# Supplementary material for: Transcriptomic profile of tobacco in response to Alternaria longipes and Alternaria alternata infections
Source: Sci Rep. 2016 May 9;6:25635. doi: 10.1038/srep25635 (PMC4860569; doi:10.1038/srep25635)
Supplement: Supplementary Table 1 [file srep25635-s2.xls]

## Sheet: nr_blast
Query_id	Query_length	Query_start	Query_end	Subject_id	Subject_length	Subject_start	Subject_end	Identity	Positive	Gap	Align_length	Score	E_value	Query_annotation	Subject_annotation
c1018856_g1	104	1	104	ref|XP_004310161.1|	1541	1041	1147	0.64	0.85	0.02	107	144	1e-32	--	PREDICTED: uncharacterized protein LOC101309698 [Fragaria vesca subsp. vesca]
c1043585_g2	630	58	630	ref|XP_006363019.1|	570	1	570	0.79	0.85	0.06	591	906	0	--	PREDICTED: uncharacterized CRM domain-containing protein At3g25440, chloroplastic-like [Solanum tuberosum]
c1039738_g1	728	7	728	ref|XP_006341403.1|	702	9	702	0.87	0.91	0.04	723	1266	0	--	PREDICTED: protein FAR1-RELATED SEQUENCE 6-like isoform X1 [Solanum tuberosum]
c1032072_g5	172	1	172	ref|XP_006356491.1|	172	1	172	0.88	0.9	0	172	309	6e-82	--	PREDICTED: zinc finger protein 1-like [Solanum tuberosum]
c1030848_g2	288	1	288	ref|XP_004237923.1|	293	1	293	0.84	0.86	0.06	301	498	1e-138	--	PREDICTED: uncharacterized protein LOC101258063 [Solanum lycopersicum]
c1036318_g1	397	1	397	gb|AHZ08765.1|	395	1	395	0.94	0.96	0	397	740	0	--	metal tolerance protein C2 [Nicotiana tabacum]
c1038622_g1	592	1	592	ref|XP_006365495.1|	590	1	590	0.88	0.93	0	592	1102	0	--	PREDICTED: probable E3 ubiquitin-protein ligase ARI2-like isoform X1 [Solanum tuberosum]
c1042288_g1	319	1	319	ref|XP_004242337.1|	1069	751	1069	0.89	0.93	0	319	572	1e-160	--	PREDICTED: protein transport protein Sec24-like At4g32640-like [Solanum lycopersicum]
c1039763_g4	245	1	245	ref|XP_006357774.1|	517	1	244	0.88	0.92	0.02	248	426	1e-117	--	PREDICTED: proline-rich receptor-like protein kinase PERK2-like [Solanum tuberosum]
c1043911_g1	482	1	469	ref|NP_001233774.1|	978	72	541	0.91	0.94	0	470	887	0	--	ethylene insensitive 5/7 [Solanum lycopersicum] gb|ADQ27233.1| 5'-3' exoribonuclease 4 [Solanum lycopersicum]
c1040780_g1	931	1	931	ref|XP_006340804.1|	967	35	967	0.87	0.91	0	935	1622	0	--	PREDICTED: ribonuclease E/G-like protein, chloroplastic-like isoform X2 [Solanum tuberosum]
c993190_g1	135	1	135	emb|CAN66607.1|	2822	735	869	0.6	0.78	0	135	169	6e-40	--	hypothetical protein VITISV_017554 [Vitis vinifera]
c911729_g1	185	9	185	ref|XP_006216778.1|	315	139	315	0.98	0.99	0	177	353	4e-95	--	PREDICTED: cofilin-1 isoform X1 [Vicugna pacos]
c1038585_g2	318	1	318	ref|XP_004247931.1|	937	188	505	0.92	0.95	0	319	570	1e-160	--	PREDICTED: kinesin-like protein KIF11-like [Solanum lycopersicum]
c1021434_g1	268	1	268	ref|XP_006355493.1|	264	1	264	0.92	0.95	0.02	269	473	1e-131	--	PREDICTED: thylakoid lumenal protein At1g12250, chloroplastic-like [Solanum tuberosum]
c1149001_g1	103	1	103	gb|EMT13267.1|	332	136	238	1	1	0	103	206	4e-51	--	Malate dehydrogenase, glyoxysomal [Aegilops tauschii]
c1014058_g1	116	1	116	gb|EYU45113.1|	183	68	183	0.75	0.83	0	116	194	2e-47	--	hypothetical protein MIMGU_mgv1a014626mg [Erythranthe guttata]
c1014278_g1	108	1	108	ref|XP_008841901.1|	318	31	138	0.91	0.95	0	108	199	4e-49	--	PREDICTED: olfactory receptor 4A5-like [Nannospalax galili]
c1033463_g1	414	1	414	ref|XP_004233771.1|	407	1	407	0.86	0.93	0.02	415	717	0	--	PREDICTED: uncharacterized protein LOC101250659 [Solanum lycopersicum]
c1025174_g2	165	1	165	ref|XP_004250884.1|	396	1	165	0.86	0.91	0	165	296	4e-78	--	PREDICTED: protein kinase 2B, chloroplastic-like [Solanum lycopersicum]
c1034526_g7	173	1	172	ref|XP_006348793.1|	1028	567	738	0.64	0.81	0	172	238	1e-60	--	PREDICTED: uncharacterized protein LOC102601726 [Solanum tuberosum]
c901744_g1	508	1	508	ref|XP_006358257.1|	521	9	521	0.89	0.93	0.02	516	915	0	--	PREDICTED: putative glycerol-3-phosphate transporter 1-like [Solanum tuberosum]
c1011058_g1	211	25	211	ref|XP_006359056.1|	297	35	214	0.57	0.72	0.07	191	211	4e-52	--	PREDICTED: NAC domain-containing protein 78-like [Solanum tuberosum]
c1038279_g1	567	1	567	ref|XP_006365118.1|	656	1	656	0.63	0.69	0.15	663	736	0	--	PREDICTED: uncharacterized protein LOC102591212 isoform X1 [Solanum tuberosum] ref|XP_006365119.1| PREDICTED: uncharacterized protein LOC102591212 isoform X2 [Solanum tuberosum]
c1020118_g1	168	1	165	ref|XP_006346607.1|	171	1	162	0.66	0.8	0.03	166	230	3e-58	--	PREDICTED: lamin-like protein-like [Solanum tuberosum]
c1012130_g1	119	6	119	ref|XP_006354442.1|	119	4	119	0.83	0.9	0.01	116	189	7e-46	--	PREDICTED: protein PROTON GRADIENT REGULATION 5, chloroplastic-like [Solanum tuberosum]
c1030353_g3	112	13	105	ref|XP_004250340.1|	553	276	370	0.83	0.88	0.02	95	155	8e-36	--	PREDICTED: uncharacterized protein At1g04910-like [Solanum lycopersicum]
c1044453_g1	756	32	749	emb|CAN66637.1|	1316	34	768	0.61	0.79	0.03	739	951	0	--	hypothetical protein VITISV_011340 [Vitis vinifera]
c993161_g1	178	15	178	emb|CDP11925.1|	347	1	168	0.38	0.57	0.06	172	102	1e-19	--	unnamed protein product [Coffea canephora]
c857931_g1	217	16	217	ref|XP_004238515.1|	498	261	469	0.41	0.6	0.08	215	164	6e-38	--	PREDICTED: uncharacterized protein LOC101262211 [Solanum lycopersicum]
c1039348_g1	205	9	205	ref|XP_004240362.1|	444	256	444	0.86	0.89	0.04	197	333	6e-89	--	PREDICTED: probable receptor-like protein kinase At5g47070-like [Solanum lycopersicum]
c1037828_g2	322	1	322	ref|XP_006352992.1|	364	45	364	0.86	0.91	0	322	572	1e-160	--	PREDICTED: twinkle homolog protein, chloroplastic/mitochondrial-like isoform X1 [Solanum tuberosum] ref|XP_006352993.1| PREDICTED: twinkle homolog protein, chloroplastic/mitochondrial-like isoform X2 [Solanum tuberosum]
c1006214_g1	140	1	140	ref|XP_004233175.1|	393	1	138	0.86	0.89	0.05	143	239	3e-61	--	PREDICTED: DNA-damage-repair/toleration protein DRT111, chloroplastic-like [Solanum lycopersicum]
c1035395_g1	364	1	364	ref|XP_006351742.1|	362	1	362	0.71	0.79	0.02	367	506	1e-140	--	PREDICTED: transcription factor bHLH143-like [Solanum tuberosum]
c1137939_g1	214	8	206	ref|XP_006347978.1|	240	41	240	0.55	0.7	0	200	215	2e-53	--	PREDICTED: bax inhibitor 1-like [Solanum tuberosum]
c1030756_g1	621	1	621	ref|XP_004242271.1|	616	1	616	0.64	0.76	0.03	629	754	0	--	PREDICTED: protein CHUP1, chloroplastic-like [Solanum lycopersicum]
c1027887_g1	279	10	279	ref|XP_006432082.1|	258	1	258	0.54	0.66	0.12	281	265	4e-68	--	hypothetical protein CICLE_v10002216mg [Citrus clementina] ref|XP_006432083.1| hypothetical protein CICLE_v10002216mg [Citrus clementina] ref|XP_006464932.1| PREDICTED: uncharacterized protein LOC102616047 isoform X1 [Citrus sinensis] ref|XP_006464933.1| PREDICTED: uncharacterized protein LOC102616047 isoform X2 [Citrus sinensis] gb|ESR45322.1| hypothetical protein CICLE_v10002216mg [Citrus cleme…
c1039732_g1	635	1	635	ref|XP_006365874.1|	637	1	637	0.84	0.89	0.01	642	1097	0	--	PREDICTED: uncharacterized protein LOC102600022 [Solanum tuberosum]
c1019492_g1	195	40	195	ref|XP_006363656.1|	148	1	148	0.73	0.8	0.05	156	208	2e-51	--	PREDICTED: uncharacterized protein LOC102581276 [Solanum tuberosum]
c1037387_g1	261	1	261	sp|Q285L8|RS3A_TOBAC	261	1	261	0.98	0.99	0	261	516	1e-144	--	RecName: Full=40S ribosomal protein S3a; AltName: Full=Protein cyc07 gb|ABA41527.1| cyc07 [Nicotiana tabacum]
c1039159_g1	500	1	499	ref|XP_004252942.1|	503	1	498	0.91	0.94	0	499	922	0	--	PREDICTED: probable receptor-like protein kinase At5g18500-like isoform 1 [Solanum lycopersicum] ref|XP_004252943.1| PREDICTED: probable receptor-like protein kinase At5g18500-like isoform 2 [Solanum lycopersicum]
c927739_g1	167	1	167	dbj|BAM17770.1|	282	116	282	1	1	0	167	339	4e-91	--	porin [Papilio xuthus]
c1159624_g1	159	1	110	dbj|BAD99221.1|	389	280	389	0.59	0.8	0	110	143	3e-32	--	polypepetide with reverse transcriptase and RNaseH domains [Petunia x hybrida]
c1035552_g2	110	1	109	ref|XP_006363024.1|	391	280	388	0.95	1	0	109	202	8e-50	--	PREDICTED: SEC12-like protein 2-like [Solanum tuberosum]
c1019094_g2	183	1	183	ref|XP_006351713.1|	830	423	605	0.9	0.95	0	183	333	3e-89	--	PREDICTED: dynamin-related protein 3A-like [Solanum tuberosum]
c1027844_g1	199	1	199	gb|AAD00116.1|	199	1	199	0.99	0.99	0	199	400	1e-109	--	NTGP1 [Nicotiana tabacum]
c1029806_g1	394	65	394	ref|XP_004253006.1|	330	1	330	0.96	0.98	0	330	651	0	--	PREDICTED: probable voltage-gated potassium channel subunit beta-like [Solanum lycopersicum]
c1026609_g2	197	4	197	ref|XP_006364107.1|	201	7	201	0.82	0.89	0	195	336	7e-90	--	PREDICTED: glucosidase 2 subunit beta-like [Solanum tuberosum]
c1014201_g1	330	1	330	ref|XP_006352988.1|	607	279	607	0.89	0.93	0	330	593	1e-167	--	PREDICTED: cationic amino acid transporter 1-like [Solanum tuberosum]
c1022608_g2	99	3	99	gb|AHM88425.1|	523	2	98	0.79	0.88	0	97	154	2e-35	--	4CL13 [Fraxinus mandshurica]
c1025753_g1	108	1	108	ref|XP_006364553.1|	1440	474	581	0.95	0.95	0	108	209	5e-52	--	PREDICTED: myosin-6-like isoform X3 [Solanum tuberosum]
c1041862_g1	874	1	550	ref|XP_006351687.1|	1151	1	560	0.7	0.78	0.03	566	753	0	--	PREDICTED: intracellular protein transport protein USO1-like [Solanum tuberosum]
c620076_g2	523	1	523	ref|XP_006364459.1|	526	1	526	0.86	0.91	0.01	529	871	0	--	PREDICTED: uncharacterized protein LOC102606057 [Solanum tuberosum]
c1112210_g1	463	1	463	dbj|BAD81034.1|	879	411	873	0.94	0.96	0	463	868	0	--	potassium channel NKT1 [Nicotiana tabacum]
c1040295_g1	376	24	376	ref|XP_006353011.1|	560	208	560	0.89	0.95	0	353	660	0	--	PREDICTED: 2-succinylbenzoate--CoA ligase, chloroplastic/peroxisomal-like isoform X1 [Solanum tuberosum]
c1135573_g1	146	1	146	ref|NP_998934.1|	757	170	315	1	1	0	146	298	6e-79	--	signal transducer and activator of transcription 1 [Sus scrofa] sp|Q764M5|STAT1_PIG RecName: Full=Signal transducer and activator of transcription 1 [Sus scrofa] dbj|BAD06318.1| signal transducer and activator of transcription 1 [Sus scrofa]
c262372_g1	103	2	101	ref|XP_006340590.1|	571	75	174	0.61	0.8	0	100	131	2e-28	--	PREDICTED: uncharacterized protein LOC102596827 [Solanum tuberosum]
c1016989_g1	157	1	157	ref|XP_004251189.1|	157	1	157	0.98	1	0	157	325	8e-87	--	PREDICTED: protein PEROXIN-4-like [Solanum lycopersicum]
c1034349_g1	398	67	398	gb|ABU96467.1|	332	1	332	0.98	0.98	0	332	646	0	--	plastid division regulator MinD [Nicotiana tabacum]
c1029203_g1	273	17	271	ref|XP_006346463.1|	312	59	312	0.8	0.9	0	255	434	1e-119	--	PREDICTED: probable carboxylesterase 7-like [Solanum tuberosum]
c459071_g1	221	1	216	ref|XP_004247424.1|	533	324	533	0.8	0.87	0.02	216	355	1e-95	--	PREDICTED: beta-glucosidase 11-like [Solanum lycopersicum]
c1125208_g1	196	1	196	ref|XP_005669709.1|	2451	2209	2405	0.98	0.98	0	197	382	1e-103	--	PREDICTED: stabilin-1 [Sus scrofa]
c429472_g1	103	33	100	emb|CAA36615.1|	675	192	259	0.58	0.8	0	68	1	4e-16	--	unnamed protein product [Solanum tuberosum]
c1034573_g1	400	1	400	gb|AAM34767.1|AF509867_1	406	1	406	0.86	0.92	0.02	408	692	0	--	nam-like protein 4 [Petunia x hybrida]
c1033281_g3	382	1	375	ref|XP_004233376.1|	379	1	374	0.61	0.72	0.05	386	459	1e-126	--	PREDICTED: uncharacterized protein LOC101246788 [Solanum lycopersicum]
c1036784_g2	123	1	122	ref|XP_004246844.1|	584	1	122	0.74	0.83	0	122	185	1e-44	--	PREDICTED: uncharacterized protein LOC101268024 [Solanum lycopersicum]
c956658_g1	148	2	148	gb|KDP20742.1|	186	24	186	0.52	0.65	0.15	168	153	4e-35	--	hypothetical protein JCGZ_21213 [Jatropha curcas]
c1038797_g1	167	5	161	ref|XP_006338752.1|	824	504	660	0.71	0.8	0	157	215	7e-54	--	PREDICTED: transportin-3-like isoform X2 [Solanum tuberosum]
c1027048_g1	203	1	203	ref|XP_006360796.1|	207	1	207	0.83	0.89	0.01	207	333	5e-89	--	PREDICTED: photosystem II D1 precursor processing protein PSB27-H2, chloroplastic-like [Solanum tuberosum]
c933104_g1	109	1	109	gb|AAT66771.2|	1771	385	492	0.45	0.65	0.02	110	7	5e-15	--	Putative polyprotein, identical [Solanum demissum]
c1013434_g1	121	1	121	sp|P24929|RK12_TOBAC	186	65	186	0.91	0.96	0	122	208	8e-52	--	RecName: Full=50S ribosomal protein L12, chloroplastic; AltName: Full=CL12; Flags: Precursor emb|CAA44214.1| ribosomal protein L12-1 [Nicotiana tabacum]
c1031717_g2	334	1	334	ref|XP_006344205.1|	333	1	333	0.77	0.82	0	334	520	1e-145	--	PREDICTED: sarcoplasmic reticulum histidine-rich calcium-binding protein-like isoform X1 [Solanum tuberosum] ref|XP_006344206.1| PREDICTED: sarcoplasmic reticulum histidine-rich calcium-binding protein-like isoform X2 [Solanum tuberosum]
c1032169_g6	113	1	113	ref|XP_006354306.1|	581	332	444	0.83	0.9	0	113	206	5e-51	--	PREDICTED: WD repeat-containing protein 26-like [Solanum tuberosum]
c1038420_g1	383	1	383	ref|XP_004230674.1|	669	287	669	0.94	0.97	0	383	723	0	--	PREDICTED: aspartate--tRNA ligase-like [Solanum lycopersicum]
c1003885_g1	156	1	156	gb|ABI34354.1|	4543	766	921	0.71	0.82	0	156	233	4e-59	--	Retrotransposon gag protein [Solanum demissum]
c1021758_g1	200	1	200	gb|AAU06579.1|	200	1	200	1	1	0	200	411	1e-112	--	eukaryotic initiation factor iso4E [Nicotiana tabacum] gb|AHA36686.1| eukarytic translation initiation factor [Nicotiana clevelandii] gb|AHA36689.1| eukarytic translation initiation factor [Nicotiana langsdorffii] gb|AHA36690.1| eukarytic translation initiation factor [Nicotiana macrophylla] gb|AHA36692.1| eukarytic translation initiation factor [Nicotiana sylvestris] gb|AHA36693.1| eukarytic tra…
c954480_g1	204	1	196	emb|CAN83990.1|	1243	976	1174	0.48	0.62	0.01	199	187	5e-45	--	hypothetical protein VITISV_018454 [Vitis vinifera]
c1039004_g1	555	1	555	ref|XP_006347287.1|	555	1	555	0.9	0.95	0	555	1082	0	--	PREDICTED: probable E3 ubiquitin-protein ligase ARI7-like [Solanum tuberosum]
c1030115_g1	140	1	134	ref|XP_004253503.1|	177	22	156	0.39	0.57	0	135	105	1e-20	--	PREDICTED: uncharacterized protein LOC101243694 [Solanum lycopersicum]
c1039055_g3	259	1	259	ref|XP_006356840.1|	344	87	344	0.81	0.88	0.01	260	436	1e-120	--	PREDICTED: RNA-binding protein 1-like [Solanum tuberosum]
c1040703_g1	539	7	530	ref|XP_006352157.1|	753	4	492	0.66	0.73	0.09	533	620	1e-174	--	PREDICTED: proteinaceous RNase P 1, chloroplastic/mitochondrial-like isoform X2 [Solanum tuberosum]
c1097129_g1	114	1	114	ref|XP_006348391.1|	733	252	380	0.57	0.61	0.18	134	143	4e-32	--	PREDICTED: flocculation protein FLO11-like [Solanum tuberosum]
c1034216_g1	193	1	193	ref|XP_004251005.1|	386	194	386	0.98	0.99	0	193	388	1e-105	--	PREDICTED: bifunctional polymyxin resistance protein ArnA-like [Solanum lycopersicum]
c1017531_g1	514	1	514	ref|XP_004237675.1|	505	1	505	0.83	0.88	0.02	516	818	0	--	PREDICTED: tyrosine-specific transport protein 2-like [Solanum lycopersicum]
c1027369_g2	189	36	179	gb|ABI34329.1|	1775	782	924	0.67	0.75	0.03	146	190	4e-46	--	Integrase core domain containing protein [Solanum demissum]
c975634_g1	129	1	129	ref|XP_006360545.1|	606	375	505	0.83	0.93	0.01	131	228	8e-58	--	PREDICTED: indole-3-acetic acid-amido synthetase GH3.6-like [Solanum tuberosum]
c1034821_g3	389	61	388	ref|XP_006363058.1|	452	1	318	0.71	0.78	0.03	329	426	1e-116	--	PREDICTED: AT-rich interactive domain-containing protein 2-like isoform X1 [Solanum tuberosum] ref|XP_006363059.1| PREDICTED: AT-rich interactive domain-containing protein 2-like isoform X2 [Solanum tuberosum]
c1169526_g1	128	1	128	gb|AAW50993.1|	192	60	187	0.99	0.99	0	128	256	5e-66	--	ribosomal protein S7 [Triticum aestivum] gb|EMS56913.1| 40S ribosomal protein S7 [Triticum urartu]
c1012219_g1	142	1	142	gb|EYU36784.1|	142	1	142	0.97	1	0	142	285	9e-75	--	hypothetical protein MIMGU_mgv1a015871mg [Erythranthe guttata]
c1041027_g2	549	1	549	ref|XP_006343553.1|	538	1	538	0.92	0.95	0.02	550	981	0	--	PREDICTED: preprotein translocase subunit SCY1, chloroplastic-like [Solanum tuberosum]
c1040678_g2	563	1	563	ref|XP_006341383.1|	563	1	563	0.92	0.96	0	563	1046	0	--	PREDICTED: uncharacterized protein LOC102606368 [Solanum tuberosum]
c25936_g1	243	5	243	ref|XP_006353094.1|	262	2	240	0.8	0.89	0	239	407	1e-111	--	PREDICTED: nudix hydrolase 2-like [Solanum tuberosum]
c1019518_g1	174	1	174	ref|XP_006339176.1|	185	1	185	0.8	0.88	0.05	185	303	3e-80	--	PREDICTED: RING-H2 finger protein ATL70-like [Solanum tuberosum]
c1044356_g1	111	1	110	ref|XP_008375855.1|	434	259	370	0.55	0.73	0.01	112	130	2e-28	--	PREDICTED: uncharacterized protein LOC103439082, partial [Malus domestica]
c1044446_g1	546	23	546	dbj|BAE46429.1|	1027	502	1023	0.68	0.84	0	524	731	0	--	ORF2-encoded protein [Danio rerio]
c441422_g2	563	438	563	gb|EPX75367.1|	396	120	248	0.34	0.5	0.02	129	6	7e-08	--	nucleocytoplasmic transport chaperone Srp40 [Schizosaccharomyces octosporus yFS286]
c1035824_g1	162	1	162	ref|XP_004240496.1|	243	82	243	0.93	0.96	0	162	305	9e-81	--	PREDICTED: serine/threonine-protein kinase 19 homolog isoform 2 [Solanum lycopersicum]
c1005552_g2	228	2	219	ref|XP_008223963.1|	315	101	308	0.33	0.5	0.16	232	108	3e-21	--	PREDICTED: uncharacterized protein LOC103323730 [Prunus mume]
c1165297_g1	115	1	115	ref|XP_006339703.1|	372	250	355	0.73	0.8	0.07	115	173	4e-41	--	PREDICTED: putative RING-H2 finger protein ATL21A-like [Solanum tuberosum]
c1070752_g1	138	1	138	ref|NP_999228.1|	210	39	176	1	1	0	138	288	6e-76	--	high mobility group protein B2 [Sus scrofa] sp|P17741|HMGB2_PIG RecName: Full=High mobility group protein B2; AltName: Full=High mobility group protein 2; Short=HMG-2 [Sus scrofa] gb|AAA31051.1| non-histone protein HMG2 precursor [Sus scrofa]
c1026478_g3	99	1	76	ref|XP_006341888.1|	730	340	415	0.4	0.59	0	76	0	4e-09	--	PREDICTED: uncharacterized protein LOC102596385 [Solanum tuberosum]
c1041012_g2	263	1	263	ref|XP_004249911.1|	937	676	937	0.93	0.97	0	263	498	1e-138	--	PREDICTED: probable receptor protein kinase TMK1-like [Solanum lycopersicum]
c1039217_g1	182	82	181	ref|XP_004237417.1|	156	1	85	0.62	0.69	0.16	101	109	1e-21	--	PREDICTED: uncharacterized protein LOC101267225 [Solanum lycopersicum]
c1043609_g1	162	27	162	ref|WP_025450161.1|	136	1	136	0.86	0.91	0	136	247	2e-63	--	hypothetical protein [Helicobacter pylori]
c1038566_g1	605	1	599	gb|AIL30479.1|	602	1	599	0.99	0.99	0	599	1173	0	--	chloroplast threonine deaminase 1 precursor [Nicotiana tabacum]
c1019632_g1	180	31	180	ref|XP_006339137.1|	150	1	150	0.99	1	0	150	296	6e-78	--	PREDICTED: 40S ribosomal protein S14-2-like [Solanum tuberosum] ref|XP_006341085.1| PREDICTED: 40S ribosomal protein S14-2-like [Solanum tuberosum]
c1038924_g1	261	1	261	ref|XP_006338287.1|	681	303	563	0.91	0.96	0	261	501	1e-139	--	PREDICTED: putative endo-1,3(4)-beta-glucanase 2-like [Solanum tuberosum]
c1134896_g1	295	1	295	ref|XP_006342085.1|	296	1	296	0.89	0.92	0	296	526	1e-147	--	PREDICTED: thioredoxin-like protein CDSP32, chloroplastic-like [Solanum tuberosum]
c1037546_g1	612	3	611	ref|XP_004241835.1|	630	21	629	0.92	0.96	0	609	1183	0	--	PREDICTED: uncharacterized protein LOC101254103 [Solanum lycopersicum]
c1021126_g1	172	1	172	ref|XP_006344704.1|	172	1	172	0.91	0.95	0	172	314	2e-83	--	PREDICTED: deoxyuridine 5'-triphosphate nucleotidohydrolase-like [Solanum tuberosum]
c1026702_g1	206	1	206	gb|AFP73348.1|	343	134	342	0.8	0.88	0.01	209	355	2e-95	--	cysteine protease [Solanum lycopersicoides]
c1040766_g2	180	1	180	ref|XP_006352339.1|	534	317	496	0.91	0.96	0	180	338	8e-91	--	PREDICTED: scarecrow-like protein 13-like [Solanum tuberosum]
c1016965_g1	336	1	332	ref|XP_004246206.1|	1085	402	733	0.82	0.89	0	332	549	1e-153	--	PREDICTED: probable LRR receptor-like serine/threonine-protein kinase At3g47570-like [Solanum lycopersicum]
c1041599_g1	807	2	807	ref|XP_004243383.1|	987	182	987	0.89	0.93	0	806	1459	0	--	PREDICTED: receptor-like protein kinase HSL1-like [Solanum lycopersicum]
c1017514_g1	180	1	180	ref|XP_006338314.1|	180	1	180	0.88	0.91	0	180	325	7e-87	--	PREDICTED: light-inducible protein CPRF2-like [Solanum tuberosum]
c1015962_g1	294	5	275	gb|ADT91695.1|	375	66	340	0.71	0.82	0.02	277	391	1e-106	--	mitogen-activated protein kinase kinase 2 [Nicotiana attenuata]
c1040920_g3	501	1	501	ref|XP_006339616.1|	501	1	501	0.92	0.95	0	502	941	0	--	PREDICTED: probable serine/threonine-protein kinase At1g01540-like [Solanum tuberosum]
c1037246_g4	174	1	174	ref|XP_006350114.1|	174	1	174	0.8	0.91	0.02	176	276	3e-72	--	PREDICTED: nucleolin-like isoform X1 [Solanum tuberosum] ref|XP_006350115.1| PREDICTED: nucleolin-like isoform X2 [Solanum tuberosum]
c1012744_g2	104	22	103	ref|NP_063979.1|	315	4	85	0.37	0.62	0	82	0	4e-12	--	orf315 gene product (mitochondrion) [Beta vulgaris subsp. vulgaris] ref|YP_004222308.1| hypothetical protein BevumaM_p073 [Beta vulgaris subsp. maritima] ref|YP_004842113.1| hypothetical protein BemaM_p068 [Beta macrocarpa] dbj|BAA99291.1| orf315 [Beta vulgaris subsp. vulgaris] emb|CBJ17535.1| hypothetical protein [Beta vulgaris subsp. maritima] emb|CBX24917.1| hypothetical protein [Beta macrocar…
c1037470_g7	106	1	106	ref|XP_002303970.1|	358	231	336	0.9	0.97	0	106	198	8e-49	--	DNA repair protein RAD23 [Populus trichocarpa] gb|EEE78949.1| DNA repair protein RAD23 [Populus trichocarpa]
c1035803_g3	100	1	100	ref|XP_004252067.1|	760	272	371	0.83	0.9	0	100	161	1e-37	--	PREDICTED: U-box domain-containing protein 34-like [Solanum lycopersicum]
c1038741_g1	407	1	396	ref|XP_006363435.1|	541	103	499	0.78	0.85	0.01	400	601	1e-169	--	PREDICTED: uncharacterized protein LOC102582267 [Solanum tuberosum]
c346709_g1	136	1	136	ref|XP_004229121.1|	198	1	134	0.51	0.72	0.01	136	162	7e-38	--	PREDICTED: uncharacterized protein LOC101250623 [Solanum lycopersicum]
c1039334_g2	234	1	234	ref|XP_004239088.1|	508	1	218	0.81	0.88	0.06	234	366	7e-99	--	PREDICTED: probable WRKY transcription factor 4-like [Solanum lycopersicum]
c1044487_g3	350	1	350	ref|XP_002272748.2|	2667	1	350	0.43	0.58	0	350	286	2e-74	--	PREDICTED: uncharacterized protein LOC100256388 [Vitis vinifera]
c1016777_g1	155	14	148	emb|CAN84013.1|	514	80	208	0.51	0.69	0.04	135	142	6e-32	--	hypothetical protein VITISV_036139 [Vitis vinifera]
c1039689_g1	650	13	650	ref|XP_006350536.1|	641	1	641	0.87	0.92	0.02	646	1151	0	--	PREDICTED: soluble starch synthase 1, chloroplastic/amyloplastic-like isoform X2 [Solanum tuberosum]
c1034131_g1	361	1	361	ref|XP_006364468.1|	360	1	360	0.89	0.93	0	361	642	0	--	PREDICTED: uncharacterized protein LOC102580945 [Solanum tuberosum]
c1026946_g2	134	1	130	ref|XP_004244739.1|	306	49	181	0.66	0.78	0.02	133	179	7e-43	--	PREDICTED: putative F-box/LRR-repeat protein 23-like [Solanum lycopersicum]
c988507_g2	308	3	308	gb|ACN41352.2|	511	126	431	0.73	0.87	0	306	450	1e-124	--	protein phosphatase 2A regulatory subunit A [Betula pendula]
c1042750_g1	1208	1	1208	ref|XP_004236392.1|	1229	1	1229	0.79	0.85	0.02	1237	1892	0	--	PREDICTED: uncharacterized protein LOC101256471 [Solanum lycopersicum]
c1042724_g2	149	1	148	ref|XP_006350138.1|	911	669	864	0.51	0.57	0.24	196	169	4e-40	--	PREDICTED: putative late blight resistance protein homolog R1C-3-like, partial [Solanum tuberosum]
c1034555_g3	199	1	199	ref|XP_006360984.1|	599	401	599	0.97	0.98	0	199	377	1e-102	--	PREDICTED: K(+) efflux antiporter 4-like [Solanum tuberosum]
c1036146_g1	270	1	270	ref|NP_001275331.1|	528	262	528	0.83	0.88	0.01	271	434	1e-119	--	uncharacterized protein LOC102585287 [Solanum tuberosum] dbj|BAE46414.1| hypothetical protein [Solanum tuberosum]
c1036206_g5	441	1	441	ref|XP_006366981.1|	1845	1226	1664	0.86	0.93	0	441	754	0	--	PREDICTED: E3 ubiquitin-protein ligase UPL3-like [Solanum tuberosum]
c1041951_g1	969	1	969	ref|XP_006341443.1|	965	1	965	0.91	0.95	0	969	1725	0	--	PREDICTED: chaperone protein ClpD, chloroplastic-like isoform X1 [Solanum tuberosum]
c1024887_g1	312	1	308	emb|CDP16363.1|	310	1	307	0.47	0.7	0.04	315	271	7e-70	--	unnamed protein product [Coffea canephora]
c432974_g1	136	1	136	ref|XP_004229980.1|	227	24	159	0.75	0.86	0	136	204	2e-50	--	PREDICTED: uncharacterized protein LOC101251330 [Solanum lycopersicum]
c1098361_g1	290	1	290	gb|EIE85653.1|	553	6	295	0.98	0.99	0	290	590	1e-166	--	phosphoenolpyruvate carboxykinase [ATP] [Rhizopus delemar RA 99-880]
c1022849_g1	131	2	131	ref|XP_006363567.1|	167	44	167	0.9	0.93	0.04	130	236	4e-60	--	PREDICTED: peptidyl-prolyl cis-trans isomerase E-like [Solanum tuberosum]
c1042615_g1	726	1	726	gb|AAP03882.1|	726	1	726	0.99	0.99	0	726	1405	0	--	Avr9/Cf-9 rapidly elicited protein 276 [Nicotiana tabacum]
c1042690_g1	362	1	362	ref|XP_006350310.1|	385	1	385	0.82	0.86	0.07	388	631	1e-178	--	PREDICTED: uncharacterized protein LOC102591236 isoform X1 [Solanum tuberosum] ref|XP_006350311.1| PREDICTED: uncharacterized protein LOC102591236 isoform X2 [Solanum tuberosum] ref|XP_006350312.1| PREDICTED: uncharacterized protein LOC102591236 isoform X3 [Solanum tuberosum]
c1036786_g2	360	1	360	ref|XP_006361225.1|	388	1	388	0.76	0.82	0.07	388	603	1e-169	--	PREDICTED: F-box protein SKIP31-like isoform X2 [Solanum tuberosum]
c1115864_g1	215	1	215	ref|NP_999556.1|	256	42	256	0.99	0.99	0	215	451	1e-124	--	low affinity immunoglobulin gamma Fc region receptor III precursor [Sus scrofa] gb|AAK54249.1|AF372453_1 FcgammaRIII a.1 [Sus scrofa] gb|AHH28249.1| Fc gamma receptor III [Sus scrofa]
c1041213_g1	961	1	960	ref|XP_006338355.1|	989	1	988	0.81	0.87	0.04	994	1556	0	--	PREDICTED: protein LONGIFOLIA 1-like isoform X1 [Solanum tuberosum]
c1019029_g2	144	1	144	ref|XP_008225712.1|	554	410	553	0.6	0.78	0	144	180	3e-43	--	PREDICTED: protein prune homolog [Prunus mume]
c1041775_g1	834	1	834	ref|XP_006343914.1|	834	1	834	0.91	0.96	0	834	1511	0	--	PREDICTED: fidgetin-like protein 1-like [Solanum tuberosum]
c59355_g1	140	1	140	ref|NP_001052201.1|	1463	629	768	0.65	0.78	0	140	195	1e-47	--	Os04g0191000 [Oryza sativa Japonica Group] emb|CAE01900.2| OSJNBa0059D20.8 [Oryza sativa Japonica Group] dbj|BAF14115.1| Os04g0191000 [Oryza sativa Japonica Group]
c1042056_g1	300	1	191	ref|XP_004251392.1|	441	192	383	0.44	0.63	0	192	179	2e-42	--	PREDICTED: uncharacterized protein LOC101247102 [Solanum lycopersicum]
c1023487_g1	110	1	72	gb|EYU28222.1|	583	243	314	0.84	0.95	0	72	127	2e-27	--	hypothetical protein MIMGU_mgv1a003468mg [Erythranthe guttata]
c1004238_g2	131	1	131	ref|XP_006342742.1|	363	1	126	0.9	0.93	0.03	131	234	1e-59	--	PREDICTED: protein SRG1-like isoform X1 [Solanum tuberosum]
c1089908_g1	1295	1	1295	ref|XP_004238435.1|	1294	1	1294	0.94	0.97	0	1295	2449	0	--	PREDICTED: niemann-Pick C1 protein-like [Solanum lycopersicum]
c1039774_g1	564	5	564	ref|XP_006364537.1|	601	43	601	0.83	0.9	0	562	931	0	--	PREDICTED: receptor-like cytosolic serine/threonine-protein kinase RBK1-like [Solanum tuberosum]
c627483_g1	186	2	184	ref|XP_004231415.1|	1537	1332	1516	0.6	0.76	0.01	185	227	4e-57	--	PREDICTED: uncharacterized protein LOC101266877 [Solanum lycopersicum]
c182669_g1	236	4	236	ref|XP_006367185.1|	528	3	233	0.46	0.67	0.04	237	203	8e-50	--	PREDICTED: putative F-box/FBD/LRR-repeat protein At4g13965-like [Solanum tuberosum]
c990797_g1	189	1	54	gb|ACN29265.1|	98	37	90	0.66	0.68	0	54	2	3e-10	--	unknown [Zea mays]
c1043314_g12	269	35	165	ref|XP_007037791.1|	593	262	393	0.37	0.58	0.05	135	1	6e-17	--	Uncharacterized protein TCM_014510 [Theobroma cacao] gb|EOY22292.1| Uncharacterized protein TCM_014510 [Theobroma cacao]
c1034928_g1	583	1	582	ref|XP_004233202.1|	581	1	580	0.82	0.88	0.01	584	944	0	--	PREDICTED: uncharacterized protein LOC101246309 [Solanum lycopersicum]
c1019749_g2	99	1	99	ref|XP_002533739.1|	612	316	414	0.8	0.89	0	99	172	5e-41	--	Indole-3-acetic acid-amido synthetase GH3.6, putative [Ricinus communis] gb|EEF28642.1| Indole-3-acetic acid-amido synthetase GH3.6, putative [Ricinus communis]
c1028381_g1	172	1	172	ref|XP_006357662.1|	169	1	169	0.83	0.91	0.02	173	282	6e-74	--	PREDICTED: uncharacterized protein LOC102603770 [Solanum tuberosum]
c1027800_g1	767	11	767	ref|XP_004251639.1|	1008	3	757	0.75	0.86	0	758	1149	0	--	PREDICTED: leucine-rich repeat receptor protein kinase EXS-like isoform 1 [Solanum lycopersicum] ref|XP_004251640.1| PREDICTED: leucine-rich repeat receptor protein kinase EXS-like isoform 2 [Solanum lycopersicum]
c1012092_g1	153	97	151	ref|XP_007206521.1|	118	64	116	0.52	0.69	0.03	55	2	2e-07	--	hypothetical protein PRUPE_ppa019413mg [Prunus persica] gb|EMJ07720.1| hypothetical protein PRUPE_ppa019413mg [Prunus persica]
c1039839_g2	130	1	129	ref|XP_006349641.1|	136	4	135	0.81	0.89	0.02	132	216	5e-54	--	PREDICTED: auxin-induced protein 6B-like [Solanum tuberosum]
c663554_g1	109	1	102	ref|XP_003605708.1|	367	259	361	0.31	0.5	0.02	104	8	9e-06	--	hypothetical protein MTR_4g037310 [Medicago truncatula]
c1042862_g2	292	3	292	ref|XP_006350328.1|	773	1	292	0.78	0.86	0	292	449	1e-123	--	PREDICTED: uncharacterized protein LOC102599065 isoform X1 [Solanum tuberosum]
c1029581_g1	152	1	152	dbj|BAB40310.1|	152	1	152	1	1	0	152	320	2e-85	--	ubiquitin-conjugating enzyme (E2) [Nicotiana tabacum] emb|CAI48075.1| ubiquitin-conjugating enzyme [Capsicum chinense]
c1024237_g1	461	19	461	ref|XP_009012507.1|	558	1	445	0.59	0.75	0.01	448	575	1e-161	--	hypothetical protein HELRODRAFT_168397 [Helobdella robusta] gb|ESO09414.1| hypothetical protein HELRODRAFT_168397 [Helobdella robusta]
c1041216_g1	991	1	991	ref|XP_006344767.1|	993	1	993	0.89	0.93	0	994	1769	0	--	PREDICTED: uncharacterized protein LOC102580046 [Solanum tuberosum]
c1050138_g1	235	70	235	dbj|BAD99220.1|	492	6	174	0.56	0.66	0.01	169	196	2e-47	--	polypeptide with an integrase domain [Petunia x hybrida]
c1038058_g1	573	1	573	ref|XP_006349085.1|	578	1	578	0.88	0.94	0	578	1038	0	--	PREDICTED: pentatricopeptide repeat-containing protein At4g21065-like [Solanum tuberosum]
c1044023_g3	463	1	463	dbj|BAF62469.1|	463	1	463	0.99	1	0	463	927	0	--	hypothetical protein [Nicotiana tabacum]
c1040317_g2	100	8	100	gb|AFP20227.1|	380	57	152	0.9	0.93	0.03	96	169	4e-40	--	MAP kinase [Nicotiana tabacum]
c1044002_g1	882	1	875	ref|XP_004236958.1|	869	1	868	0.73	0.84	0.01	880	1276	0	--	PREDICTED: putative late blight resistance protein homolog R1B-23-like [Solanum lycopersicum]
c1029612_g3	119	3	119	ref|XP_006364981.1|	519	1	117	0.9	0.94	0	117	214	1e-53	--	PREDICTED: serine hydroxymethyltransferase, mitochondrial-like [Solanum tuberosum]
c1025912_g2	292	1	268	ref|XP_006384666.1|	342	1	299	0.32	0.44	0.25	324	3	3e-17	--	hypothetical protein POPTR_0004s19980g [Populus trichocarpa] gb|ERP62463.1| hypothetical protein POPTR_0004s19980g [Populus trichocarpa]
c1162480_g1	141	8	141	ref|XP_006363447.1|	828	648	781	0.86	0.9	0	134	231	9e-59	--	PREDICTED: probable LRR receptor-like serine/threonine-protein kinase At4g08850-like [Solanum tuberosum]
c1140472_g1	103	2	91	ref|XP_002516237.1|	825	573	661	0.56	0.71	0.01	90	115	7e-24	--	beta-galactosidase, putative [Ricinus communis] gb|EEF46239.1| beta-galactosidase, putative [Ricinus communis]
c1115485_g1	121	24	121	ref|WP_010272853.1|	315	3	100	0.6	0.73	0	98	127	2e-27	--	universal stress protein [Corynebacterium bovis]
c905058_g1	155	1	83	ref|XP_008197515.1|	1811	368	446	0.36	0.57	0.04	83	2	6e-08	--	PREDICTED: microtubule-associated protein futsch-like [Tribolium castaneum]
c1021326_g1	117	25	117	ref|XP_004237045.1|	132	1	86	0.73	0.79	0.07	93	132	1e-28	--	PREDICTED: uncharacterized protein LOC101248964 [Solanum lycopersicum]
c1035164_g1	491	1	491	ref|XP_004233146.1|	471	1	471	0.84	0.88	0.06	496	800	0	--	PREDICTED: patellin-4-like [Solanum lycopersicum]
c632462_g2	110	1	109	dbj|BAD99221.1|	389	280	388	0.61	0.76	0	109	138	1e-30	--	polypepetide with reverse transcriptase and RNaseH domains [Petunia x hybrida]
c1030218_g1	301	1	301	ref|XP_006364221.1|	295	1	295	0.79	0.84	0.07	310	466	1e-128	--	PREDICTED: uncharacterized protein LOC102602130 [Solanum tuberosum]
c1101729_g1	117	4	117	ref|XP_006347470.1|	748	102	215	0.81	0.88	0	114	190	2e-46	--	PREDICTED: ABC transporter B family member 10-like [Solanum tuberosum]
c1112646_g1	198	13	177	ref|XP_006362687.1|	425	189	350	0.33	0.57	0.03	166	106	1e-20	--	PREDICTED: uncharacterized protein LOC102583690 [Solanum tuberosum]
c1019127_g1	351	1	351	ref|XP_006339325.1|	647	1	351	0.93	0.95	0	351	637	1e-180	--	PREDICTED: exocyst complex component 7-like [Solanum tuberosum]
c1178256_g1	113	1	113	ref|XP_008807233.1|	314	115	215	0.66	0.75	0.1	113	139	6e-31	--	PREDICTED: B2 protein-like [Phoenix dactylifera]
c1030909_g2	926	1	926	ref|XP_006360370.1|	1207	16	941	0.91	0.95	0	926	1695	0	--	PREDICTED: receptor-like protein kinase 2-like, partial [Solanum tuberosum]
c1006551_g1	129	1	129	gb|ABC69404.1|	514	100	228	0.96	1	0	129	252	5e-65	--	CYP71D51v2 [Nicotiana tabacum] gb|AGK30193.1| cytochrome P450 CYP71D51 [Nicotiana tabacum]
c1040923_g1	231	95	230	ref|XP_006361821.1|	457	291	430	0.4	0.57	0.08	144	4	2e-18	--	PREDICTED: uncharacterized protein LOC102596164 [Solanum tuberosum]
c1044359_g1	3752	1	3752	ref|XP_006346247.1|	3775	1	3775	0.91	0.94	0.01	3784	6724	0	--	PREDICTED: E3 ubiquitin-protein ligase UPL1-like [Solanum tuberosum]
c1025109_g1	261	12	255	ref|XP_004239140.1|	274	12	266	0.7	0.76	0.13	267	348	3e-93	--	PREDICTED: sufE-like protein, chloroplastic-like [Solanum lycopersicum]
c1034453_g1	383	1	383	ref|XP_004241692.1|	383	1	382	0.91	0.95	0	383	719	0	--	PREDICTED: haloalkane dehalogenase 2-like [Solanum lycopersicum]
c374833_g2	136	1	61	ref|XP_004235134.1|	1140	465	525	0.39	0.7	0	61	8	3e-07	--	PREDICTED: uncharacterized protein LOC101266103 [Solanum lycopersicum]
c1031993_g4	164	35	164	ref|XP_006346085.1|	148	1	130	0.99	1	0	130	273	2e-71	--	PREDICTED: ubiquitin-conjugating enzyme E2 28-like [Solanum tuberosum]
c81336_g1	110	1	82	ref|XP_003633652.1|	1623	118	199	0.4	0.64	0	82	9	3e-10	--	PREDICTED: protein ALWAYS EARLY 2-like [Vitis vinifera]
c1044159_g1	204	2	182	ref|XP_006353981.1|	636	456	636	0.75	0.82	0	181	271	2e-70	--	PREDICTED: uncharacterized protein LOC102590544 [Solanum tuberosum]
c1040759_g2	392	1	392	dbj|BAA83711.1|	408	17	408	0.97	0.98	0	392	781	0	--	heat shock factor [Nicotiana tabacum]
c1037202_g1	212	1	206	ref|XP_006357266.1|	391	1	204	0.89	0.92	0.01	207	388	1e-105	--	PREDICTED: uncharacterized protein LOC102599958 [Solanum tuberosum]
c1029586_g2	184	1	184	ref|XP_004247890.1|	899	209	392	0.87	0.92	0	184	339	6e-91	--	PREDICTED: probable receptor protein kinase TMK1-like [Solanum lycopersicum]
c985892_g1	140	1	140	gb|ELV14138.1|	174	11	150	0.9	0.92	0	140	256	4e-66	--	Calmodulin [Tupaia chinensis]
c1034445_g1	231	1	231	ref|XP_006342434.1|	654	424	654	0.95	0.96	0	231	457	1e-126	--	PREDICTED: pentatricopeptide repeat-containing protein At2g03880, mitochondrial-like isoform X1 [Solanum tuberosum]
c1040024_g2	476	1	435	ref|XP_006347055.1|	907	48	478	0.9	0.96	0	435	771	0	--	PREDICTED: DNA mismatch repair protein MSH2-like [Solanum tuberosum]
c1043184_g1	383	1	380	ref|XP_006343740.1|	393	1	380	0.89	0.92	0	380	655	0	--	PREDICTED: uncharacterized protein LOC102594523 [Solanum tuberosum]
c1162692_g1	99	1	89	ref|XP_006361290.1|	798	344	433	0.71	0.84	0.01	90	143	4e-32	--	PREDICTED: G-type lectin S-receptor-like serine/threonine-protein kinase RLK1-like [Solanum tuberosum]
c1034786_g1	333	1	283	ref|XP_006361441.1|	411	1	283	0.76	0.85	0	283	448	1e-123	--	PREDICTED: uncharacterized protein LOC102595390 isoform X2 [Solanum tuberosum]
c1023958_g1	105	2	98	ref|XP_006353602.1|	517	230	326	0.36	0.53	0	97	3	6e-12	--	PREDICTED: putative ribonuclease H protein At1g65750-like [Solanum tuberosum]
c1041610_g3	293	1	291	ref|XP_006361697.1|	1462	1	297	0.86	0.92	0.02	298	504	1e-140	--	PREDICTED: transcription elongation factor SPT5-like isoform X4 [Solanum tuberosum]
c1034828_g1	495	1	495	ref|XP_006360699.1|	495	1	495	0.94	0.97	0	495	932	0	--	PREDICTED: 6-phosphogluconate dehydrogenase, decarboxylating 2, chloroplastic-like [Solanum tuberosum]
c1035296_g1	760	1	760	ref|XP_006353651.1|	906	136	906	0.93	0.95	0.01	773	1431	0	--	PREDICTED: transcriptional corepressor LEUNIG-like isoform X2 [Solanum tuberosum]
c1036924_g2	120	1	120	ref|XP_004242527.1|	515	287	408	0.86	0.95	0.01	122	217	2e-54	--	PREDICTED: uncharacterized protein LOC101258968 [Solanum lycopersicum]
c1024711_g1	227	1	227	ref|XP_004251200.1|	227	1	227	0.95	0.97	0	227	424	1e-116	--	PREDICTED: uncharacterized protein LOC101254451 [Solanum lycopersicum] ref|XP_006340289.1| PREDICTED: uncharacterized protein LOC102595938 [Solanum tuberosum]
c1037270_g1	496	1	496	ref|XP_006343496.1|	484	1	484	0.81	0.87	0.03	498	828	0	--	PREDICTED: heparan-alpha-glucosaminide N-acetyltransferase-like [Solanum tuberosum]
c1019011_g1	607	1	603	emb|CDP18587.1|	830	96	701	0.67	0.81	0	606	797	0	--	unnamed protein product [Coffea canephora]
c177561_g1	156	2	156	ref|XP_006366517.1|	338	185	338	0.76	0.88	0	155	239	3e-61	--	PREDICTED: treacle protein-like [Solanum tuberosum]
c1137471_g1	519	2	519	emb|CAN71595.1|	1523	666	1202	0.47	0.62	0.04	541	468	1e-129	--	hypothetical protein VITISV_010143 [Vitis vinifera]
c1041335_g1	641	1	641	ref|XP_004242593.1|	641	1	641	0.97	0.98	0	641	1290	0	--	PREDICTED: transmembrane 9 superfamily member 4-like [Solanum lycopersicum]
c3562_g1	160	73	157	ref|XP_006826194.1|	379	25	110	0.51	0.72	0.01	86	6	4e-17	--	hypothetical protein AMTR_s03373p00000010 [Amborella trichopoda] gb|ERM93431.1| hypothetical protein AMTR_s03373p00000010 [Amborella trichopoda]
c1034994_g1	344	1	344	gb|AHW50678.1|	409	66	409	0.98	0.99	0	344	682	0	--	4-diphosphocytidyl-2-C-methyl-D-erythritol kinase (ispE) [Nicotiana tabacum]
c1030903_g2	130	1	127	ref|XP_006365504.1|	221	9	135	0.86	0.92	0	127	248	1e-63	--	PREDICTED: RING finger protein 5-like isoform X1 [Solanum tuberosum]
c1033574_g2	223	1	223	ref|XP_006367651.1|	223	1	221	0.86	0.92	0	223	390	1e-106	--	PREDICTED: vesicle-associated protein 4-1-like [Solanum tuberosum]
c1016738_g1	139	1	136	ref|XP_004240272.1|	269	1	136	0.55	0.77	0	136	153	3e-35	--	PREDICTED: uncharacterized protein LOC101244377 [Solanum lycopersicum]
c1032623_g1	261	1	240	ref|XP_006338284.1|	343	1	240	0.86	0.92	0	241	422	1e-115	--	PREDICTED: tetraketide alpha-pyrone reductase 1-like [Solanum tuberosum]
c998045_g1	165	1	98	gb|ACB45089.1|	849	516	606	0.4	0.56	0.12	101	2	2e-07	--	putative polyprotein [Solanum habrochaites]
c1042420_g1	396	1	396	ref|XP_006362300.1|	1002	606	1002	0.85	0.89	0.01	399	660	0	--	PREDICTED: protein NLP8-like isoform X1 [Solanum tuberosum] ref|XP_006362301.1| PREDICTED: protein NLP8-like isoform X2 [Solanum tuberosum]
c1043128_g1	836	1	836	ref|XP_004233913.1|	918	1	832	0.75	0.85	0.01	839	1279	0	--	PREDICTED: leucine-rich repeat receptor protein kinase EXS-like [Solanum lycopersicum]
c1116929_g1	172	1	172	dbj|BAM17662.1|	172	1	172	1	1	0	172	346	4e-93	--	translationally controlled tumor protein [Papilio xuthus]
c1022155_g1	378	42	378	ref|XP_006346727.1|	328	1	328	0.87	0.91	0.03	339	555	1e-155	--	PREDICTED: uncharacterized protein LOC102584063 [Solanum tuberosum]
c993518_g4	99	1	99	ref|XP_006357457.1|	985	131	228	0.71	0.78	0.01	99	137	3e-30	--	PREDICTED: putative late blight resistance protein homolog R1B-23-like [Solanum tuberosum]
c1034765_g1	260	1	250	gb|AII20191.1|	378	1	250	0.98	0.99	0	250	482	1e-133	--	pelota-like protein [Nicotiana tabacum]
c1040122_g1	213	1	213	ref|XP_006350388.1|	644	427	644	0.8	0.9	0.02	218	349	9e-94	--	PREDICTED: uncharacterized protein LOC102600366 isoform X2 [Solanum tuberosum]
c1036788_g1	605	1	605	ref|XP_006352928.1|	605	1	605	0.88	0.94	0	605	1117	0	--	PREDICTED: pentatricopeptide repeat-containing protein At1g31920-like [Solanum tuberosum]
c1038043_g1	616	1	616	ref|XP_004239780.1|	619	1	619	0.89	0.94	0.01	621	1113	0	--	PREDICTED: methionine--tRNA ligase-like [Solanum lycopersicum]
c1022821_g2	188	31	188	ref|XP_006339217.1|	155	1	155	0.89	0.96	0.01	158	286	5e-75	--	PREDICTED: 14 kDa zinc-binding protein-like [Solanum tuberosum]
c1039645_g1	642	1	639	ref|XP_006346433.1|	643	1	641	0.92	0.96	0	642	1222	0	--	PREDICTED: protein CYPRO4-like [Solanum tuberosum]
c1012473_g1	101	1	101	ref|XP_004228569.1|	267	167	267	1	1	0	101	206	5e-51	--	PREDICTED: 2-Cys peroxiredoxin BAS1-like, chloroplastic-like [Solanum lycopersicum]
c1036038_g1	397	1	397	ref|XP_006359149.1|	397	1	397	0.93	0.96	0	397	745	0	--	PREDICTED: cyclic pyranopterin monophosphate synthase, mitochondrial-like [Solanum tuberosum]
c815531_g1	101	44	101	ref|XP_004925839.1|	585	168	225	0.89	0.94	0	58	104	2e-20	--	PREDICTED: uncharacterized protein LOC101740453 [Bombyx mori]
c1028272_g3	284	1	284	ref|XP_006355867.1|	320	37	320	0.8	0.89	0	284	470	1e-130	--	PREDICTED: uncharacterized protein LOC102578458 isoform X2 [Solanum tuberosum]
c1030130_g1	126	1	121	ref|XP_004233259.1|	1003	403	523	0.87	0.95	0	121	212	6e-53	--	PREDICTED: copper-transporting ATPase RAN1-like [Solanum lycopersicum]
c1011053_g1	203	2	188	ref|XP_006356304.1|	250	59	244	0.65	0.77	0	187	241	2e-61	--	PREDICTED: bidirectional sugar transporter SWEET1-like [Solanum tuberosum]
c1039118_g1	415	1	415	ref|XP_004252785.1|	519	104	519	0.88	0.93	0	416	749	0	--	PREDICTED: probable protein phosphatase 2C 55-like [Solanum lycopersicum]
c1045755_g1	101	1	94	ref|XP_004310176.1|	1149	433	526	0.62	0.8	0	94	138	1e-30	--	PREDICTED: uncharacterized protein LOC101315202 [Fragaria vesca subsp. vesca]
c1059762_g1	105	1	105	ref|XP_003124332.3|	605	434	538	1	1	0	105	218	8e-55	--	PREDICTED: eukaryotic translation initiation factor 2-alpha kinase 1 [Sus scrofa]
c1093559_g1	365	1	364	ref|XP_004233808.1|	2703	8	371	0.81	0.89	0	364	631	1e-178	--	PREDICTED: uncharacterized protein LOC101263787 [Solanum lycopersicum]
c979500_g1	111	1	111	emb|CBI41056.3|	602	413	524	0.83	0.94	0	112	202	5e-50	--	unnamed protein product [Vitis vinifera]
c1034946_g1	379	11	379	ref|XP_006353055.1|	368	1	368	0.82	0.9	0.01	371	582	1e-163	--	PREDICTED: haloacid dehalogenase-like hydrolase domain-containing protein At3g48420-like [Solanum tuberosum]
c1039164_g3	238	146	196	ref|XP_006350481.1|	545	167	217	0.56	0.74	0	51	3	8e-08	--	PREDICTED: calcium-dependent protein kinase-like [Solanum tuberosum]
c1014425_g1	115	1	115	sp|Q9LW96|INO1_TOBAC	510	339	453	1	1	0	115	230	3e-58	--	RecName: Full=Inositol-3-phosphate synthase; Short=MIP synthase; AltName: Full=Myo-inositol 1-phosphate synthase; Short=IPS; Short=MI-1-P synthase [Nicotiana tabacum] dbj|BAA95788.1| myo-inositol 1-phosphate synthase [Nicotiana tabacum]
c1039091_g2	149	1	142	ref|XP_006337991.1|	556	89	229	0.55	0.73	0	142	173	3e-41	--	PREDICTED: putative ribonuclease H protein At1g65750-like [Solanum tuberosum]
c1033769_g2	265	5	261	gb|AEL17348.1|	406	1	334	0.48	0.57	0.27	342	246	1e-62	--	TCP1 [Petunia x hybrida] gb|AFI41910.1| putative transcription factor [Petunia x hybrida]
c1043086_g4	241	1	241	ref|XP_006341582.1|	502	262	502	0.97	0.99	0	241	461	1e-127	--	PREDICTED: histidine--tRNA ligase, cytoplasmic-like [Solanum tuberosum]
c1037437_g2	106	1	104	gb|ABI34329.1|	1775	76	179	0.69	0.83	0	104	152	5e-35	--	Integrase core domain containing protein [Solanum demissum]
c1122887_g1	115	1	115	ref|XP_003361191.1|	349	86	200	1	1	0	115	238	1e-60	--	PREDICTED: ribosome production factor 1 [Sus scrofa]
c1039658_g2	146	1	146	ref|XP_004233556.1|	625	425	570	0.8	0.91	0	146	238	1e-60	--	PREDICTED: uncharacterized protein LOC101251542 [Solanum lycopersicum]
c1008475_g1	106	1	105	dbj|BAE72066.1|	232	53	156	0.49	0.62	0	105	102	1e-19	--	hypothetical protein [Nicotiana tabacum]
c1044411_g1	233	5	228	emb|CAN70538.1|	2095	1448	1675	0.54	0.71	0.01	228	248	2e-63	--	hypothetical protein VITISV_040070 [Vitis vinifera]
c936840_g1	155	1	155	gb|EPQ15509.1|	255	101	255	0.98	0.98	0	155	301	1e-79	--	60S ribosomal protein L26 [Myotis brandtii]
c1035982_g1	346	18	346	ref|XP_004251731.1|	328	5	328	0.83	0.91	0.02	331	588	1e-165	--	PREDICTED: ADIPOR-like receptor CG5315-like [Solanum lycopersicum]
c1019356_g1	199	1	199	ref|XP_004238801.1|	297	1	228	0.57	0.63	0.17	234	259	8e-67	--	PREDICTED: transcription factor HB29-like [Solanum lycopersicum]
c1040768_g1	776	1	776	ref|XP_006362600.1|	776	1	776	0.95	0.97	0	776	1456	0	--	PREDICTED: uncharacterized protein LOC102604690 [Solanum tuberosum]
c1135712_g1	217	1	217	ref|XP_006341764.1|	226	1	226	0.77	0.84	0.04	227	341	2e-91	--	PREDICTED: small heat shock protein, chloroplastic-like [Solanum tuberosum]
c1040113_g1	535	1	534	ref|XP_004232372.1|	535	1	534	0.96	0.99	0	534	1024	0	--	PREDICTED: T-complex protein 1 subunit zeta-like [Solanum lycopersicum]
c1036710_g1	436	81	436	ref|XP_004235796.1|	387	5	387	0.61	0.72	0.11	392	430	1e-117	--	PREDICTED: uncharacterized protein LOC101251666 [Solanum lycopersicum]
c1036611_g1	156	2	156	ref|XP_006339120.1|	425	1	156	0.58	0.69	0.13	167	160	2e-37	--	PREDICTED: uncharacterized protein LOC102598987 [Solanum tuberosum]
c1002913_g1	175	1	175	ref|XP_004246180.1|	639	1	175	0.82	0.88	0	175	299	6e-79	--	PREDICTED: pentatricopeptide repeat-containing protein At3g29230-like [Solanum lycopersicum]
c977658_g1	148	3	114	ref|XP_004240331.1|	138	20	131	0.44	0.62	0	112	112	1e-22	--	PREDICTED: uncharacterized protein LOC101255200 [Solanum lycopersicum]
c382088_g1	1171	3	1171	ref|XP_006349259.1|	1174	1	1174	0.81	0.89	0	1174	1919	0	--	PREDICTED: TMV resistance protein N-like isoform X1 [Solanum tuberosum] ref|XP_006349260.1| PREDICTED: TMV resistance protein N-like isoform X2 [Solanum tuberosum]
c1141571_g1	508	41	508	ref|XP_006339639.1|	466	1	466	0.9	0.95	0	468	878	0	--	PREDICTED: uncharacterized protein LOC102587968 [Solanum tuberosum]
c1018402_g1	142	1	142	ref|XP_006365635.1|	236	1	142	0.97	0.98	0	142	278	9e-73	--	PREDICTED: proteasome subunit beta type-6-like [Solanum tuberosum]
c1027602_g1	249	1	228	gb|AAB38748.1|	277	1	238	0.8	0.85	0.05	239	372	1e-100	--	S25-XP1 DNA binding protein [Nicotiana tabacum]
c1039482_g1	687	103	686	ref|XP_004234960.1|	583	1	582	0.86	0.92	0	584	1015	0	--	PREDICTED: probable pectinesterase/pectinesterase inhibitor 61-like [Solanum lycopersicum]
c1039109_g2	706	1	706	ref|XP_006362102.1|	706	1	706	0.86	0.91	0.01	710	1200	0	--	PREDICTED: protein STRUBBELIG-RECEPTOR FAMILY 7-like [Solanum tuberosum]
c1031642_g1	312	1	312	ref|XP_004241308.1|	303	1	303	0.73	0.86	0.03	313	483	1e-133	--	PREDICTED: uncharacterized protein LOC101248489 [Solanum lycopersicum]
c1031750_g2	372	16	372	ref|XP_006365954.1|	362	2	357	0.81	0.89	0.01	359	546	1e-153	--	PREDICTED: ATP synthase gamma chain, chloroplastic-like [Solanum tuberosum]
c1039490_g1	146	17	146	ref|XP_004231470.1|	178	32	161	0.85	0.91	0	130	236	4e-60	--	PREDICTED: putative pterin-4-alpha-carbinolamine dehydratase-like isoform 2 [Solanum lycopersicum]
c1007438_g1	364	22	363	ref|XP_006351690.1|	351	10	350	0.84	0.88	0.03	348	566	1e-158	--	PREDICTED: RING-H2 finger protein ATL16-like [Solanum tuberosum]
c1041290_g2	574	1	574	ref|XP_006366625.1|	575	1	575	0.69	0.81	0.02	582	762	0	--	PREDICTED: regulatory protein NPR3-like [Solanum tuberosum]
c1041225_g3	182	1	182	ref|XP_004233770.1|	694	1	187	0.85	0.89	0.02	187	303	5e-80	--	PREDICTED: probable metal-nicotianamine transporter YSL7-like [Solanum lycopersicum]
c1039913_g1	637	1	637	ref|XP_006360219.1|	638	1	638	0.84	0.92	0	638	1102	0	--	PREDICTED: pentatricopeptide repeat-containing protein At4g18750, chloroplastic-like [Solanum tuberosum]
c1033198_g1	136	1	126	ref|XP_006361364.1|	278	115	240	0.65	0.78	0	126	181	1e-43	--	PREDICTED: uncharacterized protein LOC102596609 [Solanum tuberosum]
c962822_g1	130	2	130	ref|XP_004250943.1|	524	382	509	0.86	0.93	0	129	241	1e-61	--	PREDICTED: cytochrome P450 94A2-like [Solanum lycopersicum]
c1017659_g2	117	1	117	ref|XP_006340112.1|	857	211	327	1	1	0	117	243	2e-62	--	PREDICTED: probable alpha,alpha-trehalose-phosphate synthase [UDP-forming] 9-like [Solanum tuberosum]
c1042243_g1	156	2	152	ref|XP_006340707.1|	1023	662	811	0.66	0.7	0.03	153	182	9e-44	--	PREDICTED: kinesin-like protein NACK1-like [Solanum tuberosum]
c994322_g1	152	1	152	ref|XP_006338701.1|	325	174	325	0.91	0.94	0	152	288	9e-76	--	PREDICTED: peroxidase 51-like [Solanum tuberosum]
c1034347_g1	138	4	134	ref|XP_004232820.1|	448	3	122	0.67	0.76	0.08	131	158	1e-36	--	PREDICTED: PAP-specific phosphatase HAL2-like [Solanum lycopersicum]
c1027930_g1	200	1	200	sp|P31583|RHN1_NICPL	200	1	200	0.98	0.98	0	200	387	1e-105	--	RecName: Full=Ras-related protein RHN1 emb|CAA46112.1| small GTP binding protein [Nicotiana plumbaginifolia]
c445543_g1	136	1	136	ref|WP_013887477.1|	1165	653	788	0.87	0.94	0	136	248	1e-63	--	Fe-S osidoreductase [Corynebacterium resistens] ref|YP_004604609.1| hypothetical protein CRES_0082 [Corynebacterium resistens DSM 45100] gb|AEI08445.1| putative membrane protein [Corynebacterium resistens DSM 45100]
c1042182_g1	107	1	107	ref|XP_004244181.1|	790	386	492	0.83	0.9	0	107	183	3e-44	--	PREDICTED: ubiquitin carboxyl-terminal hydrolase 14-like isoform 2 [Solanum lycopersicum]
c1024464_g1	280	50	280	ref|XP_006341369.1|	273	43	273	0.9	0.94	0	231	424	1e-116	--	PREDICTED: DCN1-like protein 4-like isoform X1 [Solanum tuberosum]
c1031387_g1	102	1	97	ref|XP_006367539.1|	469	365	461	0.71	0.81	0	97	140	3e-31	--	PREDICTED: UDP-glycosyltransferase 89B1-like [Solanum tuberosum]
c1030788_g1	381	1	381	ref|XP_006364049.1|	387	1	387	0.92	0.96	0.01	387	702	0	--	PREDICTED: aspartate-semialdehyde dehydrogenase-like [Solanum tuberosum]
c1038829_g1	309	1	309	ref|XP_006345796.1|	506	1	309	0.9	0.94	0	310	563	1e-158	--	PREDICTED: double-stranded RNA-binding protein 2-like [Solanum tuberosum]
c1028229_g1	290	44	290	ref|XP_006349157.1|	244	2	244	0.82	0.89	0.01	247	401	1e-109	--	PREDICTED: uncharacterized protein LOC102589891 [Solanum tuberosum]
c1029885_g1	224	1	224	ref|XP_004237237.1|	329	106	329	0.92	0.97	0	224	422	1e-116	--	PREDICTED: dehydrogenase/reductase SDR family member 7-like [Solanum lycopersicum]
c1028212_g1	252	1	252	ref|XP_004236675.1|	253	1	253	0.9	0.94	0	253	439	1e-120	--	PREDICTED: dehydrogenase/reductase SDR family member 4-like isoform 1 [Solanum lycopersicum]
c1038119_g1	726	28	726	ref|XP_006338286.1|	701	1	701	0.82	0.89	0.01	705	1187	0	--	PREDICTED: endo-1,3(4)-beta-glucanase 1-like [Solanum tuberosum]
c1005886_g1	244	1	237	ref|XP_004237839.1|	262	1	237	0.83	0.91	0	237	410	1e-112	--	PREDICTED: uncharacterized protein LOC101257656 [Solanum lycopersicum]
c1157272_g1	563	1	563	ref|XP_006341101.1|	569	1	569	0.92	0.96	0.01	569	1009	0	--	PREDICTED: signal recognition particle 54 kDa protein, chloroplastic-like [Solanum tuberosum]
c1036311_g2	264	1	264	ref|XP_006338498.1|	553	272	552	0.69	0.76	0.06	281	350	7e-94	--	PREDICTED: uncharacterized protein LOC102600189 [Solanum tuberosum]
c1038547_g3	522	1	521	ref|XP_006340477.1|	588	1	521	0.87	0.94	0	521	945	0	--	PREDICTED: pentatricopeptide repeat-containing protein At5g38730-like [Solanum tuberosum]
c1040114_g1	640	4	640	ref|XP_006343945.1|	633	6	633	0.69	0.77	0.12	675	828	0	--	PREDICTED: homeobox protein BEL1 homolog [Solanum tuberosum]
c1039496_g2	844	1	844	ref|XP_006356797.1|	955	1	843	0.86	0.93	0	846	1492	0	--	PREDICTED: receptor-like protein kinase HSL1-like [Solanum tuberosum]
c945357_g2	146	1	146	ref|XP_004240625.1|	943	491	631	0.47	0.6	0.08	150	129	7e-28	--	PREDICTED: uncharacterized protein LOC101261123 [Solanum lycopersicum]
c1030898_g5	99	1	99	ref|XP_004248607.1|	413	6	104	0.75	0.83	0	99	166	4e-39	--	PREDICTED: uncharacterized protein LOC101247967 [Solanum lycopersicum]
c309098_g1	109	2	109	ref|XP_004243479.1|	498	357	465	0.77	0.88	0	109	174	2e-41	--	PREDICTED: (-)-germacrene D synthase-like [Solanum lycopersicum]
c998188_g2	139	11	133	ref|XP_005614020.1|	403	21	143	0.52	0.64	0	123	122	1e-25	--	PREDICTED: heat shock transcription factor, Y-linked-like [Equus caballus] ref|XP_008509610.1| PREDICTED: heat shock transcription factor, Y-linked-like [Equus przewalskii]
c1039162_g1	520	1	520	ref|XP_006358663.1|	520	1	520	0.86	0.92	0	520	899	0	--	PREDICTED: mechanosensitive ion channel protein 1, mitochondrial-like isoform X1 [Solanum tuberosum] ref|XP_006358664.1| PREDICTED: mechanosensitive ion channel protein 1, mitochondrial-like isoform X2 [Solanum tuberosum]
c1024170_g1	235	5	150	emb|CAN60473.1|	1659	203	351	0.33	0.49	0.03	150	1	4e-14	--	hypothetical protein VITISV_028413 [Vitis vinifera]
c1029574_g1	334	1	334	ref|XP_006344362.1|	334	1	334	0.97	0.99	0	334	654	0	--	PREDICTED: ubiquitin carboxyl-terminal hydrolase isozyme L5-like isoform X1 [Solanum tuberosum] ref|XP_006344363.1| PREDICTED: ubiquitin carboxyl-terminal hydrolase isozyme L5-like isoform X2 [Solanum tuberosum] ref|XP_006344364.1| PREDICTED: ubiquitin carboxyl-terminal hydrolase isozyme L5-like isoform X3 [Solanum tuberosum]
c1023048_g1	161	20	160	ref|XP_006344712.1|	143	1	139	0.78	0.89	0.02	142	238	1e-60	--	PREDICTED: RING-H2 finger protein ATL18-like [Solanum tuberosum]
c1014858_g1	138	1	138	ref|XP_004235033.1|	138	1	138	0.77	0.82	0.04	141	206	3e-51	--	PREDICTED: uncharacterized protein LOC101252962 [Solanum lycopersicum]
c1023815_g1	151	1	151	ref|XP_006345039.1|	150	1	150	0.79	0.9	0.01	152	259	4e-67	--	PREDICTED: uncharacterized protein LOC102590628 [Solanum tuberosum]
c1041533_g1	524	25	521	emb|CAO99130.1|	568	62	563	0.87	0.92	0	502	898	0	--	berberine bridge enzyme like protein [Nicotiana tabacum]
c252373_g2	253	1	253	ref|XP_006358770.1|	497	210	462	0.83	0.92	0	253	433	1e-119	--	PREDICTED: cytochrome P450 83B1-like [Solanum tuberosum]
c1034379_g2	123	1	123	gb|ABY49842.1|	1382	373	495	0.76	0.85	0	123	201	1e-49	--	hypothetical protein [Vitis hybrid cultivar]
c1029615_g1	329	1	329	ref|XP_004237063.1|	331	1	331	0.82	0.9	0.01	332	541	1e-151	--	PREDICTED: transcription factor BIM2-like [Solanum lycopersicum]
c1035211_g1	300	1	286	ref|XP_006367655.1|	527	30	322	0.81	0.89	0.02	293	499	1e-138	--	PREDICTED: diacylglycerol kinase 5-like [Solanum tuberosum]
c1033694_g2	207	1	195	ref|XP_006358448.1|	444	1	203	0.61	0.71	0.03	203	216	7e-54	--	PREDICTED: putative F-box protein At3g58860-like [Solanum tuberosum]
c1034434_g7	138	1	138	ref|XP_006357842.1|	134	1	134	0.8	0.87	0.02	138	215	9e-54	--	PREDICTED: uncharacterized protein LOC102587748 [Solanum tuberosum]
c1043678_g1	182	1	182	ref|XP_004237199.1|	1154	749	930	0.95	0.98	0	182	362	5e-98	--	PREDICTED: probable ATP-dependent RNA helicase DHX36-like [Solanum lycopersicum]
c1038525_g1	607	1	607	ref|XP_006353938.1|	725	106	712	0.97	0.98	0	607	1201	0	--	PREDICTED: dolichyl-diphosphooligosaccharide--protein glycosyltransferase subunit STT3B-like [Solanum tuberosum]
c1043859_g2	250	1	250	emb|CAE17317.1|	520	271	520	0.98	0.98	0	250	487	1e-135	--	villin 2 [Nicotiana tabacum]
c1025702_g1	165	1	165	ref|XP_004232469.1|	165	1	165	0.99	1	0	165	315	7e-84	--	PREDICTED: V-type proton ATPase 16 kDa proteolipid subunit c2-like isoform 1 [Solanum lycopersicum] ref|XP_004238323.1| PREDICTED: V-type proton ATPase 16 kDa proteolipid subunit c2-like [Solanum lycopersicum] ref|XP_006340710.1| PREDICTED: V-type proton ATPase 16 kDa proteolipid subunit c2-like [Solanum tuberosum] ref|XP_006342012.1| PREDICTED: V-type proton ATPase 16 kDa proteolipid subunit c2-…
c906107_g1	369	1	349	ref|XP_006361104.1|	357	1	356	0.85	0.9	0.01	356	623	1e-176	--	PREDICTED: uncharacterized protein LOC102579817 [Solanum tuberosum]
c1026485_g1	264	9	258	ref|XP_006350350.1|	325	1	257	0.79	0.86	0.05	260	380	1e-103	--	PREDICTED: uncharacterized protein LOC102580412 [Solanum tuberosum]
c984809_g1	326	35	326	ref|XP_006359305.1|	302	8	298	0.61	0.73	0.05	300	323	2e-85	--	PREDICTED: uncharacterized protein At5g23160-like [Solanum tuberosum]
c989386_g1	1265	1	1265	emb|CDP17827.1|	1349	1	1258	0.51	0.68	0.01	1273	1210	0	--	unnamed protein product [Coffea canephora]
c1019135_g1	102	2	95	ref|XP_006341475.1|	267	3	91	0.86	0.9	0.05	94	162	7e-38	--	PREDICTED: uncharacterized protein LOC102579910 [Solanum tuberosum]
c1042533_g2	842	3	837	ref|XP_006340690.1|	832	1	832	0.82	0.89	0	835	1380	0	--	PREDICTED: uncharacterized protein LOC102601992 isoform X1 [Solanum tuberosum] ref|XP_006340691.1| PREDICTED: uncharacterized protein LOC102601992 isoform X2 [Solanum tuberosum] ref|XP_006340692.1| PREDICTED: uncharacterized protein LOC102601992 isoform X3 [Solanum tuberosum] ref|XP_006340693.1| PREDICTED: uncharacterized protein LOC102601992 isoform X4 [Solanum tuberosum]
c1031321_g1	339	1	339	ref|XP_006345268.1|	415	1	415	0.55	0.62	0.21	423	395	1e-107	--	PREDICTED: microtubule-associated protein futsch-like isoform X1 [Solanum tuberosum]
c997344_g1	107	1	107	ref|XP_006344666.1|	669	240	346	0.98	1	0	107	214	2e-53	--	PREDICTED: mediator of RNA polymerase II transcription subunit 37a-like [Solanum tuberosum]
c919759_g1	118	11	82	ref|XP_006352500.1|	103	10	81	0.48	0.66	0	72	4	3e-15	--	PREDICTED: uncharacterized protein LOC102589791 [Solanum tuberosum]
c1033140_g1	150	1	150	ref|YP_173375.1|	197	48	197	1	1	0	150	306	3e-81	--	hypothetical protein NitaMp028 [Nicotiana tabacum] ref|YP_173502.1| hypothetical protein NitaMp165 [Nicotiana tabacum] dbj|BAD83438.1| hypothetical protein (mitochondrion) [Nicotiana tabacum] dbj|BAD83568.1| hypothetical protein (mitochondrion) [Nicotiana tabacum]
c1026325_g3	122	1	122	ref|XP_004235399.1|	337	19	134	0.64	0.76	0.04	122	150	3e-34	--	PREDICTED: uncharacterized protein LOC101258541 [Solanum lycopersicum]
c1042715_g1	1077	1	1077	ref|XP_004236455.1|	1025	1	1016	0.51	0.62	0.13	1124	902	0	--	PREDICTED: uncharacterized protein LOC101253678 [Solanum lycopersicum]
c1021945_g1	152	1	152	ref|XP_006346441.1|	149	1	149	0.83	0.86	0.03	153	252	5e-65	--	PREDICTED: uncharacterized protein LOC102600789 [Solanum tuberosum]
c1024591_g1	119	39	119	gb|KEH24964.1|	956	355	435	0.88	0.93	0	81	145	7e-33	--	plasma membrane H+-ATPase [Medicago truncatula]
c1029979_g1	254	1	254	ref|NP_001275435.1|	257	1	254	0.94	0.97	0	254	479	1e-133	--	triosphosphate isomerase-like protein [Solanum tuberosum] gb|ABA46792.1| triosphosphate isomerase-like protein [Solanum tuberosum]
c1030231_g1	119	1	119	ref|XP_004246052.1|	146	1	119	0.86	0.92	0	119	212	6e-53	--	PREDICTED: uncharacterized protein LOC101264544 isoform 2 [Solanum lycopersicum]
c1038863_g1	738	7	738	ref|XP_006366103.1|	864	3	864	0.53	0.63	0.15	865	761	0	--	PREDICTED: uncharacterized protein LOC102604835 [Solanum tuberosum]
c1015911_g1	103	1	102	ref|XP_004247712.1|	356	203	304	0.82	0.93	0	102	184	1e-44	--	PREDICTED: 1-aminocyclopropane-1-carboxylate oxidase homolog 1-like [Solanum lycopersicum]
c1025014_g1	198	57	195	ref|XP_004233121.1|	147	4	142	0.86	0.94	0	139	253	7e-65	--	PREDICTED: uncharacterized protein LOC101247392 [Solanum lycopersicum]
c1037014_g1	392	1	392	ref|XP_006350037.1|	420	1	420	0.69	0.78	0.07	421	541	1e-151	--	PREDICTED: uncharacterized protein LOC102601397 isoform X6 [Solanum tuberosum]
c1009200_g1	223	1	219	ref|XP_008831134.1|	344	68	286	0.83	0.89	0	219	375	1e-101	--	PREDICTED: mitochondrial ribonuclease P protein 3 isoform X2 [Nannospalax galili]
c1030611_g1	124	22	124	ref|XP_006354286.1|	336	155	257	0.7	0.84	0	103	160	2e-37	--	PREDICTED: uncharacterized protein LOC102596342 isoform X2 [Solanum tuberosum]
c1022175_g1	270	37	265	ref|XP_006344298.1|	254	3	238	0.75	0.82	0.07	241	358	2e-96	--	PREDICTED: zinc finger protein JAGGED-like [Solanum tuberosum]
c1012896_g3	109	2	109	dbj|BAC53932.1|	464	246	353	0.59	0.72	0	108	133	3e-29	--	hypothetical protein [Nicotiana tabacum]
c1024247_g1	134	1	134	ref|XP_006345035.1|	128	1	128	0.71	0.76	0.1	138	182	8e-44	--	PREDICTED: uncharacterized protein LOC102589421 [Solanum tuberosum]
c1037965_g1	576	1	576	gb|AAY89374.1|	576	1	576	0.98	0.99	0	576	1191	0	--	beta-amylase 1 [Nicotiana langsdorffii x Nicotiana sanderae]
c1031664_g1	235	1	235	ref|XP_004246150.1|	224	1	221	0.78	0.83	0.1	241	350	4e-94	--	PREDICTED: uncharacterized protein LOC101249751 [Solanum lycopersicum]
c1037277_g1	358	11	353	ref|XP_006352750.1|	512	52	394	0.84	0.88	0	344	582	1e-163	--	PREDICTED: KH domain-containing protein At4g18375-like [Solanum tuberosum]
c1091738_g1	158	1	158	dbj|BAJ25770.1|	158	1	158	1	1	0	158	316	4e-84	--	putative PR-10 type pathogenesis-related protein [Nicotiana tabacum]
c1119690_g1	247	10	247	ref|XP_004252033.1|	233	1	224	0.61	0.75	0.09	243	309	2e-81	--	PREDICTED: myb-related protein Myb4-like [Solanum lycopersicum]
c1037239_g2	555	4	555	ref|XP_006353595.1|	552	1	552	0.89	0.93	0	552	989	0	--	PREDICTED: tubulin-folding cofactor E-like [Solanum tuberosum]
c1037299_g4	429	1	413	ref|XP_006374223.1|	455	1	442	0.71	0.78	0.08	446	612	1e-172	--	hypothetical protein POPTR_0015s05180g [Populus trichocarpa] gb|ERP52020.1| hypothetical protein POPTR_0015s05180g [Populus trichocarpa]
c1042704_g3	125	1	124	ref|XP_006338605.1|	3612	1689	1838	0.53	0.64	0.17	150	140	2e-31	--	PREDICTED: titin-like isoform X8 [Solanum tuberosum]
c1140027_g1	108	3	96	ref|XP_004236104.1|	375	272	365	0.73	0.84	0	94	139	8e-31	--	PREDICTED: probable inactive poly [ADP-ribose] polymerase SRO5-like [Solanum lycopersicum]
c985163_g1	160	1	160	ref|XP_004241608.1|	236	75	236	0.85	0.9	0.03	164	274	2e-71	--	PREDICTED: uncharacterized protein LOC101262124 [Solanum lycopersicum]
c937235_g2	102	1	102	gb|KFO18077.1|	617	252	353	1	1	0	102	207	2e-51	--	Putative ATP-dependent RNA helicase DDX5 [Fukomys damarensis]
c1025807_g2	126	1	122	ref|XP_004232783.1|	222	1	129	0.55	0.68	0.05	129	124	3e-26	--	PREDICTED: uncharacterized protein LOC101249232 [Solanum lycopersicum]
c1029575_g2	370	1	368	ref|XP_006347481.1|	529	169	465	0.48	0.59	0.22	374	295	4e-77	--	PREDICTED: protein DEK-like [Solanum tuberosum]
c131320_g1	114	1	111	ref|XP_006362703.1|	509	32	142	0.64	0.8	0	111	153	4e-35	--	PREDICTED: probable protein phosphatase 2C 75-like [Solanum tuberosum]
c1027896_g2	139	1	137	ref|NP_001238519.1|	139	1	137	0.92	0.97	0	137	261	8e-68	--	uncharacterized protein LOC100499953 [Glycine max] gb|ACU14320.1| unknown [Glycine max]
c988250_g1	582	1	582	ref|XP_004238191.1|	582	1	582	0.84	0.91	0	582	996	0	--	PREDICTED: probable peptide/nitrate transporter At1g27040-like [Solanum lycopersicum]
c1037293_g1	619	1	617	ref|XP_004235573.1|	633	1	630	0.81	0.88	0.02	630	1024	0	--	PREDICTED: uncharacterized protein LOC101259622 [Solanum lycopersicum]
c1040421_g1	705	1	704	ref|XP_004240687.1|	717	1	704	0.96	0.98	0	704	1325	0	--	PREDICTED: delta-1-pyrroline-5-carboxylate synthase-like [Solanum lycopersicum]
c1034067_g2	274	1	274	ref|XP_006347683.1|	276	1	275	0.88	0.93	0	275	492	1e-136	--	PREDICTED: dr1-associated corepressor homolog [Solanum tuberosum]
c1040457_g1	609	1	608	ref|XP_006356381.1|	689	82	688	0.79	0.86	0	608	973	0	--	PREDICTED: pentatricopeptide repeat-containing protein At2g22410, mitochondrial-like [Solanum tuberosum]
c1035180_g1	500	6	500	ref|XP_006343450.1|	492	3	483	0.81	0.87	0.04	498	794	0	--	PREDICTED: MLO-like protein 3-like [Solanum tuberosum]
c1040248_g1	398	1	398	ref|XP_004248808.1|	820	50	445	0.96	0.98	0	398	759	0	--	PREDICTED: dynamin-like protein ARC5-like [Solanum lycopersicum]
c467301_g1	101	2	101	ref|XP_006346986.1|	719	198	296	0.8	0.86	0.01	100	169	4e-40	--	PREDICTED: basic 7S globulin-like [Solanum tuberosum]
c1023678_g1	198	11	196	ref|XP_004242848.1|	622	1	186	0.86	0.91	0	186	322	1e-85	--	PREDICTED: pentatricopeptide repeat-containing protein At2g34400-like isoform 1 [Solanum lycopersicum] ref|XP_004242849.1| PREDICTED: pentatricopeptide repeat-containing protein At2g34400-like isoform 2 [Solanum lycopersicum]
c926722_g1	315	1	315	ref|XP_006338361.1|	314	1	313	0.62	0.73	0.07	326	344	7e-92	--	PREDICTED: ninja-family protein AFP3-like [Solanum tuberosum]
c1039287_g1	542	1	542	ref|XP_006352352.1|	551	1	551	0.83	0.9	0.01	551	939	0	--	PREDICTED: tonoplast dicarboxylate transporter-like [Solanum tuberosum]
c1028724_g1	205	1	204	ref|XP_006344201.1|	194	1	193	0.84	0.89	0.05	204	348	1e-93	--	PREDICTED: probable histone chaperone ASF1A-like [Solanum tuberosum]
c1029035_g2	267	7	252	ref|XP_006584238.1|	939	655	893	0.33	0.55	0.07	252	175	4e-41	--	PREDICTED: uncharacterized protein LOC102664824 [Glycine max]
c1041005_g1	346	1	346	ref|XP_006367527.1|	449	103	449	0.87	0.92	0	347	603	1e-170	--	PREDICTED: uncharacterized protein LOC102594553 [Solanum tuberosum]
c1022373_g1	139	1	139	ref|XP_004251923.1|	355	61	199	0.91	0.94	0	139	278	1e-72	--	PREDICTED: uncharacterized protein LOC101244059 [Solanum lycopersicum]
c1070270_g1	125	39	124	ref|XP_006367184.1|	2019	1044	1131	0.4	0.55	0.02	88	8	2e-09	--	PREDICTED: uncharacterized protein LOC102601483 [Solanum tuberosum]
c1036121_g1	486	1	476	ref|XP_006351637.1|	476	1	469	0.8	0.88	0.03	482	770	0	--	PREDICTED: probable fructokinase-4-like [Solanum tuberosum]
c1030046_g1	321	34	321	ref|XP_006356633.1|	288	1	288	0.85	0.9	0	289	474	1e-131	--	PREDICTED: uncharacterized protein LOC102587086 [Solanum tuberosum]
c1038612_g9	157	1	156	ref|XP_004231415.1|	1537	1092	1243	0.59	0.79	0.02	156	197	2e-48	--	PREDICTED: uncharacterized protein LOC101266877 [Solanum lycopersicum]
c1022082_g1	215	24	215	ref|NP_001275616.1|	279	1	192	0.9	0.95	0	192	345	2e-92	--	uncharacterized protein LOC102588596 [Solanum tuberosum] gb|AEJ08743.1| RSI1 [Solanum tuberosum]
c920784_g2	134	1	134	ref|XP_006342113.1|	314	153	284	0.82	0.91	0.01	134	218	8e-55	--	PREDICTED: uncharacterized protein LOC102591854 [Solanum tuberosum]
c1008622_g1	139	6	139	ref|XP_004251398.1|	136	8	136	0.68	0.76	0.14	142	172	5e-41	--	PREDICTED: auxin-induced protein X15-like [Solanum lycopersicum]
c1036222_g1	311	1	311	ref|XP_006361827.1|	316	1	316	0.87	0.92	0.01	316	556	1e-156	--	PREDICTED: uncharacterized protein LOC102599007 isoform X1 [Solanum tuberosum] ref|XP_006361828.1| PREDICTED: uncharacterized protein LOC102599007 isoform X2 [Solanum tuberosum]
c1105670_g1	107	6	106	ref|XP_006354075.1|	1073	611	711	0.79	0.87	0	101	173	3e-41	--	PREDICTED: probable cellulose synthase A catalytic subunit 3 [UDP-forming]-like [Solanum tuberosum]
c1026998_g1	241	1	241	ref|XP_006345797.1|	241	1	241	0.77	0.85	0	241	375	1e-101	--	PREDICTED: transmembrane protein 70 homolog, mitochondrial-like [Solanum tuberosum]
c993407_g1	572	1	572	ref|XP_006341813.1|	1254	301	871	0.88	0.95	0	572	998	0	--	PREDICTED: ABC transporter B family member 15-like [Solanum tuberosum]
c1023263_g1	350	56	350	ref|XP_004234132.1|	342	1	342	0.61	0.68	0.16	348	355	3e-95	--	PREDICTED: uncharacterized protein LOC101263673 [Solanum lycopersicum]
c1038652_g1	290	1	290	ref|XP_006341065.1|	375	90	375	0.87	0.93	0.01	290	508	1e-141	--	PREDICTED: WAT1-related protein At2g37460-like [Solanum tuberosum]
c1004184_g1	108	1	108	ref|XP_006339505.1|	255	144	255	0.8	0.86	0.05	113	169	4e-40	--	PREDICTED: MADS-box transcription factor 6-like [Solanum tuberosum]
c1043773_g1	1548	1	1534	ref|XP_006355302.1|	1997	34	1567	0.88	0.93	0	1535	2698	0	--	PREDICTED: uncharacterized protein LOC102598077 [Solanum tuberosum]
c1029656_g1	206	1	206	ref|XP_004238935.1|	341	114	341	0.67	0.76	0.12	232	291	2e-76	--	PREDICTED: ethylene-responsive transcription factor ERF118-like isoform 1 [Solanum lycopersicum] ref|XP_004238936.1| PREDICTED: ethylene-responsive transcription factor ERF118-like isoform 2 [Solanum lycopersicum]
c1037178_g2	324	17	324	ref|XP_006355228.1|	574	269	574	0.55	0.68	0.06	318	321	5e-85	--	PREDICTED: serine/arginine repetitive matrix protein 2-like isoform X2 [Solanum tuberosum]
c1018945_g2	206	1	206	gb|AAV92905.1|	277	72	277	0.96	0.98	0	206	409	1e-112	--	Avr9/Cf-9 rapidly elicited protein 256, partial [Nicotiana tabacum]
c1040237_g8	507	1	507	ref|XP_006360172.1|	756	1	509	0.86	0.92	0	510	867	0	--	PREDICTED: plastidial pyruvate kinase 4, chloroplastic-like [Solanum tuberosum]
c1023524_g1	121	45	121	ref|XP_006346128.1|	77	1	77	0.94	0.97	0	77	160	2e-37	--	PREDICTED: RPM1-interacting protein 4-like isoform X2 [Solanum tuberosum]
c1015101_g1	391	2	386	ref|XP_004246100.1|	393	1	393	0.65	0.77	0.08	406	481	1e-133	--	PREDICTED: probable protein phosphatase 2C 8-like [Solanum lycopersicum]
c958551_g1	331	1	331	ref|XP_005663551.1|	331	1	331	1	1	0	331	702	0	--	PREDICTED: cathepsin S [Sus scrofa]
c1010711_g1	102	1	71	ref|XP_004243132.1|	868	734	804	0.7	0.85	0	71	115	7e-24	--	PREDICTED: uncharacterized protein LOC101257086 [Solanum lycopersicum]
c1030928_g5	273	6	273	ref|XP_006365963.1|	501	5	275	0.71	0.84	0.01	271	391	1e-106	--	PREDICTED: geraniol 8-hydroxylase-like [Solanum tuberosum]
c1039552_g1	290	14	164	ref|XP_006347315.1|	430	6	156	0.84	0.93	0	151	271	4e-70	--	PREDICTED: IAA-amino acid hydrolase ILR1-like 5-like [Solanum tuberosum]
c1037669_g1	455	1	455	gb|AHG12641.1|	455	1	455	0.98	0.99	0	455	923	0	--	polygalacturonase [Nicotiana tabacum]
c1040128_g1	632	30	632	ref|XP_006363647.1|	602	1	602	0.89	0.93	0	604	1059	0	--	PREDICTED: WD repeat-containing protein 43-like [Solanum tuberosum]
c1138824_g1	238	9	237	ref|XP_006364589.1|	264	17	261	0.55	0.71	0.06	245	311	3e-82	--	PREDICTED: putative uncharacterized protein At4g01020, chloroplastic-like [Solanum tuberosum]
c1023957_g1	441	1	441	ref|XP_006350834.1|	1457	1017	1457	0.91	0.96	0	441	825	0	--	PREDICTED: ABC transporter G family member 31-like [Solanum tuberosum]
c493982_g1	104	3	102	ref|XP_006345709.1|	284	159	259	0.43	0.64	0	101	107	2e-21	--	PREDICTED: putative ribonuclease H protein At1g65750-like isoform X1 [Solanum tuberosum]
c1042332_g1	919	1	919	ref|XP_006340545.1|	1197	273	1197	0.91	0.94	0.01	930	1703	0	--	PREDICTED: regulator of nonsense transcripts UPF2-like isoform X1 [Solanum tuberosum] ref|XP_006340546.1| PREDICTED: regulator of nonsense transcripts UPF2-like isoform X2 [Solanum tuberosum] ref|XP_006340547.1| PREDICTED: regulator of nonsense transcripts UPF2-like isoform X3 [Solanum tuberosum]
c1018486_g1	141	1	141	ref|XP_006355681.1|	142	1	142	0.77	0.84	0.04	145	213	3e-53	--	PREDICTED: uncharacterized protein LOC102592366 [Solanum tuberosum]
c1071243_g1	119	1	117	ref|XP_006350238.1|	908	15	130	0.51	0.65	0	117	112	8e-23	--	PREDICTED: putative late blight resistance protein homolog R1B-17-like isoform X1 [Solanum tuberosum] ref|XP_006350239.1| PREDICTED: putative late blight resistance protein homolog R1B-17-like isoform X2 [Solanum tuberosum]
c1029877_g1	403	1	403	gb|ACZ65511.1|	403	1	403	0.95	0.99	0	404	771	0	--	Tap46 [Nicotiana benthamiana]
c1028349_g1	267	1	267	ref|XP_006359744.1|	268	1	268	0.84	0.9	0.01	270	462	1e-127	--	PREDICTED: acid phosphatase 1-like [Solanum tuberosum]
c1135732_g1	182	38	182	ref|XP_006356106.1|	1138	1	128	0.65	0.73	0.11	145	166	9e-39	--	PREDICTED: putative SWI/SNF-related matrix-associated actin-dependent regulator of chromatin subfamily A member 3-like 3-like [Solanum tuberosum]
c1018754_g1	99	18	72	emb|CAN60637.1|	1887	1405	1467	0.52	0.71	0.12	63	2	7e-09	--	hypothetical protein VITISV_022223 [Vitis vinifera]
c1039281_g2	276	1	276	ref|XP_006342763.1|	561	286	561	0.96	0.97	0	276	518	1e-144	--	PREDICTED: anaphase-promoting complex subunit 7-like [Solanum tuberosum]
c1031779_g1	321	6	315	ref|XP_006345370.1|	424	18	324	0.88	0.92	0.04	315	542	1e-151	--	PREDICTED: F-box/WD repeat-containing protein 7-like [Solanum tuberosum]
c1019645_g1	161	24	161	ref|XP_004244229.1|	140	3	140	0.79	0.86	0.04	141	214	2e-53	--	PREDICTED: glutamyl-tRNA(Gln) amidotransferase subunit C, chloroplastic/mitochondrial-like [Solanum lycopersicum]
c1011826_g2	105	1	105	ref|XP_006349340.1|	579	177	322	0.52	0.61	0.28	146	147	2e-33	--	PREDICTED: embryogenesis-associated protein EMB8-like [Solanum tuberosum]
c219568_g1	167	1	166	gb|AAV31175.1|	842	622	792	0.51	0.67	0.02	171	157	3e-36	--	Putative disease resistance protein, identical [Solanum tuberosum]
c1043242_g2	212	1	203	ref|XP_008821601.1|	977	337	539	0.72	0.83	0	204	294	4e-77	--	PREDICTED: uncharacterized protein LOC103726009 [Nannospalax galili]
c1039569_g2	215	1	215	ref|XP_006356157.1|	922	1	209	0.82	0.9	0.02	215	361	2e-97	--	PREDICTED: probable ATP-dependent RNA helicase DDX11-like [Solanum tuberosum]
c1037866_g1	170	1	170	ref|XP_004237368.1|	502	51	218	0.76	0.86	0.02	171	256	4e-66	--	PREDICTED: cytochrome P450 71A1-like [Solanum lycopersicum]
c1030145_g4	115	5	100	emb|CDP14735.1|	150	3	95	0.69	0.84	0.03	96	127	3e-27	--	unnamed protein product [Coffea canephora]
c1040551_g1	133	1	130	ref|XP_004234915.1|	484	1	130	0.93	0.96	0	130	244	1e-62	--	PREDICTED: 3-phosphoinositide-dependent protein kinase 1-like [Solanum lycopersicum]
c461707_g1	131	1	112	ref|XP_009122912.1|	660	515	623	0.34	0.55	0.02	112	2	2e-12	--	PREDICTED: putative ribonuclease H protein At1g65750 [Brassica rapa]
c1035313_g1	620	18	620	ref|XP_006339816.1|	596	1	596	0.86	0.92	0.01	605	1003	0	--	PREDICTED: BTB/POZ domain-containing protein At5g67385-like [Solanum tuberosum]
c1041158_g1	436	10	436	ref|XP_006351929.1|	435	1	435	0.82	0.89	0.04	440	717	0	--	PREDICTED: small glutamine-rich tetratricopeptide repeat-containing protein-like [Solanum tuberosum]
c977060_g1	197	1	190	ref|XP_004234725.1|	301	102	290	0.59	0.75	0.02	192	233	6e-59	--	PREDICTED: uncharacterized protein LOC101246320 [Solanum lycopersicum]
c1040590_g1	686	1	686	ref|NP_001275040.1|	677	1	676	0.85	0.9	0.01	686	1155	0	--	starch synthase V precursor [Solanum tuberosum] gb|ACD13788.1| starch synthase V precursor [Solanum tuberosum]
c1081063_g1	133	2	133	ref|XP_004243109.1|	413	74	205	0.47	0.65	0	132	126	5e-27	--	PREDICTED: uncharacterized protein LOC101263429 [Solanum lycopersicum]
c1017022_g1	117	1	87	ref|XP_006355601.1|	399	241	327	0.45	0.68	0	87	101	1e-19	--	PREDICTED: putative ribonuclease H protein At1g65750-like [Solanum tuberosum]
c1039523_g4	193	3	160	ref|XP_007745714.1|	1566	811	961	0.26	0.45	0.09	162	2	3e-06	--	hypothetical protein A1O5_06934 [Cladophialophora psammophila CBS 110553] gb|EXJ69862.1| hypothetical protein A1O5_06934 [Cladophialophora psammophila CBS 110553]
c1028484_g1	198	1	194	ref|XP_004245694.1|	184	1	184	0.78	0.84	0.05	194	295	2e-77	--	PREDICTED: ycf49-like protein-like [Solanum lycopersicum]
c1032758_g2	106	1	106	ref|XP_006353227.1|	317	212	317	0.86	0.9	0	106	191	1e-46	--	PREDICTED: epoxide hydrolase 3-like [Solanum tuberosum]
c1040299_g1	711	1	711	ref|XP_006339432.1|	710	1	710	0.9	0.94	0	711	1283	0	--	PREDICTED: ATP-dependent DNA helicase 2 subunit KU80-like [Solanum tuberosum]
c1037483_g1	483	19	483	ref|XP_006343591.1|	783	295	783	0.81	0.87	0.05	490	849	0	--	PREDICTED: histone-lysine N-methyltransferase ASHR3-like isoform X2 [Solanum tuberosum]
c1042480_g2	583	5	583	ref|XP_006343984.1|	642	79	642	0.85	0.9	0.02	580	979	0	--	PREDICTED: uncharacterized protein LOC102599892 [Solanum tuberosum]
c991656_g2	154	8	108	dbj|BAM15476.1|	151	10	119	0.48	0.67	0.08	110	106	5e-21	--	SBP-box protein [Torenia fournieri]
c1037237_g1	274	1	274	ref|XP_006357432.1|	276	1	276	0.82	0.91	0	276	461	1e-127	--	PREDICTED: uncharacterized protein C23H3.12c-like isoform X1 [Solanum tuberosum]
c1090084_g1	319	5	316	gb|AAO23078.1|	1552	1106	1417	0.57	0.72	0	312	374	1e-101	--	polyprotein [Glycine max]
c1122943_g1	104	1	104	ref|XP_006360553.1|	351	249	351	0.7	0.8	0.06	107	139	6e-31	--	PREDICTED: transcription factor bHLH69-like [Solanum tuberosum]
c1043784_g2	535	1	535	ref|XP_006346672.1|	551	1	535	0.91	0.94	0	536	978	0	--	PREDICTED: probable receptor-like protein kinase At5g15080-like [Solanum tuberosum]
c1021602_g1	181	1	180	ref|XP_004231210.1|	186	1	180	0.92	0.95	0	180	342	9e-92	--	PREDICTED: abscisic acid receptor PYL8-like [Solanum lycopersicum]
c1056123_g1	107	1	80	ref|XP_006574275.1|	492	153	234	0.39	0.59	0.04	83	2	2e-07	--	PREDICTED: uncharacterized protein LOC102668302 [Glycine max]
c1161449_g1	497	3	497	ref|XP_004236735.1|	491	4	491	0.85	0.9	0.01	496	827	0	--	PREDICTED: glycerol-3-phosphate acyltransferase 5-like [Solanum lycopersicum]
c1033099_g1	433	1	433	ref|XP_004240685.1|	427	1	427	0.88	0.92	0.01	433	800	0	--	PREDICTED: aspartic proteinase Asp1-like [Solanum lycopersicum]
c1031391_g1	285	1	285	sp|P10978|POLX_TOBAC	1328	938	1222	0.81	0.9	0	285	481	1e-133	--	RecName: Full=Retrovirus-related Pol polyprotein from transposon TNT 1-94; Includes: RecName: Full=Protease; Includes: RecName: Full=Reverse transcriptase; Includes: RecName: Full=Endonuclease [Nicotiana tabacum] emb|CAA32025.1| unnamed protein product [Nicotiana tabacum]
c1032131_g1	413	1	413	gb|AAP03879.1|	413	1	413	0.95	0.98	0	413	797	0	--	Avr9/Cf-9 rapidly elicited protein 216 [Nicotiana tabacum]
c1018680_g1	301	1	301	ref|XP_006353277.1|	1346	641	937	0.84	0.89	0.02	303	470	1e-130	--	PREDICTED: uncharacterized protein At4g38062-like [Solanum tuberosum]
c1038776_g1	498	1	498	ref|XP_006339903.1|	504	1	504	0.88	0.93	0.01	505	886	0	--	PREDICTED: multidrug and toxin extrusion protein 2-like isoform X1 [Solanum tuberosum] ref|XP_006339904.1| PREDICTED: multidrug and toxin extrusion protein 2-like isoform X2 [Solanum tuberosum]
c1029797_g2	142	2	142	ref|XP_006338542.1|	392	23	166	0.78	0.85	0.02	144	219	4e-55	--	PREDICTED: RING-H2 finger protein ATL46-like [Solanum tuberosum]
c1009753_g1	112	1	112	dbj|BAD07294.1|	286	126	237	0.99	1	0	112	226	4e-57	--	prolyl 4-hydroxylase [Nicotiana tabacum]
c1042403_g1	140	1	134	dbj|BAD99221.1|	389	226	388	0.53	0.66	0.17	163	177	2e-42	--	polypepetide with reverse transcriptase and RNaseH domains [Petunia x hybrida]
c1029957_g3	173	1	172	ref|XP_004232485.1|	538	365	535	0.75	0.83	0.01	173	259	4e-67	--	PREDICTED: uncharacterized protein LOC101258324 [Solanum lycopersicum]
c1039481_g1	601	1	601	ref|XP_006351118.1|	595	1	595	0.78	0.86	0.03	609	933	0	--	PREDICTED: pentatricopeptide repeat-containing protein At3g02650, mitochondrial-like [Solanum tuberosum]
c1033997_g3	404	1	404	ref|XP_006339410.1|	420	1	420	0.86	0.9	0.03	420	695	0	--	PREDICTED: hydroxymethylglutaryl-CoA lyase, mitochondrial-like [Solanum tuberosum]
c1023867_g1	169	4	169	ref|XP_004251190.1|	166	1	166	0.83	0.89	0	166	292	6e-77	--	PREDICTED: UPF0587 protein C1orf123 homolog [Solanum lycopersicum]
c1028305_g1	198	1	195	ref|XP_004245291.1|	204	1	198	0.39	0.59	0.05	202	130	6e-28	--	PREDICTED: uncharacterized protein LOC101268894 isoform 1 [Solanum lycopersicum]
c1032245_g1	423	22	422	ref|XP_006350568.1|	399	3	398	0.73	0.85	0.04	407	568	1e-159	--	PREDICTED: probable protein phosphatase 2C 51-like [Solanum tuberosum]
c437754_g1	279	1	279	ref|XP_006355046.1|	887	600	887	0.71	0.81	0.03	288	383	1e-103	--	PREDICTED: putative late blight resistance protein homolog R1B-17-like [Solanum tuberosum]
c1043373_g2	1065	77	1065	emb|CDP05538.1|	1220	110	1127	0.35	0.54	0.08	1046	561	1e-156	--	unnamed protein product [Coffea canephora]
c1034874_g6	99	1	99	ref|XP_004253295.1|	383	78	177	0.45	0.67	0.02	101	2	2e-18	--	PREDICTED: uncharacterized protein LOC101253072 [Solanum lycopersicum]
c991645_g1	140	1	139	ref|XP_004230811.1|	307	168	306	0.69	0.84	0	139	219	5e-55	--	PREDICTED: probable carboxylesterase 1-like [Solanum lycopersicum]
c1037034_g1	447	1	447	ref|XP_006364978.1|	447	1	447	0.94	0.97	0	447	857	0	--	PREDICTED: CBL-interacting serine/threonine-protein kinase 8-like isoform X1 [Solanum tuberosum]
c1042663_g1	1049	1	1049	ref|XP_006339743.1|	1048	1	1048	0.94	0.97	0	1049	1969	0	--	PREDICTED: calcium-transporting ATPase, endoplasmic reticulum-type-like isoform X1 [Solanum tuberosum] ref|XP_006339744.1| PREDICTED: calcium-transporting ATPase, endoplasmic reticulum-type-like isoform X2 [Solanum tuberosum] ref|XP_006339745.1| PREDICTED: calcium-transporting ATPase, endoplasmic reticulum-type-like isoform X3 [Solanum tuberosum]
c1091443_g1	125	1	125	ref|XP_008833723.1|	796	87	211	0.91	0.94	0	125	233	2e-59	--	PREDICTED: protocadherin beta-7 [Nannospalax galili]
c1043855_g1	382	1	370	ref|XP_004240836.1|	1771	777	1146	0.95	0.98	0	370	709	0	--	PREDICTED: anaphase-promoting complex subunit 1-like [Solanum lycopersicum]
c1032782_g1	116	1	116	ref|XP_006356987.1|	297	181	297	0.88	0.95	0	117	204	2e-50	--	PREDICTED: protein FAM179B-like [Solanum tuberosum]
c1011575_g2	105	1	105	ref|XP_006359093.1|	402	285	386	0.75	0.82	0.02	105	161	2e-37	--	PREDICTED: F-box/kelch-repeat protein At1g30090-like [Solanum tuberosum]
c1036731_g1	168	1	160	ref|XP_006357918.1|	468	1	155	0.71	0.83	0.03	160	233	3e-59	--	PREDICTED: 2-amino-3-ketobutyrate coenzyme A ligase, mitochondrial-like [Solanum tuberosum]
c1037985_g7	211	17	211	ref|XP_006338615.1|	460	3	194	0.75	0.87	0.01	195	293	6e-77	--	PREDICTED: F-box/LRR-repeat protein 4-like [Solanum tuberosum]
c1036487_g1	556	1	556	ref|XP_004235526.1|	567	1	546	0.83	0.9	0.02	557	921	0	--	PREDICTED: pectinesterase 3-like [Solanum lycopersicum]
c1028432_g2	217	1	216	sp|Q40521|RB11B_TOBAC	217	1	216	0.99	1	0	216	426	1e-117	--	RecName: Full=Ras-related protein Rab11B gb|AAA74113.1| putative [Nicotiana tabacum]
c915778_g1	153	1	149	emb|CAN69258.1|	502	236	385	0.31	0.52	0.01	151	101	1e-19	--	hypothetical protein VITISV_026383 [Vitis vinifera]
c621387_g1	99	4	99	emb|CBI35883.3|	1683	1094	1190	0.37	0.56	0.01	97	8	7e-08	--	unnamed protein product [Vitis vinifera]
c1038248_g2	133	1	133	ref|XP_006338097.1|	133	1	133	0.93	0.99	0	133	252	5e-65	--	PREDICTED: bet1-like protein At4g14600-like [Solanum tuberosum]
c1027611_g1	332	1	332	ref|XP_006354806.1|	326	1	326	0.78	0.85	0.03	335	489	1e-135	--	PREDICTED: uncharacterized protein LOC102593701 [Solanum tuberosum]
c1043975_g3	452	1	452	gb|AAF09256.1|AF202179_1	905	1	479	0.58	0.72	0.06	481	521	1e-145	--	disease resistance protein BS2 [Capsicum chacoense]
c1040873_g4	138	1	108	ref|XP_004233548.1|	1541	123	230	0.83	0.92	0	108	210	2e-52	--	PREDICTED: zinc finger CCCH domain-containing protein 44-like [Solanum lycopersicum]
c1025772_g2	180	1	160	ref|NP_001146805.1|	272	113	269	0.44	0.52	0.03	161	0	1e-18	--	uncharacterized protein LOC100280410 [Zea mays] gb|ACL54787.1| unknown [Zea mays]
c1024913_g2	180	2	179	ref|XP_004231066.1|	549	154	333	0.65	0.75	0.01	180	222	1e-55	--	PREDICTED: DDB1- and CUL4-associated factor 8-like [Solanum lycopersicum]
c1019213_g1	134	1	134	gb|AAD03394.1|	553	1	134	0.97	0.97	0	134	257	2e-66	--	ATPase beta subunit [Nicotiana sylvestris]
c1042992_g1	577	1	577	dbj|BAK52397.1|	1125	551	1125	0.95	0.98	0	577	1093	0	--	leucine rich repeat receptor protein kinase 2 [Solanum pennellii]
c1038872_g2	242	45	242	ref|XP_006343030.1|	593	1	188	0.73	0.79	0.07	200	290	7e-76	--	PREDICTED: uncharacterized protein LOC102603127 [Solanum tuberosum]
c1022835_g1	190	1	190	ref|XP_004230036.1|	190	1	190	0.96	0.98	0	190	389	1e-106	--	PREDICTED: peptidyl-prolyl cis-trans isomerase H-like isoform 1 [Solanum lycopersicum]
c1036659_g1	194	1	183	ref|XP_004252796.1|	488	1	184	0.82	0.91	0	184	311	2e-82	--	PREDICTED: zinc finger CCCH domain-containing protein 6-like [Solanum lycopersicum]
c1043499_g2	113	1	113	gb|KDP43004.1|	1362	1	104	0.59	0.71	0.09	114	117	2e-24	--	hypothetical protein JCGZ_25190 [Jatropha curcas]
c1040865_g2	206	1	206	ref|XP_006365133.1|	274	26	231	0.95	0.98	0	206	388	1e-105	--	PREDICTED: 14-3-3-like protein GF14 iota-like [Solanum tuberosum]
c1042857_g3	417	1	413	ref|XP_004250821.1|	736	193	561	0.38	0.55	0.19	434	266	4e-68	--	PREDICTED: uncharacterized protein LOC101264996 [Solanum lycopersicum]
c1028670_g3	212	35	210	ref|XP_006343104.1|	195	1	190	0.73	0.83	0.07	190	279	1e-72	--	PREDICTED: auxin-induced protein AUX22-like [Solanum tuberosum]
c1031794_g2	141	1	110	ref|XP_006350818.1|	158	1	110	0.9	0.96	0	110	202	5e-50	--	PREDICTED: acyl-coenzyme A thioesterase 13-like [Solanum tuberosum]
c1037766_g2	161	1	161	emb|CAN80245.1|	1636	174	335	0.35	0.54	0	162	109	7e-22	--	hypothetical protein VITISV_031023 [Vitis vinifera]
c1024329_g1	231	1	230	ref|XP_006602073.1|	508	1	192	0.55	0.6	0.2	235	237	6e-60	--	PREDICTED: transcription initiation factor TFIID subunit 15b-like isoform X1 [Glycine max]
c1046807_g1	156	1	156	ref|XP_006345360.1|	880	343	566	0.44	0.51	0.3	224	149	5e-34	--	PREDICTED: zinc finger protein 598-like [Solanum tuberosum]
c1042790_g1	916	1	915	ref|XP_006347948.1|	916	1	915	0.94	0.97	0	915	1691	0	--	PREDICTED: protein ARABIDILLO 1-like [Solanum tuberosum]
c990053_g1	224	1	224	ref|XP_006340709.1|	1127	534	757	0.89	0.94	0	224	400	1e-109	--	PREDICTED: probable LRR receptor-like serine/threonine-protein kinase At4g36180-like [Solanum tuberosum]
c1040685_g3	192	5	190	ref|NP_001274879.1|	319	151	313	0.31	0.47	0.18	192	8	4e-12	--	uncharacterized protein LOC102577703 [Solanum tuberosum] gb|ABC01914.1| unknown [Solanum tuberosum]
c1022767_g1	346	1	346	ref|XP_006349902.1|	459	2	343	0.58	0.76	0.03	350	415	1e-113	--	PREDICTED: anthocyanidin 3-O-glucoside 5-O-glucosyltransferase 1-like [Solanum tuberosum]
c1120595_g1	108	1	106	ref|XP_006356863.1|	623	428	533	0.72	0.84	0	106	161	2e-37	--	PREDICTED: zinc finger MYM-type protein 1-like [Solanum tuberosum]
c1024108_g1	162	1	162	ref|XP_006350737.1|	145	1	145	0.65	0.71	0.15	166	187	2e-45	--	PREDICTED: uncharacterized protein LOC102584955 [Solanum tuberosum]
c1034839_g1	132	1	132	ref|XP_006339407.1|	342	1	134	0.93	0.95	0.01	134	241	1e-61	--	PREDICTED: UPF0613 protein PB24D3.06c-like [Solanum tuberosum]
c1028106_g1	230	1	230	ref|XP_006363894.1|	227	1	227	0.85	0.88	0.07	238	383	1e-104	--	PREDICTED: uncharacterized protein LOC102593440 [Solanum tuberosum]
c1030406_g2	249	1	247	ref|NP_001234450.1|	248	1	247	0.92	0.96	0	247	456	1e-126	--	Bax inhibitor [Solanum lycopersicum] gb|AAR28754.1| Bax inhibitor [Solanum lycopersicum]
c1039964_g2	596	1	596	dbj|BAO49700.1|	862	267	862	0.97	0.98	0	596	1156	0	--	nuclear pore complex protein Nup93b [Nicotiana benthamiana]
c1025321_g1	267	6	267	ref|XP_006344133.1|	276	15	276	0.85	0.92	0	263	441	1e-121	--	PREDICTED: 50S ribosomal protein L15, chloroplastic-like [Solanum tuberosum]
c1040512_g13	217	2	217	ref|XP_004231153.1|	2460	1504	1719	0.78	0.87	0	216	353	5e-95	--	PREDICTED: uncharacterized protein LOC101251339 [Solanum lycopersicum]
c1118861_g1	109	1	102	ref|XP_004509508.1|	1436	510	617	0.56	0.75	0.05	108	130	2e-28	--	PREDICTED: uncharacterized protein LOC101513325 [Cicer arietinum]
c1030999_g1	159	49	159	ref|XP_006347138.1|	256	3	106	0.56	0.67	0.14	116	103	3e-20	--	PREDICTED: uncharacterized protein LOC102595206 [Solanum tuberosum]
c1032251_g1	375	1	371	ref|XP_004251965.1|	369	1	369	0.8	0.92	0	371	642	0	--	PREDICTED: GDSL esterase/lipase At1g28590-like [Solanum lycopersicum]
c1034458_g1	651	3	651	ref|XP_006364555.1|	659	4	659	0.9	0.93	0.01	657	1199	0	--	PREDICTED: WD repeat-containing protein 70-like [Solanum tuberosum]
c1038623_g1	180	31	179	gb|ABI34321.1|	945	430	587	0.39	0.55	0.05	158	120	6e-25	--	RNase H family protein [Solanum demissum]
c1037961_g1	624	2	624	ref|XP_006345047.1|	642	18	642	0.86	0.93	0	625	1115	0	--	PREDICTED: probable polygalacturonase non-catalytic subunit JP650-like [Solanum tuberosum]
c1030222_g1	386	13	386	ref|XP_006345307.1|	374	1	374	0.89	0.93	0.01	377	671	0	--	PREDICTED: uncharacterized protein LOC102603144 [Solanum tuberosum]
c1040500_g1	629	1	629	ref|XP_004238825.1|	629	1	629	0.94	0.96	0	629	1222	0	--	PREDICTED: beta-1,3-galactosyltransferase 15-like [Solanum lycopersicum]
c1042556_g1	246	2	222	gb|ACR36733.1|	300	74	295	0.72	0.82	0	222	310	7e-82	--	unknown [Zea mays]
c1001309_g1	146	1	142	ref|XP_006349423.1|	368	59	202	0.71	0.82	0.02	145	207	2e-51	--	PREDICTED: uncharacterized protein LOC102597550 [Solanum tuberosum]
c1035578_g1	489	1	489	ref|XP_006343620.1|	1041	553	1041	0.96	0.98	0	489	993	0	--	PREDICTED: cellulose synthase A catalytic subunit 7 [UDP-forming]-like [Solanum tuberosum]
c1028479_g1	183	1	183	ref|XP_006338354.1|	356	174	356	0.92	0.97	0	183	341	2e-91	--	PREDICTED: putative methylesterase 11, chloroplastic-like, partial [Solanum tuberosum]
c1030965_g1	385	2	385	emb|CDO97271.1|	394	6	394	0.81	0.9	0.01	390	631	1e-178	--	unnamed protein product [Coffea canephora]
c1015110_g1	169	1	169	ref|XP_004248040.1|	536	368	536	0.92	0.97	0	169	324	1e-86	--	PREDICTED: probable polygalacturonase At1g80170-like [Solanum lycopersicum]
c1035476_g2	475	1	475	ref|XP_004232547.1|	469	1	469	0.89	0.94	0.01	476	855	0	--	PREDICTED: pentatricopeptide repeat-containing protein At2g17670-like [Solanum lycopersicum]
c1021205_g2	751	15	751	ref|XP_004243021.1|	747	5	729	0.56	0.71	0.05	751	796	0	--	PREDICTED: wall-associated receptor kinase 2-like [Solanum lycopersicum]
c1027723_g1	234	1	234	dbj|BAL14273.1|	573	339	573	0.89	0.94	0	235	417	1e-114	--	FK506-binding protein [Nicotiana tabacum]
c795957_g1	217	1	217	ref|XP_004246544.1|	379	132	361	0.71	0.81	0.05	230	349	1e-93	--	PREDICTED: putative F-box/kelch-repeat protein At3g17570-like [Solanum lycopersicum]
c1035161_g2	112	1	112	ref|XP_006350554.1|	580	469	580	0.87	0.92	0	112	192	8e-47	--	PREDICTED: phosphatidylinositol 4-kinase gamma 3-like [Solanum tuberosum]
c1030821_g2	240	1	240	ref|XP_006345497.1|	341	101	340	0.86	0.94	0	240	421	1e-115	--	PREDICTED: probable protein phosphatase 2C 28-like [Solanum tuberosum]
c954420_g3	118	13	118	ref|XP_006358721.1|	1135	837	942	0.4	0.66	0	106	107	2e-21	--	PREDICTED: uncharacterized protein LOC102596481 [Solanum tuberosum]
c1039385_g1	313	17	313	gb|AAK14408.1|	623	327	623	0.96	0.97	0	297	567	1e-159	--	phosphoribosylaminoimidazole carboxylase [Nicotiana tabacum]
c1038903_g1	576	1	576	ref|XP_004230750.1|	619	1	579	0.9	0.94	0	579	1072	0	--	PREDICTED: uncharacterized protein LOC101255438 isoform 2 [Solanum lycopersicum] ref|XP_004230751.1| PREDICTED: uncharacterized protein LOC101255438 isoform 3 [Solanum lycopersicum]
c1035262_g1	314	1	314	ref|XP_004242657.1|	319	1	319	0.73	0.83	0.01	319	466	1e-128	--	PREDICTED: uncharacterized protein LOC101261931 [Solanum lycopersicum]
c1028296_g6	125	1	125	ref|XP_004933883.1|	280	153	277	0.99	1	0	125	233	3e-59	--	PREDICTED: histone H1-like [Bombyx mori]
c250774_g1	306	13	306	gb|AET99218.1|	508	1	294	1	1	0	294	580	1e-163	--	prolyl 4-hydroxylase beta polypeptide [Sus scrofa]
c1034127_g1	418	1	418	ref|XP_006348684.1|	418	1	418	0.9	0.94	0	418	753	0	--	PREDICTED: magnesium transporter MRS2-5-like [Solanum tuberosum]
c1023912_g3	202	15	202	ref|XP_004248450.1|	426	221	408	0.85	0.93	0	188	354	2e-95	--	PREDICTED: uncharacterized protein LOC101251041 [Solanum lycopersicum]
c1019887_g2	112	1	111	emb|CDP03858.1|	129	1	129	0.52	0.6	0.19	133	103	4e-20	--	unnamed protein product [Coffea canephora]
c1037656_g5	247	20	244	ref|XP_004235138.1|	957	629	854	0.47	0.68	0	226	235	2e-59	--	PREDICTED: uncharacterized protein LOC101243773 [Solanum lycopersicum]
c1037141_g4	270	3	254	emb|CAN74986.1|	1971	688	939	0.47	0.69	0	252	254	5e-65	--	hypothetical protein VITISV_008771 [Vitis vinifera]
c1033698_g7	501	1	500	ref|XP_006340805.1|	489	1	487	0.84	0.89	0.03	502	825	0	--	PREDICTED: uncharacterized protein LOC102584459 isoform X1 [Solanum tuberosum]
c1121167_g1	134	1	133	gb|AAT66771.2|	1771	708	840	0.51	0.72	0	133	146	5e-33	--	Putative polyprotein, identical [Solanum demissum]
c1113633_g1	311	6	233	ref|XP_002510608.1|	406	2	220	0.3	0.47	0.18	246	0	6e-16	--	conserved hypothetical protein [Ricinus communis] gb|EEF52795.1| conserved hypothetical protein [Ricinus communis]
c1020042_g1	129	2	129	ref|XP_004243132.1|	868	614	741	0.64	0.82	0	128	183	3e-44	--	PREDICTED: uncharacterized protein LOC101257086 [Solanum lycopersicum]
c1020196_g1	192	1	192	ref|XP_004232016.1|	193	1	193	0.93	0.96	0	193	365	9e-99	--	PREDICTED: histone chaperone ASF1B-like [Solanum lycopersicum]
c1028723_g1	377	7	377	ref|XP_006353708.1|	380	1	380	0.77	0.85	0.02	380	582	1e-163	--	PREDICTED: GDSL esterase/lipase At1g29670-like [Solanum tuberosum]
c1019454_g1	263	1	263	ref|XP_006352552.1|	258	1	258	0.79	0.83	0.07	271	412	1e-112	--	PREDICTED: uncharacterized protein LOC102606218 [Solanum tuberosum]
c1037933_g3	307	1	298	ref|XP_006365907.1|	583	287	583	0.58	0.72	0.01	299	318	5e-84	--	PREDICTED: CDT1-like protein a, chloroplastic-like [Solanum tuberosum]
c1034589_g1	283	3	278	ref|XP_006365198.1|	479	174	451	0.89	0.95	0	278	537	1e-150	--	PREDICTED: heterogeneous nuclear ribonucleoprotein U-like protein 2-like [Solanum tuberosum]
c1036963_g1	626	46	626	ref|XP_006361305.1|	581	1	581	0.92	0.95	0	581	1100	0	--	PREDICTED: probable peptide/nitrate transporter At2g40460-like [Solanum tuberosum]
c1029002_g1	260	1	260	ref|XP_006364543.1|	287	24	287	0.89	0.94	0.01	264	474	1e-131	--	PREDICTED: uncharacterized protein LOC102581615 [Solanum tuberosum]
c1040434_g1	527	1	527	ref|XP_006362869.1|	524	1	524	0.89	0.92	0	528	919	0	--	PREDICTED: OTU domain-containing protein 5-A-like isoform X1 [Solanum tuberosum] ref|XP_006362870.1| PREDICTED: OTU domain-containing protein 5-A-like isoform X2 [Solanum tuberosum] ref|XP_006362871.1| PREDICTED: OTU domain-containing protein 5-A-like isoform X3 [Solanum tuberosum]
c1033986_g1	243	1	243	ref|XP_006342577.1|	379	1	243	0.91	0.93	0	244	431	1e-118	--	PREDICTED: ornithine carbamoyltransferase, chloroplastic-like [Solanum tuberosum]
c1033304_g1	371	1	371	ref|XP_006350461.1|	369	1	369	0.86	0.92	0	371	662	0	--	PREDICTED: autophagy protein 5-like [Solanum tuberosum]
c963643_g1	454	2	454	ref|XP_006367064.1|	595	142	595	0.88	0.96	0	455	818	0	--	PREDICTED: probable peptide/nitrate transporter At5g28470-like [Solanum tuberosum]
c1037512_g4	141	2	138	gb|AAT66771.2|	1771	386	522	0.36	0.51	0.09	144	8	2e-12	--	Putative polyprotein, identical [Solanum demissum]
c1035670_g1	386	1	386	ref|XP_006357752.1|	386	1	386	0.93	0.96	0	386	729	0	--	PREDICTED: protein RMD5 homolog A-like [Solanum tuberosum]
c1033180_g3	197	1	197	ref|XP_006365533.1|	2166	1210	1406	0.88	0.94	0	197	327	2e-87	--	PREDICTED: uncharacterized protein LOC102578865 [Solanum tuberosum]
c1026448_g1	227	1	227	gb|AAF61864.1|AF193771_1	227	1	227	0.96	0.98	0	227	449	1e-123	--	DNA-binding protein 4 [Nicotiana tabacum]
c1041906_g1	1110	1	1110	ref|XP_006349214.1|	1105	1	1105	0.9	0.95	0	1112	1992	0	--	PREDICTED: transcription regulatory protein SNF2-like [Solanum tuberosum]
c1033718_g3	121	1	94	ref|XP_004454439.1|	910	661	754	0.37	0.57	0	94	6	4e-11	--	PREDICTED: uncharacterized protein LOC101446768, partial [Dasypus novemcinctus]
c1041885_g2	541	5	541	ref|XP_004231061.1|	889	3	537	0.9	0.93	0	537	964	0	--	PREDICTED: transportin-1-like [Solanum lycopersicum]
c1003868_g1	146	49	127	gb|AAL30109.1|	126	4	82	0.44	0.62	0	79	0	4e-09	--	unknown [Solanum phureja x Solanum stenotomum]
c1004832_g1	384	1	382	ref|XP_006365521.1|	390	1	388	0.78	0.85	0.04	393	623	1e-176	--	PREDICTED: BURP domain-containing protein 3-like [Solanum tuberosum]
c1003414_g1	260	11	146	ref|XP_006367861.1|	606	44	178	0.53	0.74	0	136	151	5e-34	--	PREDICTED: uncharacterized protein LOC102578882, partial [Solanum tuberosum]
c1091505_g1	316	1	316	ref|XP_006342068.1|	323	1	323	0.81	0.9	0.02	323	536	1e-149	--	PREDICTED: prostaglandin E synthase 2-like [Solanum tuberosum]
c991622_g1	623	1	622	ref|XP_006342186.1|	604	1	604	0.76	0.83	0.06	632	934	0	--	PREDICTED: AT-rich interactive domain-containing protein 5-like [Solanum tuberosum]
c1099181_g1	139	3	139	ref|XP_004253220.1|	934	384	520	0.43	0.66	0	137	131	1e-28	--	PREDICTED: uncharacterized protein LOC101264807 [Solanum lycopersicum]
c989609_g2	173	8	151	ref|XP_004239600.1|	261	105	248	0.51	0.68	0	144	160	3e-37	--	PREDICTED: uncharacterized protein LOC101264629 [Solanum lycopersicum]
c1037334_g2	250	8	250	ref|XP_006352092.1|	238	1	238	0.8	0.86	0.04	246	373	1e-101	--	PREDICTED: probable plastid-lipid-associated protein 4, chloroplastic-like [Solanum tuberosum]
c1002054_g1	144	11	53	ref|XP_008464380.1|	490	325	367	0.86	0.9	0	43	3	7e-12	--	PREDICTED: long chain base biosynthesis protein 2a [Cucumis melo]
c1027010_g1	212	1	212	gb|AAL30820.1|AF435452_1	602	333	544	0.98	0.99	0	212	422	1e-115	--	calcium/calmodulin-dependent protein kinase CaMK3 [Nicotiana tabacum]
c1040068_g2	395	1	380	ref|XP_006352670.1|	437	10	389	0.82	0.89	0	380	660	0	--	PREDICTED: serine/threonine-protein kinase MHK-like [Solanum tuberosum]
c1041790_g2	252	1	252	ref|XP_004233512.1|	416	164	415	0.86	0.92	0	252	455	1e-125	--	PREDICTED: pentatricopeptide repeat-containing protein At4g36680, mitochondrial-like [Solanum lycopersicum]
c1029773_g1	384	13	384	ref|XP_006350007.1|	819	1	371	0.87	0.94	0	372	692	0	--	PREDICTED: phospholipase D alpha 1-like [Solanum tuberosum]
c1032328_g2	225	8	225	ref|XP_006364430.1|	216	4	216	0.77	0.85	0.02	218	322	1e-85	--	PREDICTED: probable calcium-binding protein CML35-like [Solanum tuberosum]
c1043436_g1	949	1	949	ref|XP_006338893.1|	950	1	950	0.88	0.93	0	953	1667	0	--	PREDICTED: WD repeat-containing protein 3-like [Solanum tuberosum]
c988813_g1	201	1	201	ref|XP_004249024.1|	326	132	326	0.84	0.88	0.04	203	308	2e-81	--	PREDICTED: uncharacterized protein LOC101258800 [Solanum lycopersicum]
c1024270_g1	294	27	294	ref|XP_006339770.1|	264	1	264	0.83	0.86	0.07	276	433	1e-118	--	PREDICTED: LOB domain-containing protein 18-like [Solanum tuberosum]
c1017093_g1	125	1	125	ref|XP_004232742.1|	298	174	298	0.84	0.94	0	125	253	2e-65	--	PREDICTED: probable xyloglucan endotransglucosylase/hydrolase protein 8-like [Solanum lycopersicum]
c1025019_g2	190	1	190	ref|NP_001266193.1|	464	1	221	0.57	0.66	0.15	223	208	2e-51	--	golden1-like protein [Solanum lycopersicum] gb|AFF60404.1| golden 2-like 1 transcription factor [Solanum lycopersicum] gb|AFM44934.1| golden1-like protein [Solanum lycopersicum]
c1033493_g1	310	1	310	ref|XP_006353889.1|	341	1	341	0.76	0.83	0.1	343	505	1e-140	--	PREDICTED: RNA-binding protein EWS-like isoform X2 [Solanum tuberosum]
c1043849_g3	158	1	158	ref|XP_006337991.1|	556	82	239	0.56	0.75	0	158	197	2e-48	--	PREDICTED: putative ribonuclease H protein At1g65750-like [Solanum tuberosum]
c1035689_g1	665	1	660	ref|XP_006363073.1|	666	1	661	0.86	0.92	0	663	1139	0	--	PREDICTED: L-type lectin-domain containing receptor kinase IV.1-like [Solanum tuberosum]
c1041264_g1	532	1	532	ref|XP_006352831.1|	771	125	656	0.9	0.96	0	532	1001	0	--	PREDICTED: subtilisin-like protease SDD1-like [Solanum tuberosum]
c1034268_g1	433	4	417	ref|XP_004233874.1|	414	3	412	0.7	0.82	0.01	415	588	1e-165	--	PREDICTED: F-box/kelch-repeat protein At3g23880-like [Solanum lycopersicum]
c1031317_g1	272	1	272	ref|XP_004230929.1|	272	1	272	0.97	0.98	0	272	532	1e-148	--	PREDICTED: putative ER lumen protein retaining receptor C28H8.4-like [Solanum lycopersicum] ref|XP_006359645.1| PREDICTED: putative ER lumen protein retaining receptor C28H8.4-like [Solanum tuberosum]
c1043582_g1	512	1	511	ref|XP_004229719.1|	615	1	502	0.79	0.88	0.01	511	811	0	--	PREDICTED: transcription factor IIIB 90 kDa subunit-like [Solanum lycopersicum]
c1022665_g2	215	28	215	ref|XP_004238764.1|	288	23	215	0.7	0.83	0.02	193	271	3e-70	--	PREDICTED: homeobox-leucine zipper protein HAT5-like [Solanum lycopersicum]
c1009832_g3	439	8	424	ref|XP_006356417.1|	426	5	415	0.5	0.65	0.02	420	370	2e-99	--	PREDICTED: F-box/FBD/LRR-repeat protein At1g13570-like [Solanum tuberosum]
c1013672_g2	490	2	397	ref|XP_004232206.1|	362	1	353	0.56	0.66	0.15	407	391	1e-105	--	PREDICTED: uncharacterized protein At5g39570-like isoform 1 [Solanum lycopersicum]
c1030192_g1	354	1	354	ref|XP_004228337.1|	354	1	354	0.96	0.99	0	354	684	0	--	PREDICTED: replication factor C subunit 3-like [Solanum lycopersicum]
c292314_g1	140	1	139	ref|XP_006349822.1|	340	198	339	0.9	0.95	0.02	142	251	9e-65	--	PREDICTED: uncharacterized serine-rich protein C215.13-like [Solanum tuberosum]
c1038888_g1	244	17	244	ref|XP_006363538.1|	454	4	207	0.69	0.75	0.11	229	281	3e-73	--	PREDICTED: uncharacterized protein DDB_G0271670-like isoform X2 [Solanum tuberosum]
c1038910_g1	786	1	786	gb|AFN06073.1|	786	1	786	0.99	1	0	786	1618	0	--	sieve element occlusion protein 2 [Nicotiana tabacum]
c1042623_g2	119	1	119	ref|XP_004230790.1|	288	1	119	0.76	0.8	0	119	197	3e-48	--	PREDICTED: LAG1 longevity assurance homolog 2-like isoform 2 [Solanum lycopersicum]
c963839_g1	111	1	111	ref|XP_004239864.1|	1425	322	432	0.99	1	0	111	216	5e-54	--	PREDICTED: pleiotropic drug resistance protein 1-like [Solanum lycopersicum]
c1035176_g1	412	4	412	ref|XP_006338721.1|	449	44	449	0.84	0.89	0	409	703	0	--	PREDICTED: serine/threonine-protein kinase PBS1-like [Solanum tuberosum]
c1115419_g1	174	14	174	ref|XP_006367090.1|	162	1	162	0.79	0.9	0	162	287	2e-75	--	PREDICTED: pathogenesis-related protein 1-like [Solanum tuberosum]
c1042438_g1	540	8	540	gb|ABU45197.1|	750	191	750	0.73	0.81	0.1	577	783	0	--	unknown [Petunia integrifolia subsp. inflata]
c1074856_g1	119	1	113	ref|XP_001620161.1|	178	1	113	0.38	0.51	0	113	5	3e-13	--	hypothetical protein NEMVEDRAFT_v1g3459 [Nematostella vectensis] gb|EDO28061.1| predicted protein [Nematostella vectensis]
c1018776_g1	142	1	142	ref|XP_004250111.1|	345	203	345	0.81	0.9	0	143	232	7e-59	--	PREDICTED: serine/threonine-protein kinase SAPK1-like [Solanum lycopersicum]
c1135203_g1	104	1	104	gb|AAW22882.1|	190	25	128	0.56	0.75	0	104	143	3e-32	--	unknown [Solanum lycopersicum]
c1039191_g6	526	1	526	ref|XP_006339907.1|	526	1	526	0.83	0.89	0.01	529	863	0	--	PREDICTED: B3 domain-containing protein Os01g0234100-like [Solanum tuberosum]
c1037693_g1	753	13	752	ref|XP_006364337.1|	750	12	744	0.82	0.85	0.06	761	1143	0	--	PREDICTED: chloride channel protein CLC-e-like isoform X1 [Solanum tuberosum]
c1041868_g1	178	39	162	ref|XP_009149689.1|	363	85	205	0.42	0.63	0.05	126	106	8e-21	--	PREDICTED: uncharacterized protein LOC103873009 [Brassica rapa]
c1028072_g1	245	1	245	ref|NP_001275106.1|	245	1	245	0.92	0.95	0	245	452	1e-125	--	protein vip1-like [Solanum tuberosum] ref|XP_006363239.1| PREDICTED: protein vip1-like isoform X1 [Solanum tuberosum] gb|AFX67041.1| RNA recognition motif containing protein [Solanum tuberosum]
c1023926_g1	175	1	175	ref|XP_006348157.1|	174	1	173	0.85	0.9	0.01	175	308	1e-81	--	PREDICTED: uncharacterized protein LOC102580857 [Solanum tuberosum]
c1039941_g9	389	1	389	gb|AEL30893.1|	399	1	399	0.93	0.95	0.02	399	757	0	--	STENOFOLIA 1 [Nicotiana sylvestris]
c1038257_g1	428	1	428	ref|XP_004230274.1|	427	1	427	0.95	0.97	0	428	815	0	--	PREDICTED: probable protein phosphatase 2C 5-like [Solanum lycopersicum]
c1034982_g4	160	39	160	ref|XP_004248936.1|	779	540	661	0.36	0.56	0.01	123	8	7e-14	--	PREDICTED: uncharacterized protein LOC101247474 [Solanum lycopersicum]
c1042256_g2	159	1	159	ref|XP_006360586.1|	1515	809	969	0.7	0.81	0.01	161	223	4e-56	--	PREDICTED: G-type lectin S-receptor-like serine/threonine-protein kinase At4g03230-like [Solanum tuberosum]
c1025069_g1	190	1	190	ref|XP_006352534.1|	188	1	188	0.92	0.96	0.01	190	344	2e-92	--	PREDICTED: 30S ribosomal protein S10, chloroplastic-like [Solanum tuberosum]
c1018835_g3	139	18	139	ref|YP_173352.1|	125	1	122	1	1	0	122	251	1e-64	--	hypothetical protein NitaMp002 [Nicotiana tabacum] dbj|BAD83415.1| hypothetical protein (mitochondrion) [Nicotiana tabacum]
c1024576_g1	232	7	232	sp|P13046|PRR1_TOBAC	226	1	226	0.99	1	0	226	496	1e-138	--	RecName: Full=Pathogenesis-related protein R major form; AltName: Full=Thaumatin-like protein E22; Flags: Precursor [Nicotiana tabacum] emb|CAA33293.1| thaumatin-like protein [Nicotiana tabacum] emb|CAA31235.1| unnamed protein product [Nicotiana tabacum] gb|AAW66482.1| thaumatin-like protein [Nicotiana tabacum]
c1043148_g1	1031	33	1031	ref|XP_006358168.1|	1083	86	1083	0.76	0.84	0	1003	1457	0	--	PREDICTED: microtubule-associated protein futsch-like isoform X1 [Solanum tuberosum] ref|XP_006358169.1| PREDICTED: microtubule-associated protein futsch-like isoform X2 [Solanum tuberosum] ref|XP_006358170.1| PREDICTED: microtubule-associated protein futsch-like isoform X3 [Solanum tuberosum] ref|XP_006358171.1| PREDICTED: microtubule-associated protein futsch-like isoform X4 [Solanum tuberosum]
c922525_g1	205	2	205	gb|AAL54884.1|AF092913_1	510	262	465	0.98	0.99	0	204	413	1e-113	--	cytochrome P450-dependent fatty acid hydroxylase [Nicotiana tabacum]
c1038132_g2	181	1	181	ref|XP_004235971.1|	647	467	647	0.87	0.92	0	181	332	7e-89	--	PREDICTED: histone deacetylase 5-like [Solanum lycopersicum]
c1043126_g1	818	2	818	ref|XP_004243148.1|	1085	291	1048	0.63	0.72	0.08	823	957	0	--	PREDICTED: uncharacterized protein LOC101265657 [Solanum lycopersicum]
c1035772_g1	219	21	191	emb|CDP01647.1|	188	11	176	0.32	0.45	0.32	201	0	8e-14	--	unnamed protein product [Coffea canephora]
c1030932_g7	170	25	148	ref|XP_006361173.1|	136	1	121	0.87	0.92	0.02	124	201	1e-49	--	PREDICTED: tobamovirus multiplication protein 2B-like [Solanum tuberosum]
c1164494_g1	157	1	157	ref|XP_007977042.1|	174	18	174	1	1	0	157	311	1e-82	--	PREDICTED: 60S ribosomal protein L23a [Chlorocebus sabaeus]
c1039996_g2	608	33	608	ref|XP_004232885.1|	577	1	577	0.96	0.98	0	577	1135	0	--	PREDICTED: eukaryotic translation initiation factor 3 subunit D-like isoform 1 [Solanum lycopersicum] ref|XP_004232886.1| PREDICTED: eukaryotic translation initiation factor 3 subunit D-like isoform 2 [Solanum lycopersicum] ref|XP_004232887.1| PREDICTED: eukaryotic translation initiation factor 3 subunit D-like isoform 3 [Solanum lycopersicum]
c1040929_g1	337	1	337	dbj|BAC23059.1|	648	312	648	0.98	0.99	0	337	670	0	--	hypothetical protein [Nicotiana tabacum]
c1036480_g2	196	15	196	ref|XP_006342618.1|	182	1	182	0.87	0.91	0	182	323	6e-86	--	PREDICTED: DPH4 homolog isoform X1 [Solanum tuberosum] ref|XP_006342619.1| PREDICTED: DPH4 homolog isoform X2 [Solanum tuberosum] ref|XP_006342620.1| PREDICTED: DPH4 homolog isoform X3 [Solanum tuberosum] ref|XP_006342621.1| PREDICTED: DPH4 homolog isoform X4 [Solanum tuberosum]
c1030273_g1	154	1	133	emb|CDP01016.1|	340	1	123	0.46	0.66	0.1	135	116	6e-24	--	unnamed protein product [Coffea canephora]
c1041764_g1	541	1	541	ref|XP_006339920.1|	588	48	588	0.96	0.97	0	541	1079	0	--	PREDICTED: transmembrane 9 superfamily member 3-like [Solanum tuberosum]
c1041287_g1	367	1	367	ref|XP_004242812.1|	800	1	362	0.84	0.88	0.02	369	613	1e-173	--	PREDICTED: protein LONGIFOLIA 1-like [Solanum lycopersicum]
c1030573_g1	377	1	377	sp|P29790|ATPG_TOBAC	377	1	377	1	1	0	377	725	0	--	RecName: Full=ATP synthase gamma chain, chloroplastic; AltName: Full=F-ATPase gamma subunit; Flags: Precursor emb|CAA45152.1| ATP synthase (gamma subunit) [Nicotiana tabacum]
c1025406_g1	202	1	202	gb|AAG43547.1|AF211529_1	205	1	205	0.95	0.98	0.01	205	377	1e-102	--	Avr9/Cf-9 rapidly elicited protein 31 [Nicotiana tabacum]
c1042835_g2	1245	2	1245	ref|XP_006360864.1|	1367	131	1367	0.83	0.89	0.01	1250	2008	0	--	PREDICTED: cell division cycle and apoptosis regulator protein 1-like [Solanum tuberosum]
c1029659_g1	318	1	318	ref|XP_006345665.1|	455	1	311	0.92	0.94	0.02	318	610	1e-172	--	PREDICTED: serine/threonine-protein kinase AFC1-like isoform X3 [Solanum tuberosum]
c1042516_g1	1049	3	1049	ref|XP_006349091.1|	1110	4	1110	0.76	0.82	0.06	1116	1645	0	--	PREDICTED: uncharacterized protein LOC102594884 [Solanum tuberosum]
c1042389_g1	134	1	129	ref|XP_004478030.1|	761	496	627	0.44	0.63	0.03	133	110	2e-22	--	PREDICTED: uncharacterized protein LOC101428164, partial [Dasypus novemcinctus]
c1137675_g1	112	2	111	ref|XP_004241118.1|	693	553	650	0.43	0.54	0.12	111	7	6e-10	--	PREDICTED: uncharacterized protein LOC101264015 [Solanum lycopersicum]
c1027803_g1	272	31	272	ref|XP_004242791.1|	242	1	242	0.93	0.97	0	242	459	1e-126	--	PREDICTED: 60S ribosomal protein L7-3-like [Solanum lycopersicum] ref|XP_006366954.1| PREDICTED: 60S ribosomal protein L7-3-like [Solanum tuberosum] prf||1909359B ribosomal protein L7
c1032414_g1	286	42	259	ref|XP_006365002.1|	492	1	210	0.8	0.88	0.04	219	338	3e-90	--	PREDICTED: allantoate deiminase-like [Solanum tuberosum]
c1042111_g7	164	1	164	gb|KFK21940.1|	706	510	675	0.42	0.63	0.03	168	130	4e-28	--	hypothetical protein AALP_AAs40902U000100 [Arabis alpina]
c1030679_g1	376	20	376	ref|XP_006364819.1|	356	1	356	0.74	0.84	0.05	366	514	1e-143	--	PREDICTED: ribosomal RNA-processing protein 14-like [Solanum tuberosum]
c1042094_g1	1360	1	1360	ref|XP_004240396.1|	1337	1	1337	0.91	0.94	0.01	1361	2495	0	--	PREDICTED: antiviral helicase SKI2-like [Solanum lycopersicum]
c1040945_g1	804	4	804	ref|XP_004246861.1|	803	1	803	0.86	0.92	0	803	1440	0	--	PREDICTED: putative receptor protein kinase ZmPK1-like [Solanum lycopersicum]
c1031744_g2	311	1	311	ref|XP_006352572.1|	311	1	311	0.91	0.95	0	311	571	1e-160	--	PREDICTED: COP9 signalosome complex subunit 6a-like [Solanum tuberosum]
c1039249_g2	174	1	174	ref|XP_004250012.1|	644	471	644	0.93	0.95	0	174	317	2e-84	--	PREDICTED: dihydrolipoyllysine-residue acetyltransferase component 1 of pyruvate dehydrogenase complex, mitochondrial-like [Solanum lycopersicum]
c1034929_g1	339	1	339	ref|XP_004229727.1|	329	1	329	0.8	0.85	0.05	343	525	1e-146	--	PREDICTED: uncharacterized protein LOC101251619 [Solanum lycopersicum]
c1043201_g3	1066	1	1066	ref|XP_006358791.1|	1352	1	1079	0.82	0.87	0.05	1100	1697	0	--	PREDICTED: kinesin-like protein KIN12B-like [Solanum tuberosum]
c1040346_g2	632	1	630	emb|CDP13532.1|	611	1	610	0.72	0.83	0.03	630	953	0	--	unnamed protein product [Coffea canephora]
c1015375_g1	112	6	112	ref|XP_006354046.1|	117	3	117	0.76	0.86	0.06	115	184	1e-44	--	PREDICTED: protein EPIDERMAL PATTERNING FACTOR 2-like [Solanum tuberosum]
c1008794_g2	118	23	76	ref|XP_004241294.1|	283	1	54	0.51	0.75	0	54	6	5e-06	--	PREDICTED: histone H2B.2-like [Solanum lycopersicum]
c918367_g1	179	12	179	emb|CCA65981.1|	1114	446	613	0.54	0.72	0	168	191	1e-46	--	hypothetical protein [Beta vulgaris subsp. vulgaris]
c1011248_g1	182	61	182	ref|XP_004231863.1|	234	1	122	0.88	0.92	0	122	218	2e-54	--	PREDICTED: CBS domain-containing protein CBSX1, chloroplastic-like isoform 2 [Solanum lycopersicum]
c1040296_g1	340	1	318	ref|XP_004231375.1|	669	111	452	0.65	0.71	0.13	354	424	1e-116	--	PREDICTED: uncharacterized protein LOC101250751 [Solanum lycopersicum]
c1092184_g1	119	2	79	ref|NP_001183273.1|	200	122	199	0.74	0.78	0	78	105	1e-20	--	uncharacterized protein LOC100501667 [Zea mays] gb|ACR36264.1| unknown [Zea mays]
c1019452_g1	237	10	237	emb|CAN73532.1|	1194	656	875	0.67	0.8	0.03	228	314	3e-83	--	hypothetical protein VITISV_012827 [Vitis vinifera]
c1015030_g2	146	1	129	ref|XP_004240272.1|	269	1	129	0.77	0.9	0	129	202	5e-50	--	PREDICTED: uncharacterized protein LOC101244377 [Solanum lycopersicum]
c26717_g1	139	1	139	ref|XP_004252107.1|	986	626	763	0.53	0.73	0	139	168	1e-39	--	PREDICTED: uncharacterized protein LOC101259219 [Solanum lycopersicum]
c1038748_g6	181	2	181	ref|XP_006356975.1|	364	82	259	0.6	0.72	0.04	183	213	6e-53	--	PREDICTED: F-box/kelch-repeat protein At3g06240-like [Solanum tuberosum]
c1011476_g1	184	5	184	ref|XP_006339203.1|	649	12	190	0.87	0.93	0	180	318	2e-84	--	PREDICTED: cationic amino acid transporter 2, vacuolar-like [Solanum tuberosum]
c1039392_g3	510	1	510	ref|XP_006350561.1|	509	1	509	0.9	0.95	0	510	955	0	--	PREDICTED: splicing factor 3A subunit 3-like [Solanum tuberosum]
c1037927_g2	135	1	135	ref|XP_006340041.1|	593	460	593	0.88	0.93	0	135	239	3e-61	--	PREDICTED: MACPF domain-containing protein At4g24290-like [Solanum tuberosum]
c1030293_g2	406	23	406	gb|AAM75346.1|AF520810_1	384	1	384	1	1	0	384	763	0	--	DNA-binding protein phosphatase 2C [Nicotiana tabacum]
c1033517_g1	114	2	83	ref|XP_009123666.1|	585	125	206	0.35	0.53	0	82	9	1e-06	--	PREDICTED: uncharacterized protein LOC103848528 [Brassica rapa]
c1032397_g1	205	29	205	ref|XP_006348591.1|	177	1	177	0.81	0.87	0	177	289	1e-75	--	PREDICTED: uncharacterized protein C24H6.02c-like [Solanum tuberosum]
c1031070_g3	440	43	440	ref|XP_006365414.1|	648	2	414	0.73	0.81	0.04	414	569	1e-159	--	PREDICTED: probable inactive receptor kinase At1g48480-like [Solanum tuberosum]
c1025337_g1	301	23	301	ref|XP_006342256.1|	275	1	275	0.7	0.81	0.01	279	380	1e-103	--	PREDICTED: uncharacterized protein LOC102584894 [Solanum tuberosum]
c1030120_g1	279	31	249	gb|EXB93640.1|	426	90	294	0.37	0.53	0.09	223	116	2e-23	--	Myb family transcription factor APL [Morus notabilis]
c1038186_g1	546	1	546	ref|XP_006348059.1|	556	1	556	0.85	0.89	0.02	558	974	0	--	PREDICTED: uncharacterized protein LOC102605748 isoform X1 [Solanum tuberosum] ref|XP_006348060.1| PREDICTED: uncharacterized protein LOC102605748 isoform X2 [Solanum tuberosum]
c1027635_g1	330	1	330	ref|XP_004239280.1|	323	1	323	0.89	0.93	0.02	330	593	1e-167	--	PREDICTED: NADH-cytochrome b5 reductase-like protein-like [Solanum lycopersicum]
c1029943_g1	146	1	145	emb|CDP00513.1|	299	154	298	0.88	0.95	0	145	270	3e-70	--	unnamed protein product [Coffea canephora]
c1026849_g3	192	1	192	ref|XP_006347354.1|	359	168	359	0.95	0.98	0	192	373	1e-101	--	PREDICTED: mitochondrial phosphate carrier protein 3, mitochondrial-like [Solanum tuberosum]
c1030284_g13	246	2	236	ref|XP_008356895.1|	572	211	457	0.38	0.56	0.04	247	159	3e-36	--	PREDICTED: uncharacterized protein LOC103420618 [Malus domestica]
c1031418_g1	491	1	490	ref|XP_006364247.1|	490	1	490	0.88	0.9	0.01	493	836	0	--	PREDICTED: uncharacterized protein LOC102583273 [Solanum tuberosum]
c1030922_g1	313	1	313	ref|XP_004242352.1|	312	1	312	0.81	0.87	0.04	320	504	1e-140	--	PREDICTED: methyltransferase-like protein 7B-like [Solanum lycopersicum]
c1017482_g1	149	2	149	ref|XP_004249981.1|	199	60	199	0.65	0.74	0.08	150	191	1e-46	--	PREDICTED: zinc finger A20 and AN1 domain-containing stress-associated protein 4-like isoform 1 [Solanum lycopersicum] ref|XP_004249982.1| PREDICTED: zinc finger A20 and AN1 domain-containing stress-associated protein 4-like isoform 2 [Solanum lycopersicum]
c1025813_g1	343	1	343	ref|XP_006365599.1|	340	1	340	0.94	0.96	0	343	648	0	--	PREDICTED: dnaJ homolog subfamily B member 4-like [Solanum tuberosum]
c1025295_g1	257	1	257	ref|XP_006348561.1|	257	1	257	0.82	0.89	0	258	408	1e-111	--	PREDICTED: 50S ribosomal protein L19-1, chloroplastic-like [Solanum tuberosum]
c1041144_g2	697	1	697	ref|XP_006363966.1|	677	1	677	0.83	0.89	0.02	697	1140	0	--	PREDICTED: uncharacterized protein LOC102593551 isoform X1 [Solanum tuberosum] ref|XP_006363967.1| PREDICTED: uncharacterized protein LOC102593551 isoform X2 [Solanum tuberosum]
c1037960_g1	417	20	417	ref|XP_006338710.1|	404	1	404	0.84	0.9	0.01	405	669	0	--	PREDICTED: protein SMG9-like isoform X3 [Solanum tuberosum]
c1033444_g1	451	5	451	ref|XP_004233819.1|	424	1	424	0.71	0.81	0.06	450	615	1e-173	--	PREDICTED: uncharacterized protein LOC101267679 [Solanum lycopersicum]
c1041156_g1	210	1	209	ref|XP_006356335.1|	644	17	221	0.8	0.87	0.01	209	343	7e-92	--	PREDICTED: pentatricopeptide repeat-containing protein At1g43980, mitochondrial-like [Solanum tuberosum]
c1023664_g1	202	1	202	ref|XP_004247522.1|	193	1	193	0.64	0.74	0.11	209	221	3e-55	--	PREDICTED: uncharacterized protein LOC101252628 [Solanum lycopersicum]
c1037195_g1	431	46	431	ref|XP_006367263.1|	390	1	390	0.86	0.91	0.01	391	683	0	--	PREDICTED: serine/threonine-protein kinase PBS1-like [Solanum tuberosum]
c1036362_g1	215	3	215	ref|XP_006344445.1|	342	10	223	0.93	0.96	0	214	391	1e-106	--	PREDICTED: FKBP12-interacting protein of 37 kDa-like [Solanum tuberosum]
c1020502_g2	102	1	102	ref|XP_004232407.1|	102	1	102	0.98	1	0	102	209	6e-52	--	PREDICTED: 60S ribosomal protein L6, mitochondrial-like [Solanum lycopersicum] ref|XP_006340619.1| PREDICTED: 60S ribosomal protein L6, mitochondrial-like [Solanum tuberosum]
c1028308_g1	324	6	324	ref|XP_006343794.1|	311	3	311	0.85	0.89	0.03	320	509	1e-141	--	PREDICTED: uncharacterized protein LOC102593433 [Solanum tuberosum]
c1041285_g1	135	2	113	ref|XP_006356729.1|	330	147	258	0.46	0.62	0.03	114	117	3e-24	--	PREDICTED: putative ribonuclease H protein At1g65750-like [Solanum tuberosum]
c1041822_g1	277	2	272	ref|XP_006344023.1|	909	501	771	0.88	0.93	0	271	470	1e-130	--	PREDICTED: probable copper-transporting ATPase HMA5-like [Solanum tuberosum]
c927160_g1	155	1	155	ref|XP_006351113.1|	578	1	158	0.78	0.88	0.06	162	239	6e-61	--	PREDICTED: RNA-binding protein 39-like isoform X1 [Solanum tuberosum]
c1024521_g1	205	4	205	ref|XP_006344093.1|	199	6	199	0.68	0.78	0.03	202	266	7e-69	--	PREDICTED: hit family protein 1-like [Solanum tuberosum]
c1033238_g1	603	1	603	ref|XP_004238490.1|	1815	1	585	0.61	0.74	0.08	621	680	0	--	PREDICTED: uncharacterized protein LOC101253281 [Solanum lycopersicum]
c1036170_g1	142	1	142	ref|XP_004243547.1|	545	404	545	0.91	0.97	0	142	274	2e-71	--	PREDICTED: scarecrow-like transcription factor PAT1-like [Solanum lycopersicum]
c1032093_g3	117	1	117	ref|XP_004233135.1|	246	130	246	0.94	1	0	117	229	6e-58	--	PREDICTED: 40S ribosomal protein S4-like isoform 2 [Solanum lycopersicum]
c1026823_g1	328	40	328	ref|XP_004240900.1|	289	1	289	0.95	0.98	0	289	560	1e-157	--	PREDICTED: alpha-soluble NSF attachment protein-like isoform 2 [Solanum lycopersicum]
c1036433_g3	219	1	219	ref|XP_006367928.1|	436	105	327	0.79	0.84	0.01	223	332	1e-88	--	PREDICTED: probable LRR receptor-like serine/threonine-protein kinase At3g47570-like [Solanum tuberosum]
c1006406_g1	292	20	291	ref|XP_004236207.1|	277	14	275	0.47	0.62	0.04	273	211	6e-52	--	PREDICTED: uncharacterized protein LOC101250877 [Solanum lycopersicum]
c1032824_g1	408	8	408	ref|XP_004237557.1|	368	4	368	0.76	0.83	0.08	401	563	1e-158	--	PREDICTED: alpha-taxilin-like [Solanum lycopersicum]
c1033201_g2	118	1	118	ref|XP_006355205.1|	118	1	118	0.86	0.93	0	118	223	3e-56	--	PREDICTED: uncharacterized protein LOC102582325 [Solanum tuberosum]
c1041623_g1	410	1	410	ref|XP_006346842.1|	408	1	408	0.95	0.97	0	410	772	0	--	PREDICTED: pyruvate dehydrogenase E1 component subunit beta-3, chloroplastic-like [Solanum tuberosum]
c1022898_g1	335	1	335	ref|XP_006361168.1|	342	1	342	0.78	0.83	0.09	355	518	1e-144	--	PREDICTED: RING finger protein B-like [Solanum tuberosum]
c1038449_g1	598	1	598	ref|XP_006350824.1|	598	1	598	0.9	0.96	0	598	1122	0	--	PREDICTED: lysosomal beta glucosidase-like [Solanum tuberosum]
c1018758_g1	132	1	132	ref|XP_004242410.1|	250	1	158	0.67	0.72	0.17	159	206	3e-51	--	PREDICTED: RPM1-interacting protein 4-like isoform 2 [Solanum lycopersicum]
c1164120_g1	104	31	103	ref|XP_002800922.1|	204	115	187	0.72	0.84	0	73	101	1e-19	--	PREDICTED: hypothetical protein LOC100428512 [Macaca mulatta]
c1042513_g1	975	1	975	ref|XP_006339722.1|	975	1	975	0.93	0.96	0	975	1797	0	--	PREDICTED: exportin-2-like [Solanum tuberosum]
c1042937_g2	288	1	288	ref|XP_006339259.1|	290	1	290	0.83	0.92	0	290	480	1e-133	--	PREDICTED: 3-oxoacyl-[acyl-carrier-protein] reductase, chloroplastic-like [Solanum tuberosum]
c1024302_g2	655	1	645	emb|CDP04402.1|	655	1	645	0.6	0.78	0	645	819	0	--	unnamed protein product [Coffea canephora]
c1080790_g1	148	1	148	ref|XP_004239433.1|	422	235	382	0.7	0.78	0	148	196	4e-48	--	PREDICTED: F-box/FBD/LRR-repeat protein At1g13570-like [Solanum lycopersicum]
c1042008_g1	417	1	417	gb|AAV88069.1|	1415	1	417	0.65	0.8	0	418	571	1e-160	--	hypothetical retrotransposon [Ipomoea batatas]
c1036635_g1	117	1	117	ref|XP_004241977.1|	559	1	117	0.82	0.89	0	117	195	7e-48	--	PREDICTED: two-component response regulator-like APRR2-like [Solanum lycopersicum]
c1039055_g4	137	1	137	ref|XP_006367871.1|	736	1	140	0.85	0.88	0.02	140	235	7e-60	--	PREDICTED: uncharacterized protein LOC102582747 [Solanum tuberosum]
c1022342_g1	334	1	333	ref|XP_006341111.1|	334	1	333	0.88	0.92	0	333	603	1e-170	--	PREDICTED: uncharacterized protein LOC102603338 [Solanum tuberosum]
c1034682_g10	378	2	373	ref|XP_006358606.1|	379	3	371	0.82	0.89	0.01	374	591	1e-166	--	PREDICTED: probable purine permease 11-like [Solanum tuberosum]
c1144400_g1	166	1	166	ref|XP_003131797.1|	459	13	178	1	1	0	166	338	9e-91	--	PREDICTED: protein EVI2B isoformX1 [Sus scrofa] ref|XP_005669132.1| PREDICTED: protein EVI2B isoform X2 [Sus scrofa] ref|XP_005669133.1| PREDICTED: protein EVI2B isoform X3 [Sus scrofa] ref|XP_005669134.1| PREDICTED: protein EVI2B isoform X4 [Sus scrofa]
c1030154_g6	141	1	110	ref|XP_006354018.1|	657	1	110	0.85	0.9	0	110	195	1e-47	--	PREDICTED: sulfate transporter 1.3-like [Solanum tuberosum]
c1037150_g1	316	1	315	ref|XP_006361851.1|	318	1	317	0.92	0.95	0	317	558	1e-156	--	PREDICTED: peroxisomal adenine nucleotide carrier 1-like [Solanum tuberosum]
c1121822_g1	136	1	136	gb|KFP24764.1|	1292	1157	1292	1	1	0	136	285	6e-75	--	Splicing factor 3B subunit 1, partial [Colius striatus]
c1007077_g1	192	9	132	ref|XP_007038024.1|	367	49	160	0.42	0.55	0.09	124	3	1e-12	--	Uncharacterized protein TCM_014671 [Theobroma cacao] gb|EOY22525.1| Uncharacterized protein TCM_014671 [Theobroma cacao]
c1028211_g1	288	1	288	ref|XP_006339714.1|	286	1	286	0.87	0.92	0.01	289	493	1e-136	--	PREDICTED: uncharacterized protein LOC102583131 [Solanum tuberosum]
c1027180_g2	182	2	182	ref|XP_004252812.1|	2585	941	1121	0.88	0.95	0	181	332	1e-88	--	PREDICTED: uncharacterized protein LOC101252761 [Solanum lycopersicum]
c1040479_g2	410	1	408	ref|XP_004228609.1|	615	254	613	0.64	0.72	0.15	416	478	1e-132	--	PREDICTED: uncharacterized protein LOC101243920 [Solanum lycopersicum]
c1013854_g1	250	62	250	ref|XP_006361136.1|	194	1	191	0.76	0.84	0.01	191	300	6e-79	--	PREDICTED: xylogen-like protein 11-like [Solanum tuberosum]
c1038087_g1	788	22	787	ref|XP_006359489.1|	767	2	766	0.91	0.94	0	766	1406	0	--	PREDICTED: putative chloride channel-like protein CLC-g-like [Solanum tuberosum]
c1034773_g1	412	1	412	ref|XP_004245100.1|	407	1	407	0.87	0.93	0.01	412	711	0	--	PREDICTED: zinc transporter 4, chloroplastic-like [Solanum lycopersicum]
c1039784_g2	373	1	373	ref|XP_006361185.1|	439	67	439	0.98	0.99	0	373	732	0	--	PREDICTED: AP-2 complex subunit mu-like isoform X1 [Solanum tuberosum]
c1043026_g1	1480	1	1480	ref|XP_006340467.1|	1492	1	1492	0.88	0.92	0.01	1497	2664	0	--	PREDICTED: transcriptional regulator ATRX-like isoform X2 [Solanum tuberosum]
c1002711_g1	336	14	336	gb|EDL03932.1|	335	13	335	0.99	1	0	323	672	0	--	mCG15678, isoform CRA_c [Mus musculus]
c1079921_g1	141	1	120	dbj|BAM19042.1|	717	598	717	1	1	0	120	234	2e-59	--	heat shock protein 83 [Papilio polytes]
c425095_g1	137	1	137	tpg|DAA17736.1|	518	382	518	0.95	0.97	0	137	252	5e-65	--	TPA: ribosomal protein L35-like [Bos taurus]
c1039221_g2	227	1	226	ref|XP_006341631.1|	700	473	698	0.86	0.91	0	226	394	1e-107	--	PREDICTED: uncharacterized protein LOC102602328 [Solanum tuberosum]
c1033986_g2	372	1	372	ref|XP_006341962.1|	374	1	374	0.89	0.95	0	374	672	0	--	PREDICTED: ornithine carbamoyltransferase, chloroplastic-like [Solanum tuberosum]
c1026277_g1	193	1	193	emb|CAA69699.1|	193	1	193	0.99	1	0	193	391	1e-106	--	small GTP-binding protein [Nicotiana plumbaginifolia]
c1018871_g2	191	49	191	emb|CAB75430.1|	143	1	143	1	1	0	143	295	9e-78	--	putative 16kDa membrane protein [Nicotiana tabacum]
c1035054_g1	297	1	279	ref|XP_006352200.1|	959	1	282	0.68	0.77	0.09	294	382	1e-103	--	PREDICTED: protein NLP9-like [Solanum tuberosum]
c1019226_g1	189	1	189	ref|XP_006360103.1|	189	1	189	0.94	0.96	0	189	355	1e-95	--	PREDICTED: 50S ribosomal protein L24, chloroplastic-like [Solanum tuberosum]
c1041141_g6	140	1	136	ref|XP_006358228.1|	809	2	137	0.75	0.8	0	136	196	3e-48	--	PREDICTED: U-box domain-containing protein 35-like isoform X1 [Solanum tuberosum] ref|XP_006358229.1| PREDICTED: U-box domain-containing protein 35-like isoform X2 [Solanum tuberosum]
c1038533_g1	134	1	134	ref|XP_006359345.1|	309	168	301	0.93	0.97	0	134	248	7e-64	--	PREDICTED: cardiolipin synthase-like [Solanum tuberosum]
c1037786_g4	100	1	100	gb|AAD24647.1|	780	303	402	0.54	0.74	0	100	113	4e-23	--	putative retroelement pol polyprotein [Arabidopsis thaliana]
c1039420_g1	1065	1	1063	ref|XP_006361681.1|	1084	1	1079	0.87	0.92	0.01	1080	1793	0	--	PREDICTED: armadillo repeat-containing kinesin-like protein 1-like [Solanum tuberosum]
c1138559_g1	106	1	106	ref|XP_008693405.1|	284	179	284	1	1	0	106	199	4e-49	--	PREDICTED: tropomyosin beta chain isoform X1 [Ursus maritimus]
c1025363_g1	267	1	267	ref|XP_006353810.1|	444	1	265	0.88	0.94	0.01	268	481	1e-133	--	PREDICTED: uncharacterized protein LOC102604313 [Solanum tuberosum]
c1002438_g1	107	1	107	ref|XP_004234736.1|	534	365	471	0.65	0.8	0	107	154	2e-35	--	PREDICTED: ATP-dependent DNA helicase PIF1-like [Solanum lycopersicum]
c877230_g1	886	2	886	dbj|BAL63045.1|	898	1	898	0.98	0.98	0.01	898	1845	0	--	peptidyl serine alpha-galactosyltransferase [Nicotiana tabacum]
c1024276_g1	297	1	297	ref|XP_006352726.1|	296	3	296	0.78	0.87	0.01	298	463	1e-128	--	PREDICTED: cysteine-rich repeat secretory protein 3-like [Solanum tuberosum]
c1038757_g1	464	1	464	ref|XP_006338619.1|	631	1	439	0.78	0.81	0.12	482	700	0	--	PREDICTED: protein kinase PVPK-1-like [Solanum tuberosum] emb|CAA62476.1| stpk1 protein kinase [Solanum tuberosum]
c1043668_g1	514	1	514	ref|XP_006347854.1|	1503	990	1503	0.89	0.93	0	514	915	0	--	PREDICTED: Fanconi anemia group D2 protein homolog [Solanum tuberosum]
c1044415_g3	555	1	548	emb|CAN74986.1|	1971	552	1100	0.46	0.67	0	549	539	1e-150	--	hypothetical protein VITISV_008771 [Vitis vinifera]
c1016003_g1	99	1	99	ref|XP_006342810.1|	97	1	97	0.9	0.93	0.02	99	176	5e-42	--	PREDICTED: uncharacterized protein LOC102585010 [Solanum tuberosum]
c1113742_g1	231	2	231	ref|XP_006353753.1|	473	245	473	0.73	0.82	0	230	313	9e-83	--	PREDICTED: organic cation/carnitine transporter 7-like [Solanum tuberosum]
c1009232_g1	498	1	498	ref|YP_358683.1|	498	1	498	1	1	0	498	966	0	--	ATP synthase CF1 beta subunit [Nicotiana sylvestris] ref|NP_054506.2| ATP synthase CF1 beta subunit [Nicotiana tabacum] sp|Q3C1J5|ATPB_NICSY RecName: Full=ATP synthase subunit beta, chloroplastic; AltName: Full=ATP synthase F1 sector subunit beta; AltName: Full=F-ATPase subunit beta (chloroplast) [Nicotiana sylvestris] gb|AAB23131.1| proton-adenosine triphosphatase beta subunit, proton-ATPase bet…
c223939_g1	211	88	210	emb|CDP14239.1|	587	3	123	0.39	0.59	0.01	123	4	5e-17	--	unnamed protein product [Coffea canephora]
c1026670_g1	213	1	213	ref|XP_004229874.1|	215	1	215	0.81	0.88	0.02	217	347	4e-93	--	PREDICTED: blue copper protein-like isoform 1 [Solanum lycopersicum]
c1006730_g1	184	1	184	ref|XP_004236122.1|	188	1	188	0.84	0.89	0.02	188	302	7e-80	--	PREDICTED: ribonuclease 3-like [Solanum lycopersicum]
c934993_g1	288	1	288	ref|XP_006363568.1|	431	1	300	0.76	0.83	0.04	300	453	1e-125	--	PREDICTED: vegetative incompatibility protein HET-E-1-like [Solanum tuberosum]
c1034280_g2	152	1	152	ref|XP_004253256.1|	641	324	475	0.79	0.89	0	152	264	2e-68	--	PREDICTED: uncharacterized protein LOC101260219 [Solanum lycopersicum]
c1026325_g1	103	1	98	ref|XP_004235399.1|	337	41	146	0.62	0.74	0.07	106	119	5e-25	--	PREDICTED: uncharacterized protein LOC101258541 [Solanum lycopersicum]
c1037275_g2	265	1	265	sp|P12894|POL_IPMAI	814	179	526	0.29	0.45	0.23	348	149	3e-33	--	RecName: Full=Probable Pol polyprotein; Contains: RecName: Full=Reverse transcriptase/ribonuclease H; Short=RT; Contains: RecName: Full=Integrase; Short=IN emb|CAA27732.1| unnamed protein product [Mus musculus]
c1038667_g1	400	1	400	ref|XP_004241494.1|	525	129	525	0.82	0.88	0.02	403	631	1e-178	--	PREDICTED: peroxisomal membrane protein PEX14-like [Solanum lycopersicum]
c1032715_g2	422	1	422	ref|XP_006344294.1|	422	1	422	0.92	0.95	0	422	797	0	--	PREDICTED: F-box/FBD/LRR-repeat protein At1g13570-like [Solanum tuberosum]
c1040066_g1	150	1	150	emb|CAN62252.1|	583	144	293	0.63	0.8	0	150	204	2e-50	--	hypothetical protein VITISV_027357 [Vitis vinifera]
c524561_g1	117	1	117	gb|ABC75838.1|	480	76	193	0.87	0.94	0	118	214	1e-53	--	cytochrome P450 CYP74C9 [Petunia integrifolia subsp. inflata] gb|ABC75839.1| cytochrome P450 CYP74C9 [Petunia integrifolia subsp. inflata]
c1039810_g2	492	1	492	ref|XP_004233183.1|	854	105	596	0.93	0.96	0	492	931	0	--	PREDICTED: subtilisin-like protease-like [Solanum lycopersicum]
c1007131_g2	118	1	118	ref|XP_006347815.1|	171	1	118	0.86	0.94	0	118	222	7e-56	--	PREDICTED: uncharacterized protein LOC102605071 [Solanum tuberosum]
c1016185_g1	172	1	166	ref|XP_006343754.1|	366	151	315	0.83	0.89	0.02	168	278	1e-72	--	PREDICTED: WAT1-related protein At2g39510-like [Solanum tuberosum]
c1041456_g1	673	1	673	ref|XP_006354715.1|	1292	145	818	0.9	0.94	0	674	1259	0	--	PREDICTED: E3 ubiquitin-protein ligase RKP-like isoform X1 [Solanum tuberosum] ref|XP_006354716.1| PREDICTED: E3 ubiquitin-protein ligase RKP-like isoform X2 [Solanum tuberosum]
c1102067_g1	124	1	124	ref|XP_006339284.1|	833	337	470	0.55	0.65	0.08	135	127	2e-27	--	PREDICTED: uncharacterized protein LOC102598990 [Solanum tuberosum]
c1034653_g4	201	1	191	ref|XP_006345224.1|	434	131	298	0.49	0.63	0.12	191	158	3e-36	--	PREDICTED: methyl-CpG-binding domain-containing protein 10-like [Solanum tuberosum]
c1032289_g3	338	1	338	ref|XP_006360353.1|	402	58	353	0.5	0.62	0.15	343	309	2e-81	--	PREDICTED: F-box/kelch-repeat protein At3g23880-like [Solanum tuberosum]
c1042614_g1	305	10	304	emb|CAN71630.1|	1742	741	1035	0.51	0.72	0	295	314	7e-83	--	hypothetical protein VITISV_015580 [Vitis vinifera]
c1028528_g2	268	1	268	ref|XP_006348945.1|	340	1	266	0.78	0.85	0.05	274	403	1e-110	--	PREDICTED: uncharacterized protein LOC102598279 [Solanum tuberosum]
c1036514_g1	174	33	168	ref|XP_009037912.1|	927	185	317	0.42	0.48	0.07	140	7	8e-10	--	hypothetical protein AURANDRAFT_71834, partial [Aureococcus anophagefferens] gb|EGB07279.1| hypothetical protein AURANDRAFT_71834 [Aureococcus anophagefferens]
c1030341_g2	277	1	276	ref|XP_006366611.1|	318	42	317	0.9	0.95	0	276	527	1e-147	--	PREDICTED: uncharacterized protein LOC102596208 [Solanum tuberosum]
c1158025_g1	336	2	335	ref|XP_006350374.1|	334	4	333	0.83	0.89	0.01	334	582	1e-163	--	PREDICTED: uncharacterized protein LOC102592806 [Solanum tuberosum]
c1034242_g1	375	9	375	dbj|BAA76478.1|	368	1	368	0.95	0.97	0	368	704	0	--	NtcycD3-1 [Nicotiana tabacum]
c1036898_g1	722	1	722	ref|XP_006345338.1|	722	1	722	0.91	0.95	0	722	1345	0	--	PREDICTED: probable acyl-activating enzyme 17, peroxisomal-like [Solanum tuberosum]
c965634_g1	151	1	151	gb|AII99811.1|	570	1	163	0.74	0.81	0.1	166	227	2e-57	--	beta-fructofuranosidase, transcript variant 2 [Nicotiana tabacum]
c1041130_g7	282	1	282	ref|XP_006346367.1|	283	1	283	0.82	0.88	0	283	441	1e-121	--	PREDICTED: protein TIC 21, chloroplastic-like [Solanum tuberosum]
c1038204_g2	201	1	196	gb|AGU37278.1|	271	72	271	0.95	0.96	0.02	200	375	1e-101	--	jasmonate ZIM-domain protein 8, partial [Nicotiana tabacum]
c1040110_g2	486	32	486	gb|AAC48775.1|	455	1	455	1	1	0	455	915	0	--	ch4 and secrete domains of swine IgM [Sus scrofa]
c1126353_g1	121	12	121	ref|XP_008238045.1|	691	6	115	0.91	0.95	0	110	214	1e-53	--	PREDICTED: LOW QUALITY PROTEIN: urea-proton symporter DUR3 [Prunus mume]
c1040807_g1	767	4	767	ref|XP_006344374.1|	770	8	770	0.82	0.9	0	764	1181	0	--	PREDICTED: putative leucine-rich repeat-containing protein DDB_G0290503-like [Solanum tuberosum]
c989458_g1	185	16	183	ref|XP_006366931.1|	343	1	161	0.75	0.83	0.06	170	253	6e-65	--	PREDICTED: gibberellin 20 oxidase 2-like [Solanum tuberosum]
c1026071_g1	190	1	190	ref|XP_006342960.1|	191	1	191	0.93	0.96	0	191	360	4e-97	--	PREDICTED: mitochondrial import inner membrane translocase subunit TIM23-1-like [Solanum tuberosum]
c1037801_g1	554	1	554	ref|XP_006341564.1|	609	56	609	0.95	0.98	0	554	1076	0	--	PREDICTED: 66 kDa stress protein-like [Solanum tuberosum]
c1040220_g1	626	1	626	ref|XP_006340895.1|	776	153	776	0.91	0.94	0	627	1161	0	--	PREDICTED: uncharacterized protein LOC102584562 [Solanum tuberosum]
c1036610_g1	283	3	281	ref|XP_006341940.1|	441	2	281	0.93	0.97	0	280	516	1e-144	--	PREDICTED: DUF21 domain-containing protein At1g47330-like [Solanum tuberosum]
c1042610_g1	432	1	432	ref|XP_006344386.1|	963	532	963	0.91	0.95	0	432	799	0	--	PREDICTED: ABC transporter A family member 2-like [Solanum tuberosum]
c1094876_g1	103	1	103	ref|NP_999281.1|	103	1	103	1	1	0	103	213	3e-53	--	matrix Gla protein precursor [Sus scrofa] sp|Q8MJ39|MGP_PIG RecName: Full=Matrix Gla protein; Short=MGP; Flags: Precursor [Sus scrofa] gb|AAM83094.1|AF525316_1 matrix Gla protein [Sus scrofa] gb|ADD22717.1| matrix gla protein [Sus scrofa]
c1039964_g1	171	1	171	dbj|BAO49699.1|	863	1	171	0.99	0.99	0	171	330	2e-88	--	nuclear pore complex protein Nup93a [Nicotiana benthamiana]
c1002839_g2	149	1	149	ref|XP_006345798.1|	346	1	146	0.78	0.84	0.04	151	233	3e-59	--	PREDICTED: uncharacterized protein LOC102586253 [Solanum tuberosum]
c1036154_g1	532	1	532	ref|XP_006349004.1|	652	120	652	0.97	0.98	0	533	1023	0	--	PREDICTED: heat shock cognate 70 kDa protein-like [Solanum tuberosum]
c1036039_g1	141	1	120	ref|XP_006352549.1|	222	1	120	0.95	0.97	0	120	228	1e-57	--	PREDICTED: calcineurin B-like protein 3-like [Solanum tuberosum]
c1034141_g1	655	22	655	ref|XP_004251304.1|	634	1	634	0.81	0.88	0.01	640	1006	0	--	PREDICTED: uncharacterized protein LOC101260696 [Solanum lycopersicum]
c1017872_g2	249	1	249	ref|XP_006349136.1|	515	235	485	0.8	0.89	0	251	420	1e-115	--	PREDICTED: fatty acyl-CoA reductase 3-like [Solanum tuberosum]
c1039473_g2	338	1	337	ref|XP_004236499.1|	535	203	534	0.6	0.73	0.06	345	384	1e-104	--	PREDICTED: uncharacterized protein LOC101268270 [Solanum lycopersicum]
c1038627_g1	508	1	508	emb|CAL64061.1|	508	1	508	0.97	0.97	0	508	1004	0	--	putative WEE1 kinase [Nicotiana tabacum]
c1040997_g1	491	1	491	ref|XP_006338679.1|	484	1	484	0.9	0.93	0.01	492	872	0	--	PREDICTED: uncharacterized protein LOC102599415 [Solanum tuberosum]
c1027983_g3	404	3	404	ref|XP_006360882.1|	684	278	660	0.5	0.64	0.12	418	387	1e-105	--	PREDICTED: UPF0481 protein At3g47200-like [Solanum tuberosum]
c1030989_g2	150	21	150	gb|ABC69385.1|	520	1	130	0.99	1	0	130	268	1e-69	--	CYP98A33v1 [Nicotiana tabacum]
c1003402_g2	264	1	264	ref|XP_006351262.1|	490	183	443	0.9	0.93	0.02	266	458	1e-126	--	PREDICTED: regulatory protein NPR5-like [Solanum tuberosum]
c1090067_g1	452	4	452	ref|XP_006358300.1|	453	5	453	0.86	0.92	0.01	452	733	0	--	PREDICTED: uncharacterized protein LOC102584987 [Solanum tuberosum]
c1043250_g3	396	1	379	ref|XP_006343513.1|	1466	1091	1465	0.76	0.82	0.04	386	541	1e-151	--	PREDICTED: CHD3-type chromatin-remodeling factor PICKLE-like [Solanum tuberosum]
c1017989_g1	217	5	215	emb|CAH66431.1|	413	172	380	0.48	0.65	0	211	211	4e-52	--	OSIGBa0096P03.5 [Oryza sativa Indica Group]
c1033602_g1	120	1	120	ref|XP_004252917.1|	222	1	146	0.72	0.77	0.17	146	207	2e-51	--	PREDICTED: protein DEHYDRATION-INDUCED 19 homolog 4-like [Solanum lycopersicum]
c1032411_g1	374	1	369	ref|XP_006341240.1|	373	1	372	0.83	0.9	0	372	645	0	--	PREDICTED: GDSL esterase/lipase At5g03610-like [Solanum tuberosum]
c1035878_g1	362	1	361	ref|XP_004232055.1|	352	1	351	0.88	0.93	0.02	361	650	0	--	PREDICTED: serine/threonine-protein kinase SRK2I-like [Solanum lycopersicum]
c1036195_g1	590	1	588	ref|XP_006346045.1|	587	1	579	0.86	0.9	0.02	591	1053	0	--	PREDICTED: peptidyl-prolyl cis-trans isomerase-like 4-like [Solanum tuberosum]
c998430_g1	148	1	148	ref|XP_006348522.1|	415	268	415	0.81	0.91	0	148	256	4e-66	--	PREDICTED: equilibrative nucleotide transporter 1-like [Solanum tuberosum]
c995706_g1	186	5	182	ref|XP_004247278.1|	213	27	207	0.43	0.59	0.01	181	143	7e-32	--	PREDICTED: putative ribonuclease H protein At1g65750-like [Solanum lycopersicum]
c1039136_g2	349	1	349	ref|XP_006350462.1|	476	132	476	0.57	0.69	0.05	356	371	1e-100	--	PREDICTED: uncharacterized protein LOC102602066 [Solanum tuberosum]
c1034051_g1	128	1	128	gb|AAR13298.1|	1290	166	300	0.45	0.63	0.12	140	121	1e-25	--	gag-pol polyprotein [Phaseolus vulgaris]
c1033585_g10	416	1	416	ref|XP_006352589.1|	413	1	413	0.9	0.95	0.01	418	746	0	--	PREDICTED: metal tolerance protein 10-like isoform X1 [Solanum tuberosum]
c1021591_g1	150	1	150	ref|XP_004246390.1|	151	1	151	0.83	0.87	0.03	153	246	5e-63	--	PREDICTED: uncharacterized protein LOC101243814 isoform 1 [Solanum lycopersicum]
c1035280_g1	359	1	358	ref|XP_006351039.1|	496	1	354	0.69	0.8	0.01	358	501	1e-139	--	PREDICTED: uncharacterized protein LOC102604199 [Solanum tuberosum]
c1013355_g1	151	1	132	emb|CDP06366.1|	410	1	160	0.49	0.63	0.18	161	130	4e-28	--	unnamed protein product [Coffea canephora]
c1008855_g1	454	13	420	emb|CDP16523.1|	497	22	440	0.59	0.75	0.02	419	503	1e-139	--	unnamed protein product [Coffea canephora]
c1016928_g2	116	1	116	emb|CAA05329.1|	469	1	116	1	1	0	116	231	9e-59	--	shaggy-like kinase 59 [Nicotiana tabacum]
c1049507_g1	105	1	105	ref|NP_001172096.1|	286	182	286	1	1	0	105	209	6e-52	--	signal sequence receptor, alpha [Sus scrofa]
c1025870_g1	234	1	234	ref|XP_006360213.1|	236	1	236	0.89	0.92	0.02	238	406	1e-111	--	PREDICTED: CBS domain-containing protein CBSX1, chloroplastic-like [Solanum tuberosum]
c1093382_g1	124	1	124	ref|XP_004489081.1|	1248	325	441	0.4	0.59	0.07	125	1	4e-16	--	PREDICTED: uncharacterized protein LOC101488814 [Cicer arietinum]
c1033199_g1	351	6	351	ref|XP_006359109.1|	348	3	348	0.88	0.93	0	346	625	1e-176	--	PREDICTED: 2-alkenal reductase (NADP(+)-dependent)-like [Solanum tuberosum]
c1027335_g1	136	1	126	ref|XP_004241224.1|	286	1	126	0.87	0.92	0	126	226	4e-57	--	PREDICTED: PGR5-like protein 1B, chloroplastic-like [Solanum lycopersicum]
c1025493_g1	317	1	317	gb|AHM22926.1|	317	1	317	0.98	0.98	0	317	628	1e-177	--	nicotianamine synthase [Nicotiana tabacum]
c996420_g1	99	1	97	gb|EXC10731.1|	101	1	101	0.42	0.52	0.09	104	7	6e-10	--	hypothetical protein L484_025315 [Morus notabilis]
c1038436_g2	171	1	170	ref|XP_006341056.1|	766	596	765	0.9	0.97	0	170	313	4e-83	--	PREDICTED: pentatricopeptide repeat-containing protein At3g53700, chloroplastic-like [Solanum tuberosum]
c1035654_g5	106	19	103	ref|XP_006362709.1|	217	130	214	0.55	0.76	0	85	120	3e-25	--	PREDICTED: putative ribonuclease H protein At1g65750-like [Solanum tuberosum]
c1032637_g1	211	50	195	ref|XP_006352691.1|	326	2	149	0.88	0.92	0.02	149	273	6e-71	--	PREDICTED: uncharacterized protein LOC102598294 [Solanum tuberosum]
c1040751_g1	486	22	482	ref|XP_006351610.1|	466	1	461	0.78	0.87	0.02	466	720	0	--	PREDICTED: ankyrin repeat-containing protein At3g12360-like [Solanum tuberosum]
c1039284_g1	569	6	569	ref|XP_006342970.1|	571	7	571	0.84	0.93	0	567	1015	0	--	PREDICTED: beta-fructofuranosidase, insoluble isoenzyme CWINV1-like [Solanum tuberosum]
c1041447_g1	494	1	494	ref|XP_006344284.1|	615	124	615	0.85	0.91	0	494	843	0	--	PREDICTED: pentatricopeptide repeat-containing protein At2g02750-like [Solanum tuberosum]
c1070331_g1	156	1	119	emb|CDP03162.1|	216	31	172	0.45	0.6	0.16	142	108	9e-22	--	unnamed protein product [Coffea canephora]
c436931_g1	386	1	386	ref|XP_004238379.1|	559	182	559	0.7	0.75	0.04	390	534	1e-149	--	PREDICTED: uncharacterized protein LOC101244368 [Solanum lycopersicum]
c1033287_g1	287	1	287	ref|XP_006360006.1|	290	1	290	0.84	0.9	0.01	291	454	1e-125	--	PREDICTED: uncharacterized protein LOC102599751 [Solanum tuberosum]
c1028236_g1	331	4	331	ref|XP_004250310.1|	328	1	328	0.95	0.98	0	328	644	0	--	PREDICTED: BTB/POZ domain-containing protein At1g21780-like [Solanum lycopersicum]
c1041935_g7	329	1	329	ref|XP_004246661.1|	568	240	568	0.94	0.97	0	329	630	1e-178	--	PREDICTED: serine/threonine-protein kinase-like protein CCR1-like isoform 2 [Solanum lycopersicum]
c1033565_g1	372	1	372	ref|XP_006353963.1|	372	1	372	0.93	0.97	0	372	704	0	--	PREDICTED: probable protein phosphatase 2C 63-like [Solanum tuberosum]
c1041405_g5	123	31	123	ref|XP_002522329.1|	322	1	91	0.63	0.75	0.02	93	111	2e-22	--	Upstream activation factor subunit UAF30, putative [Ricinus communis] gb|EEF40013.1| Upstream activation factor subunit UAF30, putative [Ricinus communis]
c1043517_g1	1386	1	1386	ref|XP_006342942.1|	1342	1	1342	0.8	0.86	0.05	1399	2130	0	--	PREDICTED: SAFB-like transcription modulator-like [Solanum tuberosum]
c1168519_g1	116	1	115	ref|XP_004243788.1|	132	1	110	0.7	0.78	0.04	115	178	1e-42	--	PREDICTED: zinc finger A20 and AN1 domain-containing stress-associated protein 10-like [Solanum lycopersicum]
c1037631_g1	363	1	362	ref|XP_006356833.1|	382	1	348	0.83	0.86	0.08	370	605	1e-170	--	PREDICTED: transcription factor bHLH74-like isoform X1 [Solanum tuberosum] ref|XP_006356834.1| PREDICTED: transcription factor bHLH74-like isoform X2 [Solanum tuberosum] ref|XP_006356835.1| PREDICTED: transcription factor bHLH74-like isoform X3 [Solanum tuberosum]
c1029797_g3	161	1	161	ref|XP_006338542.1|	392	1	164	0.9	0.93	0.01	164	300	3e-79	--	PREDICTED: RING-H2 finger protein ATL46-like [Solanum tuberosum]
c1031898_g1	427	1	427	ref|XP_006341836.1|	421	1	421	0.86	0.91	0.01	428	721	0	--	PREDICTED: uncharacterized protein LOC102595389 [Solanum tuberosum]
c1041403_g2	256	1	245	ref|XP_004240641.1|	1336	1	246	0.86	0.91	0	246	416	1e-113	--	PREDICTED: mediator of RNA polymerase II transcription subunit 33A-like [Solanum lycopersicum]
c1026652_g1	148	1	148	ref|XP_004234013.1|	150	1	150	0.84	0.9	0.02	151	253	3e-65	--	PREDICTED: ferredoxin-3, chloroplastic-like [Solanum lycopersicum]
c1033469_g4	207	1	207	ref|XP_004250095.1|	291	85	291	0.95	0.98	0	207	382	1e-104	--	PREDICTED: GDT1-like protein 3-like [Solanum lycopersicum]
c1032609_g1	362	1	361	ref|XP_006355883.1|	360	1	359	0.8	0.88	0.01	362	586	1e-164	--	PREDICTED: uncharacterized protein LOC102584432 [Solanum tuberosum]
c1042014_g1	893	1	893	ref|XP_006358746.1|	894	1	894	0.87	0.92	0	894	1539	0	--	PREDICTED: probably inactive leucine-rich repeat receptor-like protein kinase At3g28040-like [Solanum tuberosum]
c1031211_g4	547	1	547	ref|XP_006341160.1|	854	1	524	0.73	0.79	0.05	551	808	0	--	PREDICTED: uncharacterized protein LOC102592289 [Solanum tuberosum]
c1007829_g1	203	1	203	ref|NP_001234599.1|	699	473	699	0.59	0.65	0.17	235	222	2e-55	--	bell-like homeodomain protein 2 [Solanum lycopersicum] gb|AAP47025.1|AF375966_1 bell-like homeodomain protein 2 [Solanum lycopersicum]
c1038070_g7	206	5	206	ref|XP_004246476.1|	399	198	399	0.9	0.95	0	202	383	1e-104	--	PREDICTED: uncharacterized protein RP120-like [Solanum lycopersicum]
c1036054_g4	406	14	406	ref|XP_006344885.1|	485	93	485	0.91	0.93	0	393	714	0	--	PREDICTED: uncharacterized protein LOC102594087 [Solanum tuberosum]
c1037041_g1	313	1	311	ref|XP_004252275.1|	315	1	311	0.95	0.97	0	311	621	1e-175	--	PREDICTED: geranylgeranyl transferase type-2 subunit beta-like [Solanum lycopersicum]
c1026400_g1	186	1	186	ref|XP_006338850.1|	256	1	186	0.95	0.97	0	186	369	1e-100	--	PREDICTED: GDSL esterase/lipase CPRD49-like [Solanum tuberosum]
c1039299_g2	116	5	114	ref|XP_004243109.1|	413	254	369	0.45	0.53	0.14	122	0	3e-17	--	PREDICTED: uncharacterized protein LOC101263429 [Solanum lycopersicum]
c1046358_g1	120	2	87	ref|XP_006366516.1|	205	117	202	0.5	0.65	0	86	0	3e-17	--	PREDICTED: uncharacterized protein LOC102585702 [Solanum tuberosum]
c618344_g1	131	1	131	gb|EIE87141.1|	430	11	141	0.99	0.99	0	131	259	3e-67	--	hypothetical protein RO3G_11852 [Rhizopus delemar RA 99-880]
c1025396_g2	142	1	140	ref|XP_006437339.1|	137	1	135	0.53	0.65	0.03	140	143	4e-32	--	hypothetical protein CICLE_v10033040mg [Citrus clementina] ref|XP_006484753.1| PREDICTED: upstream activation factor subunit UAF30-like [Citrus sinensis] gb|ESR50579.1| hypothetical protein CICLE_v10033040mg [Citrus clementina] gb|KDO49411.1| hypothetical protein CISIN_1g032632mg [Citrus sinensis]
c1026081_g1	201	5	201	ref|XP_006363309.1|	212	4	212	0.69	0.81	0.07	211	263	4e-68	--	PREDICTED: uncharacterized protein LOC102591088 [Solanum tuberosum]
c1055545_g1	126	19	126	ref|XP_006339678.1|	110	1	110	0.68	0.8	0.01	110	142	1e-31	--	PREDICTED: uncharacterized protein LOC102600198 [Solanum tuberosum]
c1041766_g1	598	1	598	ref|XP_006344983.1|	599	1	599	0.86	0.93	0	601	1031	0	--	PREDICTED: uncharacterized protein LOC102601358 isoform X1 [Solanum tuberosum] ref|XP_006344984.1| PREDICTED: uncharacterized protein LOC102601358 isoform X2 [Solanum tuberosum]
c1025723_g1	129	22	128	ref|XP_003929615.1|	181	15	117	0.65	0.76	0.03	107	140	3e-31	--	PREDICTED: uncharacterized protein LOC101039591 [Saimiri boliviensis boliviensis]
c1040829_g1	280	1	280	ref|XP_006348757.1|	605	1	280	0.85	0.9	0	280	489	1e-135	--	PREDICTED: pentatricopeptide repeat-containing protein At2g02980-like [Solanum tuberosum]
c1030335_g5	322	1	322	ref|XP_006363404.1|	465	143	465	0.83	0.87	0	323	568	1e-159	--	PREDICTED: cyclic dof factor 2-like [Solanum tuberosum]
c1035915_g1	278	1	278	ref|XP_004232517.1|	539	260	539	0.87	0.91	0	280	494	1e-137	--	PREDICTED: aspartic proteinase-like protein 1-like [Solanum lycopersicum]
c989038_g1	162	1	155	ref|XP_004509508.1|	1436	776	931	0.64	0.8	0	156	219	6e-55	--	PREDICTED: uncharacterized protein LOC101513325 [Cicer arietinum]
c952405_g1	354	8	354	ref|XP_006362435.1|	344	1	344	0.77	0.85	0.04	354	541	1e-151	--	PREDICTED: fruit bromelain-like [Solanum tuberosum]
c999263_g1	128	16	120	ref|XP_008240107.1|	336	11	116	0.54	0.69	0	106	130	3e-28	--	PREDICTED: flavonol sulfotransferase-like [Prunus mume]
c1041309_g1	296	3	296	ref|XP_004246615.1|	298	4	297	0.9	0.94	0	294	582	1e-163	--	PREDICTED: probable xyloglucan endotransglucosylase/hydrolase protein 32-like [Solanum lycopersicum]
c1025381_g1	324	27	295	ref|WP_003974712.1|	1202	771	1064	0.33	0.37	0.16	306	0	6e-15	--	transcriptional regulatory protein, partial [Streptomyces lividans] gb|EFD67790.1| LOW QUALITY PROTEIN: transcriptional regulatory protein [Streptomyces lividans TK24]
c1033230_g1	126	1	126	ref|XP_004247437.1|	446	321	446	0.95	0.98	0	126	244	1e-62	--	PREDICTED: uncharacterized protein LOC101252117 [Solanum lycopersicum]
c1037685_g4	164	1	164	ref|XP_006353428.1|	473	311	473	0.85	0.92	0	164	290	2e-76	--	PREDICTED: multiple inositol polyphosphate phosphatase 1-like isoform X2 [Solanum tuberosum]
c1042629_g2	362	1	362	ref|XP_006359884.1|	367	1	367	0.91	0.95	0.01	367	695	0	--	PREDICTED: probable galacturonosyltransferase-like 7-like [Solanum tuberosum]
c1027269_g1	355	49	355	ref|XP_004250253.1|	305	1	305	0.85	0.91	0	307	522	1e-145	--	PREDICTED: phosphoribosylglycinamide formyltransferase, chloroplastic-like [Solanum lycopersicum]
c1027195_g1	153	1	152	ref|XP_006363432.1|	154	1	153	0.76	0.84	0	153	244	1e-62	--	PREDICTED: uncharacterized protein LOC102581039 isoform X1 [Solanum tuberosum]
c1025280_g2	166	1	166	ref|XP_006352573.1|	166	1	166	0.95	0.98	0	166	322	4e-86	--	PREDICTED: regulator of ribonuclease-like protein 3-like isoform X1 [Solanum tuberosum] ref|XP_006352574.1| PREDICTED: regulator of ribonuclease-like protein 3-like isoform X2 [Solanum tuberosum]
c20719_g1	207	7	202	ref|XP_006362145.1|	369	56	227	0.46	0.62	0.12	196	161	3e-37	--	PREDICTED: putative F-box only protein 15-like [Solanum tuberosum]
c1040047_g2	217	1	217	gb|KCW83656.1|	449	169	385	0.92	0.97	0	217	449	1e-124	--	hypothetical protein EUGRSUZ_B00540 [Eucalyptus grandis]
c1036015_g1	354	1	334	ref|XP_006357960.1|	540	1	331	0.8	0.88	0	334	533	1e-148	--	PREDICTED: probable plastidic glucose transporter 1-like [Solanum tuberosum]
c1039760_g1	690	1	690	sp|Q40541|NPK1_TOBAC	690	1	690	0.97	0.98	0	690	1367	0	--	RecName: Full=Mitogen-activated protein kinase kinase kinase NPK1; AltName: Full=Nicotiana protein kinase 1 [Nicotiana tabacum] dbj|BAA05648.1| protein kinase [Nicotiana tabacum]
c1041505_g1	298	1	298	ref|XP_006338262.1|	616	183	480	0.92	0.97	0	298	561	1e-157	--	PREDICTED: uncharacterized protein LOC102606344 [Solanum tuberosum]
c636605_g1	266	132	261	ref|XP_004243802.1|	412	1	130	0.56	0.78	0	130	170	1e-39	--	PREDICTED: uncharacterized protein LOC101261248 [Solanum lycopersicum]
c1033224_g1	433	1	433	ref|XP_006348428.1|	433	1	433	0.96	0.97	0	433	848	0	--	PREDICTED: methionine aminopeptidase 2B-like isoform X1 [Solanum tuberosum] ref|XP_006348429.1| PREDICTED: methionine aminopeptidase 2B-like isoform X2 [Solanum tuberosum]
c1040438_g2	274	1	274	ref|XP_006363190.1|	440	167	440	0.94	0.97	0	274	525	1e-146	--	PREDICTED: GTP-binding protein ERG-like [Solanum tuberosum]
c684872_g1	155	6	150	ref|XP_004253436.1|	764	475	622	0.39	0.57	0.02	148	118	2e-24	--	PREDICTED: uncharacterized protein LOC101262707 [Solanum lycopersicum]
c1042232_g1	182	7	171	emb|CAN69258.1|	502	268	439	0.3	0.48	0.05	173	0	5e-15	--	hypothetical protein VITISV_026383 [Vitis vinifera]
c1028701_g1	328	21	328	ref|XP_004235881.1|	302	5	302	0.91	0.94	0.03	308	563	1e-158	--	PREDICTED: uncharacterized protein LOC101253367 [Solanum lycopersicum]
c1039520_g1	194	1	194	emb|CAA05329.1|	469	276	469	0.98	0.98	0	194	404	1e-110	--	shaggy-like kinase 59 [Nicotiana tabacum]
c1037379_g2	117	1	117	ref|XP_006352666.1|	467	342	461	0.78	0.85	0.02	120	183	4e-44	--	PREDICTED: transcription factor bHLH78-like [Solanum tuberosum]
c1030711_g1	214	1	214	ref|XP_006353627.1|	216	1	216	0.86	0.92	0.02	218	356	8e-96	--	PREDICTED: 50S ribosomal protein L21, chloroplastic-like [Solanum tuberosum]
c1029520_g4	287	14	286	emb|CAN78493.1|	1048	320	609	0.51	0.64	0.09	296	256	2e-65	--	hypothetical protein VITISV_037041 [Vitis vinifera]
c1043039_g1	144	2	125	ref|XP_006350005.1|	542	364	487	0.72	0.84	0	124	191	2e-46	--	PREDICTED: general transcription factor 3C polypeptide 5-like isoform X2 [Solanum tuberosum]
c1000281_g1	114	3	113	ref|XP_006343734.1|	1105	517	621	0.34	0.54	0.05	111	9	1e-06	--	PREDICTED: uncharacterized protein LOC102590164 [Solanum tuberosum]
c1117161_g1	138	1	138	ref|NP_001230226.1|	1466	566	703	1	1	0	138	314	1e-83	--	collagen alpha-1(III) chain precursor [Sus scrofa]
c1149858_g1	113	1	108	ref|XP_003589341.1|	120	6	113	0.63	0.85	0	108	156	4e-36	--	Thioredoxin H-type [Medicago truncatula] gb|AAZ98843.1| thioredoxin h2 [Medicago truncatula] gb|AES59592.1| thioredoxin H-type 1 protein [Medicago truncatula]
c1040860_g1	486	1	486	ref|XP_006342572.1|	1117	635	1117	0.76	0.81	0.1	510	780	0	--	PREDICTED: 5'-3' exoribonuclease 3-like [Solanum tuberosum]
c963299_g2	157	1	154	ref|XP_006362482.1|	319	165	318	0.84	0.92	0	154	270	3e-70	--	PREDICTED: peroxidase 41-like [Solanum tuberosum]
c1037881_g1	196	21	194	ref|XP_006355601.1|	399	203	375	0.5	0.63	0	174	194	4e-47	--	PREDICTED: putative ribonuclease H protein At1g65750-like [Solanum tuberosum]
c966420_g2	389	149	365	ref|XP_006343149.1|	504	256	480	0.28	0.44	0.03	225	0	2e-13	--	PREDICTED: uncharacterized protein LOC102587233 [Solanum tuberosum]
c1037465_g1	632	1	616	ref|XP_006350660.1|	668	52	667	0.84	0.92	0	616	1076	0	--	PREDICTED: pentatricopeptide repeat-containing protein At4g02750-like [Solanum tuberosum]
c1018235_g1	143	1	141	ref|XP_004252305.1|	141	1	141	0.94	0.95	0	141	272	5e-71	--	PREDICTED: 40S ribosomal protein S12-like isoform 1 [Solanum lycopersicum] ref|XP_004252306.1| PREDICTED: 40S ribosomal protein S12-like isoform 2 [Solanum lycopersicum] ref|XP_006346604.1| PREDICTED: 40S ribosomal protein S12-like [Solanum tuberosum]
c1038987_g2	525	1	524	ref|XP_006345300.1|	705	164	687	0.85	0.91	0	524	901	0	--	PREDICTED: pentatricopeptide repeat-containing protein At5g27110-like [Solanum tuberosum]
c1031972_g2	206	1	206	ref|XP_006346991.1|	391	1	206	0.8	0.87	0	207	326	6e-87	--	PREDICTED: solute carrier family 35 member F5-like [Solanum tuberosum]
c1022105_g2	244	1	244	ref|XP_004251940.1|	358	102	358	0.79	0.89	0.05	257	430	1e-118	--	PREDICTED: E3 ubiquitin-protein ligase At4g11680-like [Solanum lycopersicum]
c199179_g1	121	1	121	ref|XP_004247588.1|	1860	1574	1694	0.68	0.81	0.01	122	158	1e-36	--	PREDICTED: uncharacterized protein LOC101252434 [Solanum lycopersicum]
c1013712_g1	224	1	220	ref|XP_004234736.1|	534	315	534	0.81	0.89	0	220	373	1e-101	--	PREDICTED: ATP-dependent DNA helicase PIF1-like [Solanum lycopersicum]
c1030888_g12	228	1	203	ref|XP_004252448.1|	677	466	668	0.65	0.8	0	203	275	2e-71	--	PREDICTED: uncharacterized protein LOC101248368 [Solanum lycopersicum]
c1100915_g1	192	1	192	gb|ACB45089.1|	849	329	521	0.66	0.81	0	193	276	6e-72	--	putative polyprotein [Solanum habrochaites]
c1037946_g4	496	1	496	ref|NP_001275363.1|	496	1	496	0.89	0.94	0	497	904	0	--	glucan endo-1,3-beta-glucosidase 13-like precursor [Solanum tuberosum] gb|AFU52637.1| beta-1,3-glucanase 2 [Solanum tuberosum]
c1037703_g7	205	13	123	ref|XP_006354449.1|	657	276	424	0.57	0.67	0.25	149	157	5e-36	--	PREDICTED: primary amine oxidase-like [Solanum tuberosum]
c1044247_g2	1825	1	1825	ref|XP_006365055.1|	2344	527	2344	0.83	0.88	0.01	1836	2969	0	--	PREDICTED: uncharacterized protein LOC102595637 [Solanum tuberosum]
c1023083_g1	138	1	138	ref|XP_004251613.1|	724	318	455	0.91	0.96	0	138	251	1e-64	--	PREDICTED: peroxisomal fatty acid beta-oxidation multifunctional protein AIM1-like [Solanum lycopersicum]
c236892_g1	317	1	317	gb|AAQ90185.1|	559	225	541	0.99	0.99	0	317	644	0	--	ntp805 [Nicotiana tabacum]
c1028366_g3	157	2	157	ref|XP_006366060.1|	1192	252	407	0.87	0.92	0	156	279	4e-73	--	PREDICTED: putative phospholipid-transporting ATPase 9-like [Solanum tuberosum]
c332138_g1	356	1	356	ref|XP_006350809.1|	491	136	491	0.93	0.97	0	356	682	0	--	PREDICTED: probable serine/threonine-protein kinase At5g41260-like [Solanum tuberosum]
c352603_g1	124	2	124	emb|CAH66117.1|	1521	280	395	0.34	0.48	0.1	126	0	1e-07	--	OSIGBa0146N20.2 [Oryza sativa Indica Group]
c1033063_g2	272	1	243	ref|XP_006340295.1|	1364	364	612	0.79	0.89	0.02	249	385	1e-104	--	PREDICTED: indole-3-acetaldehyde oxidase-like [Solanum tuberosum]
c1027890_g1	405	1	390	ref|XP_006349654.1|	393	1	385	0.7	0.8	0.02	393	522	1e-145	--	PREDICTED: uncharacterized protein LOC102579968 [Solanum tuberosum]
c1036923_g5	300	1	277	ref|XP_004250623.1|	778	470	746	0.57	0.75	0	277	337	6e-90	--	PREDICTED: uncharacterized protein LOC101263077 [Solanum lycopersicum]
c1026571_g1	312	1	312	ref|XP_006342624.1|	856	1	299	0.61	0.74	0.05	314	344	7e-92	--	PREDICTED: protein WEAK CHLOROPLAST MOVEMENT UNDER BLUE LIGHT 1-like isoform X1 [Solanum tuberosum] ref|XP_006342625.1| PREDICTED: protein WEAK CHLOROPLAST MOVEMENT UNDER BLUE LIGHT 1-like isoform X2 [Solanum tuberosum]
c1042150_g1	371	1	371	ref|XP_004243518.1|	522	3	373	0.94	0.97	0	371	702	0	--	PREDICTED: nucleobase-ascorbate transporter 1-like [Solanum lycopersicum]
c1029915_g1	237	1	237	dbj|BAC53932.1|	464	30	265	0.47	0.64	0	237	227	5e-57	--	hypothetical protein [Nicotiana tabacum]
c1036536_g1	415	1	413	ref|XP_004242021.1|	421	1	421	0.78	0.85	0.02	423	689	0	--	PREDICTED: radial spoke head 10 homolog B-like [Solanum lycopersicum]
c426662_g1	105	1	105	dbj|BAM18422.1|	161	21	125	0.99	0.99	0	105	225	8e-57	--	conserved hypothetical protein [Papilio xuthus]
c16316_g1	161	1	161	gb|EDL24574.1|	161	1	161	0.95	0.96	0	161	311	1e-82	--	mCG140959, isoform CRA_d [Mus musculus]
c200749_g1	99	1	79	ref|XP_008841237.1|	773	357	435	0.96	0.96	0	79	151	1e-34	--	PREDICTED: microprocessor complex subunit DGCR8 [Nannospalax galili]
c1040127_g2	166	1	165	ref|XP_006340288.1|	749	113	276	0.69	0.78	0.01	166	227	2e-57	--	PREDICTED: uncharacterized protein LOC102595377 isoform X2 [Solanum tuberosum]
c1020880_g2	171	1	171	ref|YP_173355.1|	171	1	171	1	1	0	171	346	3e-93	--	hypothetical protein NitaMp007 [Nicotiana tabacum] dbj|BAD83418.1| hypothetical protein (mitochondrion) [Nicotiana tabacum]
c1040219_g1	774	3	774	ref|XP_004233808.1|	2703	1807	2570	0.83	0.89	0.02	777	1299	0	--	PREDICTED: uncharacterized protein LOC101263787 [Solanum lycopersicum]
c964795_g1	370	1	354	ref|XP_006360041.1|	426	1	338	0.66	0.77	0.07	359	452	1e-124	--	PREDICTED: uncharacterized protein LOC102583466 isoform X2 [Solanum tuberosum]
c1038241_g2	435	1	433	ref|XP_004234421.1|	516	82	514	0.81	0.88	0.01	437	683	0	--	PREDICTED: putative transporter arsB-like [Solanum lycopersicum]
c1038273_g2	142	1	142	ref|XP_006350883.1|	845	412	553	0.71	0.85	0	142	222	6e-56	--	PREDICTED: B3 domain-containing protein Os07g0679700-like isoform X1 [Solanum tuberosum] ref|XP_006350884.1| PREDICTED: B3 domain-containing protein Os07g0679700-like isoform X2 [Solanum tuberosum] ref|XP_006350885.1| PREDICTED: B3 domain-containing protein Os07g0679700-like isoform X3 [Solanum tuberosum]
c1019933_g1	197	81	197	ref|XP_004237057.1|	224	1	117	0.85	0.93	0	117	227	4e-57	--	PREDICTED: uncharacterized protein LOC101252475 [Solanum lycopersicum]
c1043226_g3	463	2	457	ref|XP_006364816.1|	1101	353	816	0.76	0.85	0.05	472	708	0	--	PREDICTED: uncharacterized protein LOC102594196 [Solanum tuberosum]
c1034545_g1	461	1	461	ref|XP_006339524.1|	462	1	462	0.89	0.94	0	462	855	0	--	PREDICTED: digalactosyldiacylglycerol synthase 2, chloroplastic-like isoform X1 [Solanum tuberosum] ref|XP_006339525.1| PREDICTED: digalactosyldiacylglycerol synthase 2, chloroplastic-like isoform X2 [Solanum tuberosum] ref|XP_006339526.1| PREDICTED: digalactosyldiacylglycerol synthase 2, chloroplastic-like isoform X3 [Solanum tuberosum]
c1039681_g1	751	1	751	ref|XP_006357074.1|	742	1	742	0.89	0.93	0.01	754	1316	0	--	PREDICTED: conserved oligomeric Golgi complex subunit 2-like [Solanum tuberosum]
c1107292_g1	115	1	114	ref|XP_006349814.1|	370	210	329	0.52	0.66	0.06	121	111	2e-22	--	PREDICTED: F-box/kelch-repeat protein At3g06240-like [Solanum tuberosum]
c1070343_g1	328	38	327	ref|XP_006359305.1|	302	4	300	0.45	0.58	0.13	314	217	1e-53	--	PREDICTED: uncharacterized protein At5g23160-like [Solanum tuberosum]
c995020_g1	204	1	204	gb|AAV38477.1|	205	1	204	1	1	0	204	429	1e-118	--	ribosomal protein L15 [synthetic construct] gb|AAX43024.1| ribosomal protein L15 [synthetic construct]
c1139788_g1	103	1	103	dbj|BAC53932.1|	464	272	374	0.48	0.66	0	103	110	2e-22	--	hypothetical protein [Nicotiana tabacum]
c963314_g1	144	23	144	ref|XP_004253391.1|	131	1	121	0.84	0.91	0	122	211	1e-52	--	PREDICTED: non-specific lipid-transfer protein-like [Solanum lycopersicum]
c1038700_g1	263	1	258	ref|XP_004238899.1|	680	1	261	0.7	0.81	0.01	261	398	1e-108	--	PREDICTED: probable serine/threonine-protein kinase At1g18390-like [Solanum lycopersicum]
c1038702_g1	674	1	674	ref|XP_006339719.1|	674	1	674	0.88	0.93	0	675	1178	0	--	PREDICTED: UV-stimulated scaffold protein A homolog [Solanum tuberosum]
c1043607_g1	1192	1	1192	ref|XP_006346065.1|	1192	1	1192	0.87	0.93	0	1194	2100	0	--	PREDICTED: receptor-like protein kinase BRI1-like 3-like [Solanum tuberosum]
c1024130_g2	246	1	246	ref|XP_004232481.1|	344	1	246	0.91	0.95	0	246	437	1e-120	--	PREDICTED: uncharacterized protein LOC101257129 [Solanum lycopersicum]
c1044852_g1	179	1	179	ref|XP_006924507.1|	179	1	179	0.99	1	0	179	363	4e-98	--	PREDICTED: 60S ribosomal protein L11 [Pteropus alecto] ref|XP_007933904.1| PREDICTED: 60S ribosomal protein L11 [Orycteropus afer afer]
c1021688_g1	99	1	99	ref|XP_006353331.1|	227	130	227	0.82	0.86	0.01	99	157	2e-36	--	PREDICTED: membrane steroid-binding protein 2-like [Solanum tuberosum]
c310195_g1	224	13	224	ref|XP_004230628.1|	356	3	215	0.66	0.77	0.03	216	277	4e-72	--	PREDICTED: probable 2-oxoglutarate/Fe(II)-dependent dioxygenase-like [Solanum lycopersicum]
c1024374_g1	140	1	140	ref|XP_004244804.1|	140	1	140	0.85	0.92	0	140	246	5e-63	--	PREDICTED: uncharacterized protein LOC101267040 [Solanum lycopersicum]
c1035712_g1	411	1	411	gb|AAB08578.1|	411	1	411	0.99	1	0	411	829	0	--	squalene synthase [Nicotiana tabacum]
c1038252_g1	112	1	93	ref|XP_006361095.1|	379	1	90	0.83	0.9	0.03	93	162	9e-38	--	PREDICTED: histone deacetylase 8-like [Solanum tuberosum]
c1026716_g1	127	1	127	gb|ACK38177.1|	127	1	127	1	1	0	127	257	2e-66	--	hydrogen peroxide-induced 1 [Nicotiana tabacum]
c1029949_g3	275	1	275	emb|CAO99125.1|	505	231	505	0.96	0.98	0	275	548	1e-153	--	putative esterase [Nicotiana tabacum]
c1005028_g2	159	1	159	ref|XP_006366848.1|	823	209	367	0.76	0.84	0	159	251	9e-65	--	PREDICTED: uncharacterized protein LOC102605741 [Solanum tuberosum]
c1035796_g1	323	8	323	ref|XP_004237432.1|	325	9	325	0.92	0.95	0	317	630	1e-178	--	PREDICTED: uncharacterized protein LOC101246707 [Solanum lycopersicum]
c986551_g1	135	22	135	ref|XP_006899047.1|	230	113	226	1	1	0	114	233	4e-59	--	PREDICTED: calcyclin-binding protein-like [Elephantulus edwardii]
c1032027_g3	330	13	329	ref|XP_006363593.1|	380	1	321	0.89	0.94	0.01	322	564	1e-158	--	PREDICTED: thylakoid ADP,ATP carrier protein, chloroplastic-like [Solanum tuberosum]
c1012982_g1	108	1	108	ref|XP_006360278.1|	2269	1812	1919	0.88	0.95	0	108	211	1e-52	--	PREDICTED: LOW QUALITY PROTEIN: acetyl-CoA carboxylase 1-like, partial [Solanum tuberosum]
c1037870_g4	339	1	339	ref|XP_006361722.1|	333	1	332	0.82	0.88	0.02	340	529	1e-147	--	PREDICTED: uncharacterized protein LOC102588193 [Solanum tuberosum]
c1018907_g1	200	1	200	ref|XP_006355536.1|	213	1	202	0.85	0.89	0	202	312	8e-83	--	PREDICTED: uncharacterized protein LOC102597663 isoform X2 [Solanum tuberosum]
c1043994_g1	403	1	403	ref|XP_004231485.1|	687	284	687	0.89	0.94	0	404	746	0	--	PREDICTED: pentatricopeptide repeat-containing protein At4g14850-like [Solanum lycopersicum]
c1026135_g1	145	29	145	ref|XP_004235420.1|	1081	1	112	0.73	0.81	0.04	117	149	6e-34	--	PREDICTED: pentatricopeptide repeat-containing protein At5g62370-like [Solanum lycopersicum]
c1038821_g1	567	1	567	ref|XP_006355393.1|	567	1	567	0.92	0.96	0	567	1083	0	--	PREDICTED: acetate/butyrate--CoA ligase AAE7, peroxisomal-like [Solanum tuberosum]
c1026914_g1	244	1	244	ref|XP_006347451.1|	244	1	244	0.85	0.93	0	244	445	1e-122	--	PREDICTED: GDSL esterase/lipase At5g62930-like [Solanum tuberosum]
c1074145_g1	290	16	289	ref|XP_006359722.1|	451	50	328	0.8	0.87	0.01	279	450	1e-124	--	PREDICTED: spermidine hydroxycinnamoyl transferase-like [Solanum tuberosum]
c1040942_g3	616	9	616	ref|XP_006356345.1|	608	1	608	0.87	0.93	0	608	1094	0	--	PREDICTED: pentatricopeptide repeat-containing protein At2g29760, chloroplastic-like [Solanum tuberosum]
c1030411_g1	226	10	218	ref|XP_004246585.1|	237	1	222	0.64	0.74	0.12	230	266	7e-69	--	PREDICTED: uncharacterized protein LOC101249954 [Solanum lycopersicum]
c1026200_g1	354	1	354	ref|XP_004251475.1|	354	1	354	0.9	0.94	0	354	614	1e-173	--	PREDICTED: electron transfer flavoprotein subunit alpha, mitochondrial-like [Solanum lycopersicum]
c1035199_g1	477	1	477	ref|XP_006340667.1|	477	1	477	0.93	0.97	0	477	885	0	--	PREDICTED: uncharacterized protein LOC102594713 [Solanum tuberosum]
c986079_g1	108	2	105	gb|EXB57573.1|	110	1	108	0.52	0.69	0.1	112	110	4e-22	--	hypothetical protein L484_022680 [Morus notabilis]
c1038437_g1	220	1	219	ref|XP_006367530.1|	363	78	296	0.9	0.95	0	219	404	1e-110	--	PREDICTED: S-adenosylmethionine decarboxylase proenzyme-like [Solanum tuberosum]
c1038769_g3	114	1	106	ref|XP_006353682.1|	238	132	237	0.76	0.85	0	106	172	7e-41	--	PREDICTED: uncharacterized protein LOC102585283 [Solanum tuberosum]
c1047053_g1	234	47	213	ref|XP_006351939.1|	307	38	209	0.33	0.52	0.04	173	100	7e-19	--	PREDICTED: uncharacterized protein LOC102581206 [Solanum tuberosum]
c1033069_g1	115	4	87	ref|XP_006842883.1|	364	188	274	0.65	0.81	0.03	87	115	1e-23	--	hypothetical protein AMTR_s04509p00000770, partial [Amborella trichopoda] gb|ERN04558.1| hypothetical protein AMTR_s04509p00000770, partial [Amborella trichopoda]
c1034896_g1	622	37	609	emb|CDP03708.1|	607	26	607	0.62	0.79	0.01	582	740	0	--	unnamed protein product [Coffea canephora]
c1036268_g3	183	1	180	ref|XP_006359681.1|	422	1	175	0.81	0.86	0.02	180	289	6e-76	--	PREDICTED: protein prenyltransferase alpha subunit repeat-containing protein 1-B-like isoform X1 [Solanum tuberosum] ref|XP_006359682.1| PREDICTED: protein prenyltransferase alpha subunit repeat-containing protein 1-B-like isoform X2 [Solanum tuberosum] ref|XP_006359683.1| PREDICTED: protein prenyltransferase alpha subunit repeat-containing protein 1-B-like isoform X3 [Solanum tuberosum] ref|XP_0…
c1019656_g1	148	1	148	ref|XP_006343444.1|	148	1	148	0.88	0.96	0	148	287	2e-75	--	PREDICTED: probable gamma-secretase subunit PEN-2-like [Solanum tuberosum]
c1011291_g1	103	1	103	ref|XP_004244192.1|	103	1	103	0.95	0.97	0	103	207	2e-51	--	PREDICTED: uncharacterized protein LOC101244601 [Solanum lycopersicum]
c1017101_g1	148	6	118	ref|XP_004301918.1|	793	393	535	0.35	0.48	0.23	145	3	8e-10	--	PREDICTED: uncharacterized protein LOC101298139 [Fragaria vesca subsp. vesca]
c988757_g1	197	7	197	ref|XP_004241086.1|	802	19	209	0.58	0.77	0	191	252	1e-64	--	PREDICTED: uncharacterized protein LOC101248883 [Solanum lycopersicum]
c953442_g1	279	1	279	ref|XP_004250489.1|	421	33	324	0.43	0.61	0.07	296	222	3e-55	--	PREDICTED: F-box protein At3g07870-like [Solanum lycopersicum]
c940231_g3	122	1	122	ref|XP_006349504.1|	765	100	221	0.78	0.88	0	122	196	3e-48	--	PREDICTED: scarecrow-like protein 9-like [Solanum tuberosum]
c1028613_g1	216	1	216	ref|XP_004246468.1|	216	1	216	0.94	0.96	0	216	418	1e-114	--	PREDICTED: soluble inorganic pyrophosphatase-like isoform 1 [Solanum lycopersicum] ref|XP_004246469.1| PREDICTED: soluble inorganic pyrophosphatase-like isoform 2 [Solanum lycopersicum]
c1021162_g1	106	1	106	gb|AAA34060.1|	196	87	196	0.89	0.89	0.07	112	211	1e-52	--	cysteine-rich extensin-like protein-2 [Nicotiana tabacum]
c1034696_g1	485	1	484	ref|XP_006338355.1|	989	254	730	0.56	0.71	0.02	487	479	1e-132	--	PREDICTED: protein LONGIFOLIA 1-like isoform X1 [Solanum tuberosum]
c894965_g1	201	1	201	ref|XP_006360038.1|	487	286	487	0.84	0.89	0	202	335	2e-89	--	PREDICTED: MATE efflux family protein LAL5-like [Solanum tuberosum]
c769694_g1	112	1	112	ref|WP_013888012.1|	529	160	271	0.86	0.96	0	112	206	3e-51	--	dihydrofolate synthase [Corynebacterium resistens] ref|YP_004605155.1| dihydrofolate synthase/folylpolyglutamate synthase [Corynebacterium resistens DSM 45100] gb|AEI08991.1| dihydrofolate synthase / folylpolyglutamate synthase [Corynebacterium resistens DSM 45100]
c1034785_g3	150	1	150	ref|XP_004235423.1|	350	97	246	0.88	0.92	0	150	272	5e-71	--	PREDICTED: probable isoaspartyl peptidase/L-asparaginase 3-like [Solanum lycopersicum]
c1040935_g8	582	1	581	ref|XP_004230560.1|	577	1	576	0.79	0.86	0	581	890	0	--	PREDICTED: kinetochore protein NDC80 homolog [Solanum lycopersicum]
c35752_g2	101	1	101	ref|XP_004250590.1|	902	715	815	0.82	0.95	0	101	179	4e-43	--	PREDICTED: LRR receptor-like serine/threonine-protein kinase RCH1-like [Solanum lycopersicum]
c1010062_g1	164	1	164	ref|XP_006354467.1|	937	195	358	0.96	0.96	0	164	307	1e-81	--	PREDICTED: kinesin-like protein KIF11-like [Solanum tuberosum]
c430458_g1	115	1	115	ref|XP_006356459.1|	884	593	707	0.9	0.94	0	115	211	1e-52	--	PREDICTED: phosphoinositide phospholipase C 6-like [Solanum tuberosum]
c1025585_g2	177	1	177	emb|CDP13536.1|	220	44	220	0.94	0.98	0	177	343	4e-92	--	unnamed protein product [Coffea canephora]
c1042820_g1	375	1	375	ref|XP_006338128.1|	1197	827	1197	0.94	0.96	0.01	375	713	0	--	PREDICTED: uncharacterized protein LOC102602976 isoform X2 [Solanum tuberosum]
c1095227_g1	116	1	115	ref|XP_004253492.1|	772	54	168	0.6	0.76	0	115	144	2e-32	--	PREDICTED: uncharacterized protein LOC101264506, partial [Solanum lycopersicum]
c1042032_g1	1006	1	1006	ref|XP_006344607.1|	1010	1	1010	0.87	0.92	0	1010	1757	0	--	PREDICTED: N-alpha-acetyltransferase 25, NatB auxiliary subunit-like isoform X1 [Solanum tuberosum]
c1007157_g1	155	1	155	dbj|BAC02896.1|	620	24	183	0.71	0.79	0.04	161	202	5e-50	--	tobacco nucleolin [Nicotiana tabacum]
c783626_g1	177	1	176	ref|XP_006475543.1|	1274	981	1156	0.67	0.81	0	176	260	2e-67	--	PREDICTED: uncharacterized protein LOC102610887 [Citrus sinensis]
c1072857_g1	177	1	177	ref|XP_005671310.1|	399	223	399	0.99	0.99	0	177	374	1e-101	--	PREDICTED: lysosomal acid lipase/cholesteryl ester hydrolase isoform X1 [Sus scrofa]
c1034256_g1	298	6	298	ref|XP_006343562.1|	535	241	535	0.89	0.95	0	295	557	1e-156	--	PREDICTED: GPI mannosyltransferase 3-like [Solanum tuberosum]
c1040209_g2	109	1	109	ref|XP_004252241.1|	435	1	109	0.93	0.97	0	109	215	9e-54	--	PREDICTED: actin-related protein 4-like [Solanum lycopersicum]
c1028066_g1	268	1	268	sp|Q7DM39|PSBP1_TOBAC	268	1	268	0.97	0.98	0	268	520	1e-145	--	RecName: Full=Oxygen-evolving enhancer protein 2-1, chloroplastic; Short=OEE2; AltName: Full=23 kDa subunit of oxygen evolving system of photosystem II; AltName: Full=23 kDa thylakoid membrane protein; AltName: Full=OEC 23 kDa subunit; Flags: Precursor
c1022631_g4	119	10	113	ref|XP_006343702.1|	571	145	252	0.37	0.58	0.05	109	0	1e-12	--	PREDICTED: uncharacterized protein LOC102605937 [Solanum tuberosum]
c994133_g1	99	6	99	ref|XP_676843.1|	127	1	95	0.64	0.7	0.01	95	112	6e-23	--	hypothetical protein [Plasmodium berghei strain ANKA] emb|CAI02601.1| hypothetical protein PB402994.00.0 [Plasmodium berghei]
c587889_g1	137	45	137	ref|XP_006354967.1|	288	29	121	0.39	0.64	0	93	7	5e-15	--	PREDICTED: uncharacterized protein LOC102599840 [Solanum tuberosum]
c1043750_g1	602	1	602	ref|XP_004241112.1|	590	1	590	0.75	0.84	0.04	611	905	0	--	PREDICTED: peptide-N4-(N-acetyl-beta-glucosaminyl)asparagine amidase A-like [Solanum lycopersicum]
c918360_g2	281	4	274	ref|XP_008238489.1|	1198	705	970	0.43	0.6	0.05	276	226	2e-56	--	PREDICTED: uncharacterized protein LOC103337115 [Prunus mume]
c1042377_g6	142	1	142	ref|XP_006364300.1|	293	152	293	0.82	0.92	0	142	246	4e-63	--	PREDICTED: coiled-coil domain-containing protein 18-like [Solanum tuberosum]
c1011633_g1	490	13	490	ref|XP_004250858.1|	477	1	477	0.84	0.91	0	478	828	0	--	PREDICTED: cytochrome P450 716B1-like [Solanum lycopersicum]
c1042432_g1	1201	1	1201	ref|XP_006361123.1|	1201	1	1201	0.93	0.97	0	1201	2211	0	--	PREDICTED: structural maintenance of chromosomes protein 3-like [Solanum tuberosum]
c1036525_g8	132	1	132	ref|XP_006363058.1|	452	321	452	0.8	0.87	0	132	213	3e-53	--	PREDICTED: AT-rich interactive domain-containing protein 2-like isoform X1 [Solanum tuberosum] ref|XP_006363059.1| PREDICTED: AT-rich interactive domain-containing protein 2-like isoform X2 [Solanum tuberosum]
c1042546_g1	1000	1	1000	ref|XP_004239889.1|	1003	1	1003	0.81	0.87	0.02	1015	1605	0	--	PREDICTED: squamosa promoter-binding-like protein 12-like [Solanum lycopersicum]
c1041741_g1	208	7	208	ref|XP_004235886.1|	211	8	211	0.86	0.91	0.01	205	345	2e-92	--	PREDICTED: uncharacterized protein LOC101254887 [Solanum lycopersicum]
c1008433_g1	488	21	488	ref|XP_006364715.1|	461	7	461	0.73	0.82	0.07	479	704	0	--	PREDICTED: probable glycosyltransferase At5g03795-like [Solanum tuberosum]
c1034627_g1	400	1	400	ref|XP_006361572.1|	389	1	389	0.82	0.88	0.02	400	633	1e-178	--	PREDICTED: UPF0496 protein 1-like [Solanum tuberosum]
c1013754_g4	106	1	93	sp|Q39980|VTSS3_HYOMU	350	224	316	0.76	0.87	0	93	153	4e-35	--	RecName: Full=Vetispiradiene synthase 3; Short=HVS3 gb|AAA86339.1| vetispiradiene synthase, partial [Hyoscyamus muticus]
c1043326_g1	361	1	361	ref|XP_006340102.1|	1273	913	1273	0.86	0.91	0	361	586	1e-164	--	PREDICTED: centromere-associated protein E-like isoform X1 [Solanum tuberosum]
c955267_g1	374	1	366	emb|CCA65979.1|	1110	562	926	0.5	0.72	0	366	404	1e-110	--	hypothetical protein [Beta vulgaris subsp. vulgaris]
c1037750_g3	203	17	203	ref|XP_006358223.1|	360	174	360	0.89	0.93	0	187	348	1e-93	--	PREDICTED: putative lipase YOR059C-like [Solanum tuberosum]
c203871_g1	190	2	183	gb|ABI34339.1|	1475	229	411	0.32	0.47	0.08	191	2	9e-14	--	Polyprotein, 3'-partial, putative [Solanum demissum]
c927753_g1	131	1	131	ref|NP_001038046.1|	746	498	628	1	1	0	131	263	3e-68	--	antigen peptide transporter 1 [Sus scrofa] gb|ABB29448.1| transporter associated with antigen processing 1 [Sus scrofa]
c192198_g2	248	1	196	ref|XP_006382338.1|	270	74	267	0.37	0.58	0.03	198	149	2e-33	--	hypothetical protein POPTR_0005s01170g, partial [Populus trichocarpa] gb|ERP60135.1| hypothetical protein POPTR_0005s01170g, partial [Populus trichocarpa]
c1033607_g1	510	1	510	ref|XP_004229527.1|	518	21	517	0.79	0.84	0.02	511	782	0	--	PREDICTED: pentatricopeptide repeat-containing protein At5g27460-like [Solanum lycopersicum]
c1017761_g1	250	1	250	ref|XP_006339788.1|	441	192	441	0.87	0.96	0	250	481	1e-133	--	PREDICTED: O-glucosyltransferase rumi-like [Solanum tuberosum]
c1036321_g3	484	25	473	ref|XP_006351383.1|	486	66	478	0.43	0.61	0.08	451	362	4e-97	--	PREDICTED: UPF0481 protein At3g47200-like [Solanum tuberosum]
c1030335_g4	283	1	271	ref|XP_006355975.1|	347	1	291	0.71	0.78	0.09	295	399	1e-108	--	PREDICTED: RRP15-like protein-like [Solanum tuberosum]
c1039837_g1	635	1	635	ref|XP_006344991.1|	621	1	621	0.86	0.9	0.02	637	1053	0	--	PREDICTED: microtubule-associated protein TORTIFOLIA1-like [Solanum tuberosum]
c1036817_g2	118	18	118	ref|XP_006365287.1|	305	44	143	0.4	0.58	0	101	3	2e-13	--	PREDICTED: uncharacterized protein LOC102597191 [Solanum tuberosum]
c1039663_g3	115	35	111	ref|XP_006355601.1|	399	270	346	0.59	0.77	0	77	111	1e-22	--	PREDICTED: putative ribonuclease H protein At1g65750-like [Solanum tuberosum]
c1115534_g1	257	1	257	ref|XP_008699993.1|	642	288	544	1	1	0	257	509	1e-141	--	PREDICTED: amyloid beta A4 protein isoform X4 [Ursus maritimus]
c1045248_g1	274	1	274	ref|XP_004247663.1|	267	1	267	0.8	0.88	0.03	276	418	1e-114	--	PREDICTED: late embryogenesis abundant protein D-34-like [Solanum lycopersicum]
c1154997_g1	121	1	121	ref|XP_006346898.1|	377	201	321	0.88	0.92	0	121	210	2e-52	--	PREDICTED: U-box domain-containing protein 4-like [Solanum tuberosum]
c1009123_g1	193	18	193	ref|XP_006339371.1|	368	17	200	0.84	0.87	0.05	185	314	3e-83	--	PREDICTED: GDSL esterase/lipase 2-like [Solanum tuberosum]
c1032964_g1	304	1	304	ref|XP_004230149.1|	305	1	305	0.88	0.92	0	305	555	1e-155	--	PREDICTED: uncharacterized protein LOC101251927 [Solanum lycopersicum]
c1012837_g2	335	1	335	ref|XP_006356944.1|	336	1	336	0.86	0.92	0.01	338	600	1e-169	--	PREDICTED: probable E3 ubiquitin-protein ligase BAH1-like 1-like [Solanum tuberosum]
c1160451_g1	108	1	108	ref|XP_006346707.1|	1025	885	992	0.91	0.96	0	108	201	2e-49	--	PREDICTED: pumilio homolog 1-like [Solanum tuberosum]
c1098643_g1	205	1	205	dbj|BAM17681.1|	253	33	237	1	1	0	205	403	1e-110	--	ribosomal protein S6 [Papilio xuthus]
c1025306_g1	173	1	154	ref|XP_006360403.1|	1625	55	207	0.72	0.82	0.08	160	238	1e-60	--	PREDICTED: uncharacterized protein LOC102604466 [Solanum tuberosum]
c1031996_g1	416	1	416	ref|XP_004240839.1|	416	1	416	0.91	0.95	0	416	780	0	--	PREDICTED: WD repeat domain phosphoinositide-interacting protein 3-like [Solanum lycopersicum]
c1030440_g1	226	1	226	sp|O04899|CAMT5_TOBAC	240	15	240	0.98	0.99	0	226	452	1e-125	--	RecName: Full=Caffeoyl-CoA O-methyltransferase 5; AltName: Full=Trans-caffeoyl-CoA 3-O-methyltransferase 5; Short=CCoAMT-5; Short=CCoAOMT-5 [Nicotiana tabacum] emb|CAB05369.1| caffeoyl-CoA O-methyltransferase 5 [Nicotiana tabacum]
c1025734_g1	188	1	188	ref|XP_004240454.1|	190	1	190	0.85	0.92	0.01	190	330	4e-88	--	PREDICTED: uncharacterized protein LOC101255891 [Solanum lycopersicum]
c916280_g2	134	1	134	gb|AEA86297.1|	357	63	202	0.83	0.9	0.04	140	249	4e-64	--	putative yellow stripe-like protein [Solanum nigrum]
c850291_g2	180	70	180	ref|XP_005665905.1|	296	1	111	1	1	0	111	233	3e-59	--	PREDICTED: MHC class II, DM beta isoform X1 [Sus scrofa]
c1077990_g1	105	2	105	gb|ABO93001.1|	1208	180	284	0.59	0.74	0	105	124	3e-26	--	putative disease resistance protein [Solanum tuberosum]
c1040351_g5	439	1	439	ref|XP_006341926.1|	1714	1277	1714	0.88	0.94	0	439	787	0	--	PREDICTED: uncharacterized protein LOC102585886 isoform X2 [Solanum tuberosum]
c1034105_g1	377	1	377	ref|XP_004236353.1|	377	1	377	0.95	0.97	0	377	719	0	--	PREDICTED: GDP-mannose transporter GONST3-like [Solanum lycopersicum]
c1037555_g1	383	1	363	ref|XP_006601599.1|	1280	161	517	0.44	0.6	0.02	365	311	5e-82	--	PREDICTED: uncharacterized protein LOC102665580 [Glycine max]
c1041071_g2	220	1	220	ref|XP_006339696.1|	869	1	246	0.75	0.8	0.14	251	354	3e-95	--	PREDICTED: DEAD-box ATP-dependent RNA helicase 26-like isoform X2 [Solanum tuberosum]
c1022608_g1	254	1	253	ref|XP_006363316.1|	524	93	345	0.9	0.93	0	253	449	1e-123	--	PREDICTED: 4-coumarate--CoA ligase-like 10-like [Solanum tuberosum]
c1013332_g2	117	18	115	ref|XP_006343080.1|	772	641	739	0.76	0.87	0.01	99	150	2e-34	--	PREDICTED: homeobox-leucine zipper protein GLABRA 2-like [Solanum tuberosum]
c1037540_g1	269	1	269	ref|XP_004239355.1|	525	134	401	0.83	0.9	0	269	450	1e-124	--	PREDICTED: probable peptide transporter At1g52190-like [Solanum lycopersicum]
c1043027_g1	1165	1	1162	ref|XP_006357610.1|	1273	9	1269	0.59	0.69	0.1	1279	1361	0	--	PREDICTED: putative late blight resistance protein homolog R1B-17-like [Solanum tuberosum]
c1036995_g1	310	1	300	ref|XP_006361772.1|	1056	1	300	0.9	0.94	0	300	541	1e-151	--	PREDICTED: membrane-bound transcription factor site-1 protease-like [Solanum tuberosum]
c1039854_g1	488	10	488	ref|XP_004230303.1|	479	1	479	0.87	0.92	0.01	482	827	0	--	PREDICTED: peptide chain release factor 2-like [Solanum lycopersicum]
c1038889_g1	226	3	223	ref|XP_004241364.1|	588	1	221	0.81	0.94	0	221	368	2e-99	--	PREDICTED: outer envelope protein 61, chloroplastic-like isoform 1 [Solanum lycopersicum]
c1042777_g3	209	22	208	ref|XP_007031313.1|	2127	140	322	0.37	0.55	0.03	188	122	2e-25	--	Uncharacterized protein TCM_016763 [Theobroma cacao] gb|EOY02239.1| Uncharacterized protein TCM_016763 [Theobroma cacao]
c1016138_g2	195	1	185	ref|XP_004231415.1|	1537	1178	1362	0.56	0.74	0	185	211	2e-52	--	PREDICTED: uncharacterized protein LOC101266877 [Solanum lycopersicum]
c1038004_g3	110	8	103	ref|XP_003559870.1|	1451	724	819	0.52	0.66	0	96	109	5e-22	--	PREDICTED: uncharacterized protein LOC100832196 [Brachypodium distachyon]
c1040045_g10	190	1	189	ref|XP_004232429.1|	370	182	369	0.77	0.91	0	189	301	1e-79	--	PREDICTED: salicylate O-methyltransferase-like [Solanum lycopersicum]
c1031445_g1	125	1	125	ref|XP_006342487.1|	387	215	339	0.92	0.96	0	125	237	2e-60	--	PREDICTED: WAT1-related protein At4g19185-like [Solanum tuberosum]
c1027817_g1	199	1	199	ref|XP_006344465.1|	198	1	198	0.85	0.91	0	199	346	7e-93	--	PREDICTED: uncharacterized protein LOC102580365 isoform X1 [Solanum tuberosum]
c1053838_g1	264	1	264	dbj|BAO02523.1|	1931	1187	1450	0.98	0.99	0	264	525	1e-146	--	putative callose synthase [Nicotiana alata]
c1035334_g9	256	1	253	ref|XP_004244623.1|	663	384	656	0.76	0.82	0.07	273	448	1e-123	--	PREDICTED: uncharacterized protein LOC101256504 [Solanum lycopersicum]
c1029207_g1	210	1	210	dbj|BAF95576.1|	251	1	210	0.99	1	0	210	407	1e-111	--	tonoplast intrinsic protein [Nicotiana tabacum]
c1036169_g1	526	1	526	ref|XP_004249461.1|	533	1	533	0.91	0.96	0.01	533	1014	0	--	PREDICTED: glucomannan 4-beta-mannosyltransferase 9-like [Solanum lycopersicum]
c1037854_g1	577	10	577	ref|XP_006346281.1|	586	28	586	0.89	0.92	0.04	575	993	0	--	PREDICTED: uncharacterized protein LOC102606295 [Solanum tuberosum]
c1039244_g1	758	1	758	ref|XP_006339641.1|	757	1	757	0.85	0.91	0.01	763	1251	0	--	PREDICTED: golgin candidate 4-like isoform X1 [Solanum tuberosum]
c1013401_g1	103	1	103	ref|XP_008837810.1|	724	43	145	0.61	0.83	0	103	141	2e-31	--	PREDICTED: sperm motility kinase 2A-like [Nannospalax galili]
c986104_g1	437	1	427	ref|XP_006364329.1|	829	1	420	0.83	0.89	0.02	429	712	0	--	PREDICTED: uncharacterized protein LOC102587683 [Solanum tuberosum]
c1032302_g1	433	1	433	ref|XP_004228544.1|	432	1	432	0.87	0.92	0.02	438	751	0	--	PREDICTED: uncharacterized protein LOC101248126 [Solanum lycopersicum]
c1031164_g1	678	1	678	ref|XP_006359564.1|	673	1	673	0.8	0.89	0.01	680	1096	0	--	PREDICTED: lectin-domain containing receptor kinase VI.3-like [Solanum tuberosum]
c1028768_g1	242	2	242	ref|XP_006360120.1|	242	3	242	0.93	0.97	0	241	453	1e-125	--	PREDICTED: uncharacterized protein C167.05-like [Solanum tuberosum]
c1042948_g1	173	5	166	ref|XP_006357763.1|	904	202	363	0.8	0.9	0	162	272	6e-71	--	PREDICTED: nodulation receptor kinase-like [Solanum tuberosum]
c131530_g1	212	27	212	ref|XP_004250290.1|	178	1	178	0.75	0.87	0.04	186	277	3e-72	--	PREDICTED: uncharacterized protein LOC101263778 [Solanum lycopersicum]
c1033362_g2	150	1	149	ref|XP_006356978.1|	373	214	368	0.49	0.66	0.03	155	136	5e-30	--	PREDICTED: F-box/kelch-repeat protein At3g06240-like [Solanum tuberosum]
c1039635_g1	685	4	685	ref|XP_004250920.1|	682	1	682	0.95	0.97	0	682	1305	0	--	PREDICTED: ABC transporter G family member 15-like [Solanum lycopersicum]
c1040420_g1	329	1	329	ref|XP_004242050.1|	653	325	653	0.9	0.94	0	329	626	1e-177	--	PREDICTED: uncharacterized protein LOC101267715 [Solanum lycopersicum]
c1002279_g1	114	1	114	gb|AII99834.1|	680	438	551	0.92	0.94	0	114	206	4e-51	--	glutamine-fructose-6-phosphate transaminase 2 [Nicotiana tabacum]
c1029449_g1	322	34	310	ref|XP_006348279.1|	317	1	277	0.9	0.93	0	277	520	1e-145	--	PREDICTED: uncharacterized exonuclease domain-containing protein At3g15140-like [Solanum tuberosum]
c986848_g1	115	2	112	ref|XP_006350847.1|	2174	8	136	0.55	0.64	0.2	134	119	7e-25	--	PREDICTED: U5 small nuclear ribonucleoprotein 200 kDa helicase-like [Solanum tuberosum]
c1041497_g1	358	1	358	gb|AEI71779.1|	843	442	814	0.66	0.77	0.05	376	475	1e-131	--	JOKA2 [Nicotiana tabacum]
c1160271_g1	141	26	138	ref|XP_002300862.2|	202	14	122	0.58	0.71	0.03	113	126	4e-27	--	hypothetical protein POPTR_0002s05730g [Populus trichocarpa] gb|EEE80135.2| hypothetical protein POPTR_0002s05730g [Populus trichocarpa]
c1032671_g1	154	1	149	ref|XP_006366019.1|	243	9	180	0.79	0.83	0.13	172	278	9e-73	--	PREDICTED: ELMO domain-containing protein B-like isoform X6 [Solanum tuberosum] ref|XP_006366020.1| PREDICTED: ELMO domain-containing protein B-like isoform X7 [Solanum tuberosum]
c1135572_g1	102	1	102	gb|ACB45081.1|	559	440	542	0.61	0.73	0	103	127	2e-27	--	putative polyprotein [Solanum habrochaites]
c1026451_g1	224	1	224	ref|XP_006363806.1|	417	1	224	0.83	0.92	0	224	374	1e-101	--	PREDICTED: protein PHLOEM PROTEIN 2-LIKE A10-like [Solanum tuberosum]
c1036284_g2	131	1	131	gb|ACH68563.1|	449	289	419	1	1	0	131	277	1e-72	--	alpha-tubulin [Solanum tuberosum]
c1042704_g2	99	1	99	ref|XP_006338610.1|	3377	724	837	0.63	0.71	0.13	114	126	4e-27	--	PREDICTED: titin-like isoform X13 [Solanum tuberosum]
c996556_g1	283	21	279	ref|XP_006339862.1|	330	1	259	0.66	0.82	0	259	376	1e-101	--	PREDICTED: probable iron/ascorbate oxidoreductase DDB_G0283291 [Solanum tuberosum]
c1039758_g1	788	1	748	ref|XP_006348067.1|	755	1	739	0.9	0.93	0.02	752	1343	0	--	PREDICTED: uncharacterized protein LOC102579963 [Solanum tuberosum]
c1044469_g2	104	2	103	ref|NP_041261.1|	798	387	488	0.61	0.78	0	102	130	2e-28	--	pol protein [Squirrel monkey retrovirus] gb|AAA66453.1| pol protein [Squirrel monkey retrovirus-H]
c1043598_g1	1555	1	1555	ref|XP_006364516.1|	1559	1	1559	0.83	0.89	0.01	1565	2568	0	--	PREDICTED: uncharacterized protein LOC102599570 [Solanum tuberosum]
c1038970_g3	409	1	409	ref|XP_004241865.1|	429	21	429	0.99	1	0	409	817	0	--	PREDICTED: 26S protease regulatory subunit 7 homolog A-like [Solanum lycopersicum]
c1042536_g1	562	1	562	ref|XP_006359210.1|	953	392	953	0.92	0.95	0	562	1018	0	--	PREDICTED: DNA repair endonuclease UVH1-like [Solanum tuberosum]
c1020733_g2	229	1	229	ref|XP_006347254.1|	1569	222	450	0.78	0.86	0	229	380	1e-103	--	PREDICTED: uncharacterized protein LOC102582627 [Solanum tuberosum]
c1039182_g3	629	13	629	ref|XP_006359117.1|	613	1	613	0.85	0.9	0	617	1025	0	--	PREDICTED: RNA polymerase sigma factor sigB-like [Solanum tuberosum]
c1032938_g1	393	1	393	ref|XP_006349345.1|	394	1	394	0.91	0.96	0	394	714	0	--	PREDICTED: ATP phosphoribosyltransferase 2, chloroplastic-like [Solanum tuberosum]
c985715_g1	450	1	450	ref|XP_006356759.1|	872	47	496	0.52	0.65	0.07	467	416	1e-113	--	PREDICTED: uncharacterized protein LOC102579889 [Solanum tuberosum]
c1113725_g1	239	1	234	ref|XP_006342184.1|	260	1	231	0.8	0.85	0.07	242	365	1e-98	--	PREDICTED: putative DNA-binding protein ESCAROLA-like isoform X1 [Solanum tuberosum]
c1043531_g3	137	1	137	gb|AAT38724.1|	1602	786	922	0.73	0.86	0	137	213	3e-53	--	Putative retrotransposon protein, identical [Solanum demissum]
c1165472_g1	152	2	97	ref|XP_004228829.1|	620	169	254	0.39	0.6	0.1	96	6	5e-12	--	PREDICTED: uncharacterized protein LOC101254124 [Solanum lycopersicum]
c1037605_g6	128	7	95	ref|XP_006338590.1|	549	1	96	0.66	0.75	0.07	96	112	8e-23	--	PREDICTED: AT-rich interactive domain-containing protein 1A-like [Solanum tuberosum]
c1048827_g1	118	1	118	ref|XP_007467840.1|	1134	19	136	1	1	0	118	246	4e-63	--	PREDICTED: nck-associated protein 1-like [Lipotes vexillifer]
c1033867_g1	391	1	391	ref|XP_006340679.1|	388	1	388	0.87	0.93	0	391	678	0	--	PREDICTED: probable dimethyladenosine transferase-like [Solanum tuberosum]
c1038507_g1	549	1	549	sp|Q84N38|PVIP_NICBE	549	1	549	0.98	0.99	0	549	1079	0	--	RecName: Full=OBERON-like protein; AltName: Full=Potyvirus VPg-interacting protein; Short=PVIPnb gb|AAP22954.1| Potyvirus VPg interacting protein [Nicotiana benthamiana]
c1024310_g1	605	28	605	ref|XP_006343716.1|	569	1	569	0.83	0.9	0.01	579	963	0	--	PREDICTED: cation/calcium exchanger 1-like [Solanum tuberosum]
c1037317_g1	493	1	493	ref|XP_006362388.1|	714	6	499	0.81	0.86	0	495	820	0	--	PREDICTED: probable LRR receptor-like serine/threonine-protein kinase MRH1-like [Solanum tuberosum]
c1039144_g1	104	1	92	emb|CDP17738.1|	798	41	132	0.67	0.77	0	92	128	1e-27	--	unnamed protein product [Coffea canephora]
c1037043_g4	242	69	242	ref|XP_005080382.1|	2500	2139	2314	0.57	0.73	0.01	176	215	2e-53	--	PREDICTED: uncharacterized protein LOC101832479 [Mesocricetus auratus]
c1022706_g1	153	1	153	emb|CAN77360.1|	1165	440	592	0.58	0.78	0	153	192	5e-47	--	hypothetical protein VITISV_011015 [Vitis vinifera]
c1025713_g1	166	44	166	ref|XP_006361050.1|	126	1	126	0.8	0.84	0.02	126	211	2e-52	--	PREDICTED: uncharacterized protein LOC102588419 [Solanum tuberosum]
c1040980_g1	911	1	911	ref|XP_004248555.1|	861	1	861	0.75	0.82	0.06	918	1328	0	--	PREDICTED: exosome component 10-like [Solanum lycopersicum]
c1042063_g1	686	38	686	dbj|BAM24707.1|	649	1	649	0.99	1	0	649	1280	0	--	Heat shock protein 70 [Nicotiana tabacum]
c1006511_g1	178	13	175	ref|XP_006354800.1|	261	7	218	0.62	0.69	0.23	212	236	7e-60	--	PREDICTED: short-chain type dehydrogenase/reductase-like [Solanum tuberosum]
c1030305_g1	172	4	172	ref|XP_006353334.1|	173	6	173	0.86	0.94	0.02	171	292	8e-77	--	PREDICTED: protein phosphatase inhibitor 2-like isoform X1 [Solanum tuberosum] ref|XP_006353335.1| PREDICTED: protein phosphatase inhibitor 2-like isoform X2 [Solanum tuberosum] ref|XP_006353336.1| PREDICTED: protein phosphatase inhibitor 2-like isoform X3 [Solanum tuberosum]
c1026001_g1	231	1	231	ref|XP_006341763.1|	230	1	223	0.89	0.93	0.03	231	402	1e-109	--	PREDICTED: uncharacterized protein LOC102591507 [Solanum tuberosum]
c1096560_g1	127	1	127	dbj|BAI66425.1|	469	231	357	0.99	1	0	127	255	6e-66	--	2-oxoisovalerate dehydrogenase [Triticum aestivum]
c1042559_g2	243	1	243	ref|XP_004241267.1|	243	1	243	0.86	0.91	0	243	433	1e-119	--	PREDICTED: tRNA-splicing endonuclease subunit Sen2-1-like [Solanum lycopersicum]
c1102803_g1	102	1	102	gb|AAD13304.1|	1542	541	642	0.77	0.89	0	102	166	6e-39	--	polyprotein [Solanum lycopersicum]
c1042836_g3	415	1	415	gb|ACB72462.1|	417	3	417	0.95	0.96	0	415	811	0	--	elongation factor 1 gamma-like protein [Nicotiana tabacum]
c1042254_g1	363	2	363	ref|XP_004238165.1|	428	28	390	0.9	0.95	0	364	665	0	--	PREDICTED: probable protein phosphatase 2C 12-like [Solanum lycopersicum]
c1020237_g1	136	11	133	emb|CBI17210.3|	1006	264	385	0.55	0.69	0.05	126	124	2e-26	--	unnamed protein product [Vitis vinifera]
c1027164_g1	529	1	529	ref|XP_006338059.1|	523	1	523	0.92	0.95	0.01	529	951	0	--	PREDICTED: argininosuccinate lyase, chloroplastic-like [Solanum tuberosum]
c1037993_g1	119	1	119	ref|XP_006345517.1|	469	1	113	0.78	0.84	0.05	119	161	2e-37	--	PREDICTED: probable tRNA N6-adenosine threonylcarbamoyltransferase, mitochondrial-like [Solanum tuberosum]
c1020964_g2	318	1	318	ref|XP_006347241.1|	326	1	289	0.78	0.82	0.12	324	481	1e-133	--	PREDICTED: protein TRANSPARENT TESTA 1-like [Solanum tuberosum]
c1043916_g1	198	1	198	ref|XP_004238741.1|	1221	107	304	0.92	0.96	0	198	377	1e-102	--	PREDICTED: phospholipid-transporting ATPase 3-like [Solanum lycopersicum]
c1029601_g1	220	1	220	gb|ABE77148.1|	220	1	220	1	1	0	220	462	1e-127	--	putative WRKY transcription factor [Nicotiana tabacum]
c1009154_g1	103	12	96	ref|XP_006364158.1|	798	70	154	0.63	0.85	0	85	120	2e-25	--	PREDICTED: uncharacterized protein LOC102580264 [Solanum tuberosum]
c1034400_g3	249	12	236	ref|XP_006347685.1|	481	7	235	0.87	0.92	0.01	229	417	1e-114	--	PREDICTED: protein ZINC INDUCED FACILITATOR-LIKE 1-like isoform X2 [Solanum tuberosum]
c1022125_g1	162	1	162	ref|XP_006341467.1|	160	1	160	0.87	0.9	0.01	162	283	2e-74	--	PREDICTED: uncharacterized protein LOC102605356 [Solanum tuberosum]
c1159357_g1	266	7	266	ref|XP_004251979.1|	354	95	354	0.85	0.93	0	260	466	1e-128	--	PREDICTED: peroxidase 5-like [Solanum lycopersicum]
c1015636_g2	129	1	129	ref|XP_004235616.1|	129	1	129	0.93	0.98	0	129	251	9e-65	--	PREDICTED: 40S ribosomal protein S15a-2-like [Solanum lycopersicum]
c1041028_g1	398	1	388	ref|XP_006345172.1|	694	301	688	0.78	0.86	0	388	616	1e-173	--	PREDICTED: probable serine/threonine-protein kinase At1g09600-like isoform X1 [Solanum tuberosum]
c840193_g1	167	15	129	ref|XP_006360403.1|	1625	570	699	0.36	0.55	0.11	130	0	1e-13	--	PREDICTED: uncharacterized protein LOC102604466 [Solanum tuberosum]
c1068764_g1	116	1	115	gb|EMT20724.1|	163	1	120	0.38	0.51	0.04	120	0	1e-12	--	Blue copper protein [Aegilops tauschii]
c1041928_g1	318	41	318	sp|Q70Z16|NAP1D_TOBAC	356	1	278	0.97	0.97	0	278	545	1e-152	--	RecName: Full=Nucleosome assembly protein 1;4; Short=NtNAP1;4; AltName: Full=Nucleosome assembly protein 1-like 4; Short=NtNAP1_L4 emb|CAD27463.1| nucleosome assembly protein 1-like protein 4 [Nicotiana tabacum]
c1028491_g1	218	1	218	ref|XP_006363733.1|	219	1	219	0.91	0.96	0	219	404	1e-110	--	PREDICTED: uncharacterized protein LOC102580155 [Solanum tuberosum]
c1032925_g3	99	2	99	ref|XP_006360870.1|	686	267	366	0.5	0.73	0.02	100	108	2e-21	--	PREDICTED: uncharacterized protein LOC102606255 [Solanum tuberosum]
c1039622_g5	225	7	225	dbj|BAD83524.2|	509	291	509	1	1	0	219	425	1e-116	--	ATP synthase F1 subunit 1 (mitochondrion) [Nicotiana tabacum]
c1032520_g2	213	1	213	ref|XP_006351683.1|	216	1	216	0.79	0.84	0.01	216	335	1e-89	--	PREDICTED: adrenodoxin homolog, mitochondrial-like [Solanum tuberosum]
c1113265_g1	260	3	260	ref|XP_004245751.1|	292	4	292	0.71	0.74	0.18	301	426	1e-117	--	PREDICTED: uncharacterized protein LOC101251115 [Solanum lycopersicum]
c1037294_g1	148	1	148	ref|XP_004244633.1|	447	298	447	0.79	0.87	0.01	150	231	2e-58	--	PREDICTED: mitochondrial inner membrane protein OXA1-like [Solanum lycopersicum]
c965082_g1	250	17	238	ref|XP_004239137.1|	377	2	222	0.9	0.95	0.01	223	404	1e-110	--	PREDICTED: GDSL esterase/lipase At3g26430-like [Solanum lycopersicum]
c1041272_g2	305	1	305	ref|XP_006355958.1|	311	1	311	0.88	0.94	0.01	311	556	1e-155	--	PREDICTED: uncharacterized protein LOC102582103 isoform X1 [Solanum tuberosum] ref|XP_006355959.1| PREDICTED: uncharacterized protein LOC102582103 isoform X2 [Solanum tuberosum]
c996430_g1	148	8	148	ref|XP_004237820.1|	509	121	261	0.64	0.85	0	141	203	4e-50	--	PREDICTED: cytochrome P450 71A1-like [Solanum lycopersicum]
c1019307_g1	109	1	109	ref|XP_006367029.1|	117	1	110	0.85	0.93	0	110	182	6e-44	--	PREDICTED: c-Myc-binding protein-like [Solanum tuberosum]
c1115012_g1	193	1	192	ref|XP_006200482.1|	198	7	198	0.98	1	0	192	397	1e-108	--	PREDICTED: peroxiredoxin-1 [Vicugna pacos]
c1025623_g1	332	1	332	ref|XP_006339893.1|	487	59	392	0.82	0.9	0	334	567	1e-159	--	PREDICTED: uncharacterized protein LOC102591281 [Solanum tuberosum]
c1026658_g1	314	1	314	ref|XP_006338164.1|	320	1	320	0.83	0.88	0.03	323	509	1e-141	--	PREDICTED: axoneme-associated protein mst101(2)-like [Solanum tuberosum]
c1023786_g1	219	1	219	ref|XP_006344806.1|	219	1	219	0.96	0.98	0	219	427	1e-117	--	PREDICTED: uncharacterized protein LOC102593443 [Solanum tuberosum]
c1033015_g1	405	31	403	ref|XP_006346262.1|	417	1	417	0.76	0.8	0.1	417	615	1e-173	--	PREDICTED: probable tetraacyldisaccharide 4'-kinase, mitochondrial-like [Solanum tuberosum]
c1034569_g2	153	1	153	ref|XP_006360920.1|	610	1	153	0.81	0.89	0	153	268	1e-69	--	PREDICTED: pentatricopeptide repeat-containing protein At4g14050, mitochondrial-like [Solanum tuberosum]
c1020288_g1	226	1	196	ref|XP_006366323.1|	621	1	192	0.53	0.69	0.06	200	214	5e-53	--	PREDICTED: uncharacterized protein LOC102601258 [Solanum tuberosum]
c1029117_g1	451	1	412	ref|XP_004230886.1|	473	1	406	0.89	0.94	0.01	413	754	0	--	PREDICTED: glucan endo-1,3-beta-D-glucosidase-like [Solanum lycopersicum]
c430458_g2	367	1	367	ref|XP_006356459.1|	884	239	599	0.73	0.82	0.02	368	524	1e-146	--	PREDICTED: phosphoinositide phospholipase C 6-like [Solanum tuberosum]
c1045173_g1	195	1	190	gb|ACB45081.1|	559	359	549	0.62	0.77	0	191	245	1e-62	--	putative polyprotein [Solanum habrochaites]
c1035263_g1	472	1	470	ref|XP_006362933.1|	473	5	472	0.59	0.7	0.05	483	497	1e-138	--	PREDICTED: uncharacterized protein DDB_G0271670-like [Solanum tuberosum]
c1037649_g1	672	1	671	gb|AAL18931.1|AF429985_1	674	1	673	0.88	0.94	0	673	1225	0	--	arabinosidase ARA-1 [Solanum lycopersicum]
c1031550_g1	251	1	251	ref|XP_006361033.1|	472	222	472	0.8	0.86	0	251	412	1e-112	--	PREDICTED: pentatricopeptide repeat-containing protein At2g20710, mitochondrial-like [Solanum tuberosum]
c1041634_g3	336	1	336	gb|AAF62404.1|AF212184_1	335	1	335	0.93	0.95	0	336	642	0	--	cell death associated protein [Nicotiana tabacum]
c937013_g2	584	1	584	ref|XP_006350390.1|	1474	467	1023	0.59	0.73	0.05	587	634	1e-179	--	PREDICTED: probable disease resistance protein At4g27220-like isoform X2 [Solanum tuberosum]
c1035053_g1	629	1	629	ref|XP_004244339.1|	626	1	616	0.82	0.89	0.02	629	1041	0	--	PREDICTED: pentatricopeptide repeat-containing protein At5g66520-like [Solanum lycopersicum]
c1028427_g3	389	8	389	ref|XP_004242692.1|	370	1	370	0.91	0.94	0.03	382	671	0	--	PREDICTED: uncharacterized membrane protein At1g06890-like isoform 2 [Solanum lycopersicum]
c1041731_g3	120	1	114	sp|B2X050|MNR1_CAPAN	314	182	295	0.81	0.91	0	114	194	2e-47	--	RecName: Full=(+)-neomenthol dehydrogenase; AltName: Full=Menthone:neomenthol reductase 1; Short=CaMNR1 gb|ABU54321.1| menthone:neomenthol reductase 1 [Capsicum annuum]
c1033242_g1	387	1	387	gb|AHL84159.1|	387	1	387	1	1	0	387	758	0	--	cysteine synthase [Nicotiana tabacum]
c1022749_g1	127	1	86	ref|XP_006344705.1|	367	1	86	0.77	0.86	0	86	139	6e-31	--	PREDICTED: probable protein phosphatase 2C 73-like isoform X1 [Solanum tuberosum] ref|XP_006344706.1| PREDICTED: probable protein phosphatase 2C 73-like isoform X2 [Solanum tuberosum]
c1029097_g1	525	1	525	ref|XP_006347698.1|	587	83	587	0.78	0.85	0.05	529	782	0	--	PREDICTED: protein ENDOSPERM DEFECTIVE 1-like [Solanum tuberosum]
c995335_g1	105	1	90	emb|CAN67076.1|	1236	235	324	0.62	0.75	0	90	120	2e-25	--	hypothetical protein VITISV_042382 [Vitis vinifera]
c1005883_g1	99	1	58	ref|XP_006356397.1|	573	330	385	0.72	0.81	0.03	58	0	4e-15	--	PREDICTED: uncharacterized protein LOC102605109 [Solanum tuberosum]
c953424_g1	216	1	211	ref|XP_006357717.1|	1079	368	578	0.53	0.71	0	211	227	6e-57	--	PREDICTED: uncharacterized protein LOC102595469 [Solanum tuberosum]
c1032222_g10	164	3	162	ref|XP_006347968.1|	308	144	303	0.85	0.93	0	160	280	2e-73	--	PREDICTED: uncharacterized protein LOC102600808 isoform X1 [Solanum tuberosum]
c1035493_g1	453	1	453	ref|XP_004229690.1|	451	1	451	0.89	0.93	0	454	806	0	--	PREDICTED: geranylgeranyl diphosphate reductase, chloroplastic-like [Solanum lycopersicum]
c1021432_g1	121	1	121	ref|XP_004242857.1|	119	1	119	0.91	0.95	0.01	121	214	2e-53	--	PREDICTED: 60S acidic ribosomal protein P3-like [Solanum lycopersicum]
c1042972_g1	627	45	613	ref|XP_006365432.1|	1128	1	566	0.84	0.9	0	569	940	0	--	PREDICTED: peroxisome biogenesis protein 1-like [Solanum tuberosum]
c1003554_g2	358	1	358	ref|XP_008833714.1|	791	410	767	0.92	0.95	0	358	654	0	--	PREDICTED: protocadherin beta-18-like isoform X2 [Nannospalax galili]
c1008671_g2	148	1	148	gb|ACF31441.1|	172	12	159	0.91	0.98	0	148	286	2e-75	--	acetolactate synthase [Bidens subalternans]
c1033351_g2	352	1	352	ref|XP_004241743.1|	353	1	353	0.92	0.95	0	353	670	0	--	PREDICTED: peroxisome biogenesis protein 2-like [Solanum lycopersicum]
c1069383_g1	121	1	121	gb|EMT21662.1|	371	213	333	0.96	0.97	0	121	238	1e-60	--	hypothetical protein F775_28432 [Aegilops tauschii]
c1042306_g2	329	2	329	ref|XP_006354614.1|	1439	397	724	0.91	0.94	0	328	596	1e-167	--	PREDICTED: DNA replication ATP-dependent helicase/nuclease DNA2-like [Solanum tuberosum]
c1043081_g2	447	1	447	ref|XP_006348939.1|	1133	687	1133	0.72	0.81	0.01	451	657	0	--	PREDICTED: uncharacterized protein LOC102596433 [Solanum tuberosum]
c246125_g1	121	1	121	gb|AAD46188.1|	950	829	950	0.94	0.97	0	122	227	2e-57	--	plasma membrane proton ATPase [Nicotiana plumbaginifolia]
c1031230_g1	443	1	442	gb|AAT40109.1|	446	1	442	0.97	0.98	0	442	879	0	--	putative UDP-glucuronate decarboxylase 3 [Nicotiana tabacum]
c1015712_g1	202	1	198	ref|XP_004246092.1|	372	107	301	0.54	0.67	0.04	201	193	6e-47	--	PREDICTED: putative F-box protein At3g25750-like [Solanum lycopersicum]
c1022073_g1	261	1	261	ref|XP_004236173.1|	266	5	266	0.82	0.89	0	262	424	1e-116	--	PREDICTED: short-chain dehydrogenase reductase 3a-like [Solanum lycopersicum]
c1033216_g5	171	1	171	ref|XP_006342218.1|	341	171	341	0.8	0.85	0.01	172	278	1e-72	--	PREDICTED: agglutinin-like [Solanum tuberosum]
c1048351_g1	158	3	158	ref|XP_007171085.1|	384	19	174	1	1	0	156	315	8e-84	--	PREDICTED: RNA-binding protein 14-like isoform X4 [Balaenoptera acutorostrata scammoni]
c1023519_g1	353	1	353	ref|XP_006344389.1|	355	1	354	0.85	0.92	0	354	629	1e-177	--	PREDICTED: aldose 1-epimerase-like [Solanum tuberosum]
c255075_g1	371	14	371	ref|XP_004246496.1|	370	15	370	0.86	0.93	0	358	635	1e-179	--	PREDICTED: 1-aminocyclopropane-1-carboxylate oxidase homolog 1-like [Solanum lycopersicum]
c1039989_g1	258	1	246	ref|XP_006362550.1|	505	1	245	0.88	0.92	0	246	434	1e-119	--	PREDICTED: CTL-like protein DDB_G0274487-like [Solanum tuberosum]
c1036196_g3	170	1	170	ref|XP_006345388.1|	541	1	170	0.97	0.97	0	170	320	3e-85	--	PREDICTED: T-complex protein 1 subunit theta-like [Solanum tuberosum]
c1030244_g1	245	6	187	ref|XP_006343702.1|	571	280	460	0.28	0.51	0.01	183	6	1e-16	--	PREDICTED: uncharacterized protein LOC102605937 [Solanum tuberosum]
c1030635_g1	281	1	281	ref|XP_004237551.1|	281	1	281	0.92	0.97	0	281	572	1e-160	--	PREDICTED: tetraspanin-6-like [Solanum lycopersicum]
c905353_g2	197	18	197	sp|Q43592|ROLC_TOBAC	180	1	180	0.99	0.99	0	180	372	1e-101	--	RecName: Full=Cytokinin-beta-glucosidase; AltName: Full=Protein ROL C; Short=trolC emb|CAA62988.1| trolC [Nicotiana tabacum] emb|CBJ56560.1| trolC protein [Nicotiana tabacum]
c1034881_g1	455	2	455	ref|XP_006350905.1|	560	113	560	0.81	0.86	0.01	454	734	0	--	PREDICTED: uncharacterized protein LOC102583417 [Solanum tuberosum]
c1042959_g1	413	1	413	ref|NP_001275310.1|	638	238	638	0.87	0.91	0.04	416	687	0	--	transcription initiation factor TFIID subunit 12b-like [Solanum tuberosum] dbj|BAE46416.1| TATA binding protein associated factor [Solanum tuberosum]
c1042937_g3	743	1	743	ref|XP_004229639.1|	850	106	850	0.9	0.94	0.01	749	1416	0	--	PREDICTED: uncharacterized protein LOC101249401 [Solanum lycopersicum]
c1035221_g1	306	34	306	ref|XP_006364740.1|	273	1	273	0.94	0.97	0	273	491	1e-136	--	PREDICTED: uncharacterized protein LOC102595744 isoform X2 [Solanum tuberosum]
c214654_g1	106	23	106	emb|CDP09462.1|	296	35	123	0.52	0.75	0.05	89	0	1e-16	--	unnamed protein product [Coffea canephora]
c1026854_g1	170	1	170	ref|XP_006355123.1|	170	1	170	0.87	0.92	0	170	302	6e-80	--	PREDICTED: psbQ-like protein 1, chloroplastic-like isoform X3 [Solanum tuberosum] ref|XP_006355124.1| PREDICTED: psbQ-like protein 1, chloroplastic-like isoform X4 [Solanum tuberosum]
c1035923_g2	314	1	314	ref|XP_006362639.1|	928	1	359	0.57	0.68	0.15	364	383	1e-103	--	PREDICTED: LRR receptor-like serine/threonine-protein kinase FLS2-like [Solanum tuberosum]
c1026828_g1	205	1	205	ref|XP_006346693.1|	348	144	348	0.97	0.99	0	205	399	1e-109	--	PREDICTED: chlorophyll(ide) b reductase NOL, chloroplastic-like isoform X3 [Solanum tuberosum]
c80528_g1	101	1	101	gb|EIE79260.1|	230	130	230	0.98	0.99	0	101	192	6e-47	--	hypothetical protein RO3G_03965 [Rhizopus delemar RA 99-880] gb|EIE91130.1| S-phase specific ribosomal protein cyc07 [Rhizopus delemar RA 99-880]
c1164553_g1	143	1	143	ref|XP_006360550.1|	427	181	324	0.84	0.91	0.02	145	246	4e-63	--	PREDICTED: scarecrow-like protein 32-like [Solanum tuberosum]
c1041896_g2	431	1	431	ref|XP_006357395.1|	522	1	428	0.93	0.95	0	431	805	0	--	PREDICTED: threonine synthase, chloroplastic-like [Solanum tuberosum]
c1039865_g3	203	1	101	dbj|BAC53932.1|	464	369	463	0.64	0.77	0.05	101	134	3e-29	--	hypothetical protein [Nicotiana tabacum]
c1036701_g1	178	3	178	ref|XP_006603928.1|	648	330	505	0.91	0.97	0	176	348	1e-93	--	PREDICTED: probable tRNA (guanine(26)-N(2))-dimethyltransferase 1-like isoform X3 [Glycine max]
c1021640_g1	221	13	220	ref|XP_004240976.1|	225	11	218	0.74	0.85	0	209	310	5e-82	--	PREDICTED: homeobox-leucine zipper protein ATHB-12-like [Solanum lycopersicum]
c1134935_g1	99	1	99	ref|WP_002522925.1|	501	286	384	0.98	1	0	99	195	1e-47	--	amino acid permease [Propionibacterium acnes] gb|EGE76461.1| Tat pathway signal sequence domain protein [Propionibacterium acnes HL097PA1] gb|EIA12104.1| Tat (twin-arginine translocation) pathway signal sequence [Propionibacterium acnes PRP-38]
c1042633_g1	367	1	367	ref|XP_006358149.1|	1155	783	1155	0.84	0.9	0.01	373	627	1e-177	--	PREDICTED: probable LRR receptor-like serine/threonine-protein kinase At3g47570-like [Solanum tuberosum]
c1176093_g1	147	1	147	gb|AFJ66186.1|	1557	1302	1449	0.54	0.75	0	148	180	3e-43	--	hypothetical protein 11M19.5 [Arabidopsis halleri]
c1029626_g5	105	1	105	ref|XP_004240389.1|	105	1	105	0.91	0.94	0	105	202	8e-50	--	PREDICTED: DNA-directed RNA polymerases I and III subunit RPAC2-like [Solanum lycopersicum]
c1040409_g4	228	1	228	ref|XP_006353808.1|	658	431	658	0.92	0.95	0	228	427	1e-117	--	PREDICTED: HBS1-like protein-like isoform X1 [Solanum tuberosum] ref|XP_006353809.1| PREDICTED: HBS1-like protein-like isoform X2 [Solanum tuberosum]
c1034718_g7	121	2	95	ref|XP_008222771.1|	431	50	143	0.43	0.65	0	94	9	8e-15	--	PREDICTED: uncharacterized protein LOC103322619 [Prunus mume]
c513120_g1	145	1	144	ref|XP_006342817.1|	143	1	122	0.52	0.62	0.15	144	123	4e-26	--	PREDICTED: uncharacterized protein LOC102587874 [Solanum tuberosum]
c1041091_g6	241	9	241	ref|XP_006354903.1|	329	14	246	0.79	0.87	0	233	380	1e-103	--	PREDICTED: uncharacterized protein LOC102604212 [Solanum tuberosum]
c1124798_g1	136	1	136	ref|XP_004490145.1|	501	177	312	0.69	0.8	0	136	212	8e-53	--	PREDICTED: beta-glucosidase 40-like [Cicer arietinum]
c1021391_g1	175	1	175	gb|AEB71563.1|	177	1	177	0.76	0.84	0.02	178	258	1e-66	--	glutaredoxin [Solanum chacoense]
c1033548_g2	188	1	188	sp|Q6L3Z4|R1B12_SOLDE	1348	500	679	0.71	0.77	0.04	188	249	9e-64	--	RecName: Full=Putative late blight resistance protein homolog R1B-12 gb|AAT38782.2| Late blight resistance protein, putative [Solanum demissum]
c1029407_g1	354	1	350	gb|AAL89456.1|	356	1	352	0.92	0.95	0.01	353	660	0	--	osmotic stress-activated protein kinase [Nicotiana tabacum]
c1022961_g1	186	1	186	ref|XP_006353531.1|	726	1	185	0.83	0.9	0	186	325	1e-86	--	PREDICTED: beta-galactosidase-like [Solanum tuberosum]
c1031303_g2	164	1	164	ref|XP_006339422.1|	164	1	164	0.82	0.91	0	164	274	2e-71	--	PREDICTED: uncharacterized protein LOC102603997 [Solanum tuberosum]
c1031279_g3	265	1	265	ref|XP_004246501.1|	321	56	321	0.72	0.82	0	266	393	1e-107	--	PREDICTED: uncharacterized protein LOC101250620 [Solanum lycopersicum]
c1044028_g5	399	46	267	emb|CDP14239.1|	587	1	210	0.36	0.53	0.05	222	136	3e-29	--	unnamed protein product [Coffea canephora]
c1038390_g1	586	11	586	ref|XP_006355912.1|	561	1	561	0.85	0.89	0.02	577	1011	0	--	PREDICTED: uncharacterized protein LOC102594796 isoform X1 [Solanum tuberosum] ref|XP_006355913.1| PREDICTED: uncharacterized protein LOC102594796 isoform X2 [Solanum tuberosum] ref|XP_006355914.1| PREDICTED: uncharacterized protein LOC102594796 isoform X3 [Solanum tuberosum] ref|XP_006355915.1| PREDICTED: uncharacterized protein LOC102594796 isoform X4 [Solanum tuberosum]
c1032903_g2	368	1	359	ref|XP_004232646.1|	357	1	357	0.85	0.9	0	359	653	0	--	PREDICTED: uncharacterized protein LOC101259016 isoform 2 [Solanum lycopersicum]
c1030552_g2	191	40	191	ref|XP_006347628.1|	158	6	156	0.74	0.84	0.03	154	234	2e-59	--	PREDICTED: uncharacterized protein LOC102598616 [Solanum tuberosum]
c1041998_g3	230	1	226	ref|XP_004241577.1|	470	1	230	0.69	0.79	0.04	233	306	7e-81	--	PREDICTED: protein PHYTOCHROME KINASE SUBSTRATE 3-like [Solanum lycopersicum]
c1027268_g2	101	1	101	ref|XP_006365958.1|	681	1	105	0.6	0.68	0.07	107	109	5e-22	--	PREDICTED: uncharacterized protein LOC102605289 [Solanum tuberosum]
c1041804_g1	428	1	428	gb|AFP20224.1|	425	23	425	0.89	0.9	0.08	433	776	0	--	MAP kinase [Nicotiana tabacum]
c1039069_g1	747	1	747	ref|XP_006346221.1|	755	1	755	0.91	0.94	0.01	756	1347	0	--	PREDICTED: DEAD-box ATP-dependent RNA helicase 32-like [Solanum tuberosum]
c1041977_g1	1024	25	1023	ref|XP_006338992.1|	1013	14	1013	0.8	0.87	0	1001	1585	0	--	PREDICTED: probable LRR receptor-like serine/threonine-protein kinase At3g47570-like [Solanum tuberosum]
c1041848_g1	844	1	844	ref|XP_006340680.1|	845	1	845	0.94	0.97	0	845	1701	0	--	PREDICTED: beta-galactosidase 3-like [Solanum tuberosum]
c1019122_g1	109	1	109	ref|XP_004251083.1|	108	1	108	0.92	0.97	0	109	187	3e-45	--	PREDICTED: uncharacterized protein LOC101268061 isoform 1 [Solanum lycopersicum] ref|XP_004251084.1| PREDICTED: uncharacterized protein LOC101268061 isoform 2 [Solanum lycopersicum]
c1011936_g1	217	1	217	ref|XP_004232432.1|	514	1	218	0.94	0.99	0	218	422	1e-116	--	PREDICTED: uncharacterized protein LOC101266892 [Solanum lycopersicum]
c1025702_g2	140	1	140	ref|XP_004232469.1|	165	26	165	1	1	0	140	268	9e-70	--	PREDICTED: V-type proton ATPase 16 kDa proteolipid subunit c2-like isoform 1 [Solanum lycopersicum] ref|XP_004238323.1| PREDICTED: V-type proton ATPase 16 kDa proteolipid subunit c2-like [Solanum lycopersicum] ref|XP_006340710.1| PREDICTED: V-type proton ATPase 16 kDa proteolipid subunit c2-like [Solanum tuberosum] ref|XP_006342012.1| PREDICTED: V-type proton ATPase 16 kDa proteolipid subunit c2-…
c1028704_g1	227	1	221	ref|XP_006366865.1|	224	1	224	0.87	0.91	0.01	224	416	1e-114	--	PREDICTED: deSI-like protein At4g17486-like [Solanum tuberosum]
c217602_g1	133	1	132	gb|AAD13304.1|	1542	1305	1436	0.67	0.81	0	132	191	1e-46	--	polyprotein [Solanum lycopersicum]
c1037697_g1	679	1	679	ref|XP_006364356.1|	680	1	680	0.9	0.95	0	680	1264	0	--	PREDICTED: probable galacturonosyltransferase 3-like [Solanum tuberosum]
c1022900_g1	178	1	175	gb|KDP34967.1|	176	1	173	0.66	0.81	0.01	175	256	5e-66	--	hypothetical protein JCGZ_09255 [Jatropha curcas]
c999221_g1	217	1	217	ref|XP_006362980.1|	930	581	800	0.73	0.84	0.02	221	312	1e-82	--	PREDICTED: uncharacterized protein LOC102606165 [Solanum tuberosum]
c1036580_g1	311	24	300	ref|XP_004236598.1|	534	3	282	0.8	0.87	0.01	280	429	1e-117	--	PREDICTED: F-box/LRR-repeat protein At5g63520-like [Solanum lycopersicum]
c1025012_g1	265	1	265	dbj|BAA33971.1|	265	1	265	0.99	0.99	0	265	565	1e-158	--	chitinase 134 [Nicotiana tabacum]
c109184_g1	102	4	96	ref|XP_004509508.1|	1436	306	395	0.45	0.67	0.03	93	4	9e-14	--	PREDICTED: uncharacterized protein LOC101513325 [Cicer arietinum]
c1023459_g2	198	1	198	dbj|BAG80534.1|	447	1	199	0.77	0.89	0	199	317	2e-84	--	putative glycosyltransferase [Lycium barbarum]
c986118_g1	169	1	169	ref|XP_004243827.1|	350	183	350	0.8	0.88	0	169	268	1e-69	--	PREDICTED: fasciclin-like arabinogalactan protein 21-like [Solanum lycopersicum]
c1010389_g1	158	1	158	ref|XP_006364469.1|	597	82	239	0.96	0.98	0	158	343	2e-92	--	PREDICTED: probable methyltransferase PMT21-like [Solanum tuberosum]
c1020580_g3	170	1	170	ref|XP_004242177.1|	1780	711	862	0.55	0.6	0.14	174	171	2e-40	--	PREDICTED: formin-like protein 20-like [Solanum lycopersicum]
c1040873_g1	540	1	540	ref|XP_006343377.1|	822	282	822	0.85	0.9	0	542	914	0	--	PREDICTED: zinc finger CCCH domain-containing protein 44-like [Solanum tuberosum]
c1032632_g1	376	1	375	ref|XP_006347895.1|	428	10	399	0.86	0.9	0.05	393	644	0	--	PREDICTED: uncharacterized protein LOC102578208 isoform X1 [Solanum tuberosum]
c1038224_g1	332	1	332	ref|XP_004242883.1|	558	227	558	0.89	0.95	0	332	600	1e-169	--	PREDICTED: arginine decarboxylase-like [Solanum lycopersicum]
c1033403_g5	121	2	109	gb|ABI34339.1|	1475	90	199	0.39	0.48	0.07	113	3	8e-10	--	Polyprotein, 3'-partial, putative [Solanum demissum]
c1025979_g1	221	1	221	ref|XP_006342558.1|	221	1	221	0.93	0.98	0	221	426	1e-117	--	PREDICTED: glutathione S-transferase-like [Solanum tuberosum]
c945900_g2	213	1	213	ref|XP_004242515.1|	2174	1747	1959	0.88	0.94	0	213	382	1e-103	--	PREDICTED: U5 small nuclear ribonucleoprotein 200 kDa helicase-like [Solanum lycopersicum]
c1025663_g1	220	1	219	gb|ACN63363.1|	219	1	219	0.85	0.89	0	219	406	1e-111	--	RING zinc finger protein 1 [Capsicum annuum]
c1042628_g1	178	15	178	ref|XP_004249744.1|	528	363	526	0.83	0.89	0	164	286	3e-75	--	PREDICTED: putative UPF0481 protein At3g02645-like [Solanum lycopersicum]
c1038430_g2	452	1	451	ref|XP_006365416.1|	530	1	444	0.72	0.78	0.07	466	598	1e-168	--	PREDICTED: transcription factor ICE1-like [Solanum tuberosum]
c910644_g1	186	1	186	gb|ABB16994.1|	467	166	351	0.99	1	0	186	370	1e-100	--	unknown [Solanum tuberosum]
c942610_g1	115	16	115	ref|XP_006362673.1|	355	185	289	0.61	0.7	0.04	105	110	2e-22	--	PREDICTED: probable membrane-associated kinase regulator 5-like [Solanum tuberosum]
c1022940_g4	451	1	451	sp|Q3C1G9|RPOC2_NICSY	1392	594	1044	1	1	0	451	907	0	--	RecName: Full=DNA-directed RNA polymerase subunit beta''; AltName: Full=PEP; AltName: Full=Plastid-encoded RNA polymerase subunit beta''; Short=RNA polymerase subunit beta'' (chloroplast) [Nicotiana sylvestris] sp|P38550|RPOC2_TOBAC RecName: Full=DNA-directed RNA polymerase subunit beta''; AltName: Full=PEP; AltName: Full=Plastid-encoded RNA polymerase subunit beta''; Short=RNA polymerase subunit…
c1124466_g1	117	1	117	gb|KFC17611.1|	729	432	548	1	1	0	117	231	9e-59	--	methylmalonyl-CoA mutase [Propionibacterium acnes HL201PA1]
c1039166_g1	707	173	707	ref|XP_006338237.1|	542	1	535	0.81	0.88	0	535	881	0	--	PREDICTED: pentatricopeptide repeat-containing protein At3g50420-like [Solanum tuberosum]
c1024311_g1	196	1	186	ref|XP_006364859.1|	278	1	182	0.86	0.91	0.02	186	320	5e-85	--	PREDICTED: probable protein phosphatase 2C 10-like [Solanum tuberosum]
c1042529_g1	373	14	373	ref|XP_004253169.1|	843	4	370	0.59	0.7	0.05	373	412	1e-112	--	PREDICTED: uncharacterized protein LOC101263889 [Solanum lycopersicum]
c1028173_g1	304	11	304	ref|XP_004230670.1|	293	1	293	0.84	0.9	0	294	535	1e-149	--	PREDICTED: probable xyloglucan endotransglucosylase/hydrolase protein 10-like [Solanum lycopersicum]
c1018291_g1	176	1	176	gb|AII99827.1|	174	1	174	0.98	0.98	0.01	176	330	2e-88	--	remorin 2 [Nicotiana tabacum]
c1094968_g1	222	42	222	ref|XP_004242309.1|	198	4	175	0.62	0.73	0.14	190	201	5e-49	--	PREDICTED: uncharacterized protein LOC101245470 [Solanum lycopersicum]
c1035364_g4	225	1	193	ref|XP_006364474.1|	300	108	300	0.79	0.89	0	193	328	2e-87	--	PREDICTED: E3 ubiquitin-protein ligase RING1-like isoform X1 [Solanum tuberosum] ref|XP_006364475.1| PREDICTED: E3 ubiquitin-protein ligase RING1-like isoform X2 [Solanum tuberosum]
c985007_g1	162	8	162	ref|XP_004250569.1|	384	132	284	0.79	0.86	0.01	155	233	3e-59	--	PREDICTED: uncharacterized protein LOC101255455 [Solanum lycopersicum]
c1168935_g1	118	14	118	gb|AIL54747.1|	754	1	106	0.89	0.95	0	106	193	3e-47	--	putative geranyllinalool synthase [Nicotiana benthamiana]
c847918_g1	223	1	223	ref|XP_007120058.1|	326	104	326	0.99	0.99	0	223	462	1e-128	--	PREDICTED: 60S ribosomal protein L10 [Physeter catodon]
c1025316_g1	257	1	257	ref|XP_006340078.1|	248	1	248	0.83	0.89	0.03	257	417	1e-114	--	PREDICTED: uncharacterized protein LOC102593296 [Solanum tuberosum]
c1031096_g1	420	1	420	gb|AAQ05032.1|AF468223_1	452	33	452	0.97	0.98	0	420	838	0	--	phospholipase A1 [Nicotiana tabacum]
c1030266_g1	396	1	396	ref|XP_004237255.1|	394	1	394	0.79	0.89	0.01	397	642	0	--	PREDICTED: FAD-dependent urate hydroxylase-like [Solanum lycopersicum]
c1032264_g1	486	2	486	ref|XP_006364189.1|	946	464	946	0.86	0.9	0	485	832	0	--	PREDICTED: uncharacterized protein LOC102590844 [Solanum tuberosum]
c1030942_g1	167	1	167	gb|ABB16991.1|	304	1	204	0.65	0.68	0.21	208	236	3e-60	--	unknown [Solanum tuberosum]
c1041386_g1	778	1	778	ref|XP_006347714.1|	778	1	778	0.89	0.93	0	778	1382	0	--	PREDICTED: probable inactive leucine-rich repeat receptor-like protein kinase At3g03770-like [Solanum tuberosum]
c1038964_g4	182	1	182	ref|XP_004237938.1|	185	1	185	0.86	0.91	0.01	185	326	5e-87	--	PREDICTED: cytochrome c oxidase subunit 6b-1-like [Solanum lycopersicum]
c1041330_g2	417	1	417	ref|XP_006344002.1|	658	243	658	0.93	0.95	0	417	782	0	--	PREDICTED: probable LRR receptor-like serine/threonine-protein kinase At1g63430-like [Solanum tuberosum]
c1065918_g1	139	2	79	ref|XP_006343128.1|	1527	285	359	0.83	0.93	0.03	78	134	3e-29	--	PREDICTED: ABC transporter B family member 19-like [Solanum tuberosum]
c1118510_g1	135	44	135	ref|XP_006354789.1|	948	524	618	0.8	0.86	0.03	95	160	2e-37	--	PREDICTED: ABC transporter A family member 2-like [Solanum tuberosum]
c1035880_g2	233	1	204	ref|XP_006356660.1|	623	386	591	0.83	0.89	0	206	340	7e-91	--	PREDICTED: potassium channel KAT3-like [Solanum tuberosum]
c1014705_g1	119	1	119	ref|XP_004928816.1|	311	146	264	0.98	0.99	0	119	225	7e-57	--	PREDICTED: uncharacterized protein LOC101743941 [Bombyx mori]
c1044138_g3	156	1	156	gb|ABM55238.1|	1516	1117	1272	0.69	0.85	0	156	235	7e-60	--	integrase [Beta vulgaris]
c1017764_g1	250	1	250	ref|XP_006354609.1|	492	1	254	0.89	0.94	0.02	255	462	1e-127	--	PREDICTED: probable serine/threonine-protein kinase At4g35230-like [Solanum tuberosum]
c1032865_g2	110	1	110	ref|XP_006340181.1|	387	278	387	0.98	0.99	0	110	236	5e-60	--	PREDICTED: uncharacterized protein LOC102584998 [Solanum tuberosum]
c1020298_g1	225	1	225	ref|XP_006353441.1|	643	397	623	0.88	0.94	0	227	425	1e-116	--	PREDICTED: probable methyltransferase PMT22-like [Solanum tuberosum]
c1026565_g1	127	1	127	ref|XP_004245199.1|	255	129	255	0.89	0.93	0	127	240	2e-61	--	PREDICTED: acyl-protein thioesterase 2-like [Solanum lycopersicum]
c1038778_g1	617	1	607	ref|XP_006338037.1|	628	11	617	0.84	0.91	0	609	1052	0	--	PREDICTED: F-box protein At5g39450-like [Solanum tuberosum]
c1030570_g1	170	1	169	ref|XP_006338057.1|	170	1	169	0.91	0.95	0	169	328	1e-87	--	PREDICTED: uncharacterized protein LOC102606343 [Solanum tuberosum]
c1027763_g1	181	1	181	ref|XP_006344693.1|	181	1	181	0.96	0.98	0	181	352	5e-95	--	PREDICTED: malignant T-cell-amplified sequence 1 homolog [Solanum tuberosum]
c291520_g1	391	1	390	ref|XP_004250561.1|	404	1	401	0.74	0.82	0.04	405	583	1e-164	--	PREDICTED: trihelix transcription factor GT-2-like [Solanum lycopersicum]
c1038739_g1	578	1	578	ref|XP_006348186.1|	575	1	575	0.89	0.95	0	578	1063	0	--	PREDICTED: butyrate--CoA ligase AAE11, peroxisomal-like [Solanum tuberosum]
c1031101_g1	452	56	452	gb|KDP26688.1|	416	18	414	0.61	0.74	0.01	401	474	1e-131	--	hypothetical protein JCGZ_17846 [Jatropha curcas]
c1032116_g1	584	1	584	ref|XP_006347139.1|	584	1	584	0.94	0.97	0	584	1122	0	--	PREDICTED: external alternative NAD(P)H-ubiquinone oxidoreductase B2, mitochondrial-like [Solanum tuberosum]
c1149508_g1	101	2	88	ref|XP_004248044.1|	652	306	379	0.45	0.55	0.14	87	2	7e-09	--	PREDICTED: uncharacterized protein LOC101249767 [Solanum lycopersicum]
c1024142_g2	202	1	202	gb|AAQ09994.1|	215	1	202	0.82	0.91	0	202	348	1e-93	--	S2 self-incompatibility locus-linked pollen 3.2 protein [Petunia integrifolia subsp. inflata]
c449675_g2	120	1	119	ref|XP_006591625.1|	383	163	281	0.35	0.57	0	119	9	8e-15	--	PREDICTED: uncharacterized protein LOC102667520 [Glycine max]
c1039492_g5	648	6	648	ref|XP_006355098.1|	645	3	645	0.9	0.95	0	645	1137	0	--	PREDICTED: probable sulfate transporter 3.3-like [Solanum tuberosum]
c1029644_g1	130	1	130	ref|XP_004249674.1|	194	65	194	0.93	0.96	0	130	241	2e-61	--	PREDICTED: ycf20-like protein-like [Solanum lycopersicum]
c1039310_g1	334	229	321	ref|XP_006361304.1|	386	197	289	0.44	0.63	0	93	4	6e-13	--	PREDICTED: uncharacterized protein LOC102600879 [Solanum tuberosum]
c974635_g1	135	1	135	ref|XP_006352774.1|	314	131	265	0.92	0.93	0	135	252	7e-65	--	PREDICTED: patatin-16-like isoform X2 [Solanum tuberosum]
c1090674_g1	364	5	364	ref|XP_006361904.1|	431	27	380	0.79	0.86	0.01	360	585	1e-164	--	PREDICTED: basic 7S globulin-like [Solanum tuberosum]
c1041172_g1	899	1	899	ref|XP_004245584.1|	896	1	896	0.96	0.98	0	899	1695	0	--	PREDICTED: beta-adaptin-like protein C-like [Solanum lycopersicum]
c1013972_g2	117	1	117	sp|Q70Z19|NAP1A_TOBAC	374	264	371	0.88	0.88	0.07	117	207	1e-51	--	RecName: Full=Nucleosome assembly protein 1;1; Short=NtNAP1;1; AltName: Full=Nucleosome assembly protein 1-like 1; Short=NtNAP1_L1; Flags: Precursor emb|CAD27460.1| nucleosome assembly protein 1-like protein 1 [Nicotiana tabacum]
c1041872_g1	421	2	421	ref|XP_006362450.1|	432	3	432	0.84	0.9	0.02	431	705	0	--	PREDICTED: protein CHLOROPLAST IMPORT APPARATUS 2-like isoform X1 [Solanum tuberosum]
c1033331_g1	221	1	221	ref|XP_004232290.1|	451	231	451	0.97	0.99	0	221	438	1e-120	--	PREDICTED: peptidyl-prolyl cis-trans isomerase CYP38, chloroplastic-like [Solanum lycopersicum]
c1041082_g1	654	1	654	ref|XP_006363793.1|	937	75	728	0.86	0.92	0	654	1084	0	--	PREDICTED: putative nuclear matrix constituent protein 1-like protein-like [Solanum tuberosum]
c1036937_g1	139	12	139	gb|KFK22060.1|	2000	867	994	0.38	0.6	0	128	6	1e-18	--	hypothetical protein AALP_AAs39363U000200 [Arabis alpina]
c1067359_g1	863	12	863	ref|XP_006349045.1|	1059	204	1047	0.8	0.85	0.02	859	1359	0	--	PREDICTED: uncharacterized protein LOC102580511 isoform X1 [Solanum tuberosum]
c1038145_g2	802	1	793	ref|XP_006354438.1|	788	1	785	0.77	0.85	0.01	795	1251	0	--	PREDICTED: histone-lysine N-methyltransferase SUVR2-like [Solanum tuberosum]
c1090080_g1	133	3	127	ref|XP_004253224.1|	717	518	642	0.52	0.72	0	125	136	5e-30	--	PREDICTED: uncharacterized protein LOC101268376 [Solanum lycopersicum]
c920513_g1	138	7	138	ref|XP_004244345.1|	125	6	122	0.5	0.63	0.16	136	113	5e-23	--	PREDICTED: uncharacterized protein LOC101264953 [Solanum lycopersicum]
c1032492_g1	397	1	397	ref|XP_006355892.1|	401	1	401	0.89	0.92	0	401	705	0	--	PREDICTED: NADH dehydrogenase [ubiquinone] 1 alpha subcomplex subunit 9, mitochondrial-like [Solanum tuberosum]
c1042389_g2	118	5	102	ref|XP_004478030.1|	761	513	614	0.4	0.58	0.03	102	3	7e-12	--	PREDICTED: uncharacterized protein LOC101428164, partial [Dasypus novemcinctus]
c1043329_g2	640	43	629	ref|XP_006354592.1|	955	1	586	0.83	0.9	0	588	991	0	--	PREDICTED: putative acyl-activating enzyme 19-like isoform X4 [Solanum tuberosum]
c909559_g3	170	1	169	ref|XP_004246092.1|	372	167	339	0.64	0.75	0.05	176	217	3e-54	--	PREDICTED: putative F-box protein At3g25750-like [Solanum lycopersicum]
c575699_g1	200	1	196	ref|XP_004252145.1|	502	296	492	0.64	0.8	0	197	275	2e-71	--	PREDICTED: uncharacterized protein LOC101251360 [Solanum lycopersicum]
c1034243_g1	378	1	378	ref|XP_006351874.1|	456	79	456	0.96	0.98	0	378	737	0	--	PREDICTED: kynurenine--oxoglutarate transaminase 3-like [Solanum tuberosum]
c1039512_g1	212	1	211	ref|XP_006340537.1|	496	41	238	0.69	0.8	0.06	211	269	9e-70	--	PREDICTED: N-lysine methyltransferase setd6-like isoform X2 [Solanum tuberosum]
c1035749_g1	267	1	267	ref|XP_006346597.1|	254	1	254	0.74	0.83	0.05	268	370	1e-100	--	PREDICTED: uncharacterized protein LOC102579952 [Solanum tuberosum]
c1027246_g1	165	1	165	ref|XP_004240798.1|	625	360	525	0.5	0.65	0	166	169	6e-40	--	PREDICTED: uncharacterized protein LOC101244591 [Solanum lycopersicum]
c1031814_g1	341	14	341	gb|EMS63035.1|	328	1	328	1	1	0	328	646	0	--	Oxygen-evolving enhancer protein 1, chloroplastic [Triticum urartu] gb|EMT33794.1| Oxygen-evolving enhancer protein 1, chloroplastic [Aegilops tauschii]
c1008481_g1	190	1	176	ref|XP_006339705.1|	496	24	195	0.73	0.86	0.02	176	268	2e-69	--	PREDICTED: O-acyltransferase WSD1-like [Solanum tuberosum]
c1041786_g2	996	27	996	ref|XP_006347212.1|	1025	1	1025	0.67	0.78	0.05	1028	1338	0	--	PREDICTED: protein argonaute MEL1-like [Solanum tuberosum]
c1037994_g1	276	1	269	ref|XP_006366411.1|	371	1	269	0.93	0.95	0	269	489	1e-135	--	PREDICTED: DNA repair protein RAD51 homolog 2-like [Solanum tuberosum]
c1025193_g1	223	1	122	ref|XP_006354485.1|	157	1	122	0.93	0.97	0	122	231	3e-58	--	PREDICTED: chromatin modification-related protein MEAF6-like [Solanum tuberosum]
c1167070_g1	135	1	135	gb|KCY43765.1|	250	56	190	0.95	0.97	0	135	266	3e-69	--	transposase DDE domain protein, partial [Acinetobacter baumannii 1571545] gb|KCY47429.1| transposase DDE domain protein [Acinetobacter baumannii 1571545]
c1039091_g4	466	28	465	ref|NP_001234166.1|	445	1	444	0.89	0.93	0.01	445	809	0	--	phosphatidylserine decarboxylase [Solanum lycopersicum] gb|AAM11886.1| phosphatidylserine decarboxylase [Solanum lycopersicum]
c1035699_g1	401	1	401	ref|XP_006341344.1|	399	1	399	0.88	0.93	0.01	404	698	0	--	PREDICTED: uncharacterized protein LOC102594169 [Solanum tuberosum]
c1026754_g1	126	1	119	ref|XP_004238518.1|	338	85	203	0.66	0.85	0	119	176	5e-42	--	PREDICTED: uncharacterized protein LOC101263410 [Solanum lycopersicum]
c1032274_g3	116	1	116	dbj|BAB63463.1|	578	1	116	1	1	0	116	233	2e-59	--	calcium dependent protein kinase [Solanum tuberosum]
c1094408_g1	123	34	122	ref|XP_004233977.1|	975	579	678	0.6	0.69	0.11	100	112	8e-23	--	PREDICTED: uncharacterized protein LOC101251548 [Solanum lycopersicum]
c1038982_g1	687	1	687	ref|XP_004234196.1|	686	1	686	0.88	0.95	0	689	1216	0	--	PREDICTED: translocation protein SEC63 homolog [Solanum lycopersicum]
c1035834_g1	178	3	173	ref|XP_006722790.1|	555	367	534	0.39	0.54	0.01	171	8	3e-18	--	PREDICTED: zinc finger protein 844 isoform X1 [Homo sapiens]
c1034034_g1	340	1	340	ref|XP_004230702.1|	340	1	340	0.95	0.98	0	340	678	0	--	PREDICTED: mitotic checkpoint protein BUB3-like [Solanum lycopersicum]
c1039049_g1	357	1	357	ref|XP_006338867.1|	354	1	354	0.88	0.93	0	357	649	0	--	PREDICTED: alpha-ketoglutarate-dependent dioxygenase alkB-like isoform X1 [Solanum tuberosum]
c1031409_g1	398	1	395	dbj|BAA19113.1|	444	1	442	0.5	0.6	0.23	475	361	8e-97	--	tapetum-specific zinc finger protein 1 [Petunia x hybrida]
c1034284_g1	458	69	450	gb|AGU37277.1|	393	1	382	0.95	0.96	0	382	728	0	--	jasmonate ZIM-domain protein 7b [Nicotiana tabacum]
c1038400_g1	99	1	99	ref|XP_006364823.1|	834	1	100	0.96	0.97	0.01	100	190	2e-46	--	PREDICTED: DNA replication licensing factor MCM6-like [Solanum tuberosum]
c1042230_g1	664	1	626	ref|XP_006341445.1|	991	1	623	0.87	0.92	0	626	1096	0	--	PREDICTED: poly [ADP-ribose] polymerase 1-like [Solanum tuberosum]
c1042340_g4	126	1	126	ref|XP_004239422.1|	299	120	246	0.68	0.81	0	127	177	2e-42	--	PREDICTED: putative late blight resistance protein homolog R1B-12-like [Solanum lycopersicum]
c1032628_g1	524	47	522	ref|XP_006355679.1|	482	3	477	0.79	0.89	0.01	479	798	0	--	PREDICTED: UDP-glycosyltransferase 85A2-like [Solanum tuberosum]
c1029236_g1	342	1	334	ref|XP_004244469.1|	351	1	351	0.7	0.8	0.06	354	471	1e-130	--	PREDICTED: basic leucine zipper 9-like [Solanum lycopersicum]
c1036041_g6	303	1	303	ref|XP_006341539.1|	304	1	304	0.9	0.95	0	304	569	1e-159	--	PREDICTED: uncharacterized protein LOC102600876 isoform X1 [Solanum tuberosum]
c1035588_g2	102	24	97	ref|XP_006364216.1|	201	1	74	0.79	0.87	0	74	128	1e-27	--	PREDICTED: cucumber peeling cupredoxin-like [Solanum tuberosum]
c1014037_g1	187	26	187	ref|XP_004245393.1|	171	1	162	0.68	0.77	0.05	167	225	1e-56	--	PREDICTED: uncharacterized protein LOC101249945 [Solanum lycopersicum]
c1077275_g1	128	1	128	emb|CDO98145.1|	809	246	373	0.87	0.95	0	128	242	7e-62	--	unnamed protein product [Coffea canephora]
c56747_g1	125	1	109	ref|XP_006343249.1|	893	670	778	0.82	0.89	0	109	182	8e-44	--	PREDICTED: uncharacterized protein LOC102605152 [Solanum tuberosum]
c1014642_g1	156	3	154	ref|XP_008771725.1|	982	373	524	0.74	0.82	0	152	237	2e-60	--	PREDICTED: uncharacterized protein LOC102553248 [Rattus norvegicus]
c976437_g1	111	54	109	ref|XP_006363569.1|	71	12	67	0.76	0.91	0	56	0	1e-16	--	PREDICTED: uncharacterized protein LOC102602915 [Solanum tuberosum]
c1037725_g1	513	21	513	gb|AAA79032.1|	515	1	515	0.94	0.95	0.04	515	963	0	--	EF-1-alpha-related GTP-binding protein [Nicotiana tabacum]
c1035179_g1	470	1	470	ref|XP_006340888.1|	469	1	469	0.91	0.94	0	470	866	0	--	PREDICTED: putative G3BP-like protein-like [Solanum tuberosum]
c1027278_g1	279	3	279	ref|XP_004235309.1|	278	2	278	0.9	0.94	0.01	279	488	1e-135	--	PREDICTED: uncharacterized protein LOC101255672 [Solanum lycopersicum]
c1069543_g1	154	19	140	ref|XP_006338010.1|	630	121	242	0.68	0.86	0	122	180	3e-43	--	PREDICTED: F-box protein CPR30-like [Solanum tuberosum]
c1032593_g1	250	1	250	ref|XP_006367462.1|	250	1	250	0.88	0.92	0	250	443	1e-122	--	PREDICTED: nogo-B receptor-like isoform X2 [Solanum tuberosum]
c1043870_g2	1490	32	1490	ref|XP_006364304.1|	1658	20	1418	0.71	0.79	0.06	1476	2004	0	--	PREDICTED: uncharacterized protein LOC102579072 [Solanum tuberosum]
c1034719_g1	261	1	261	ref|XP_006359296.1|	265	1	265	0.83	0.87	0.05	271	422	1e-115	--	PREDICTED: transcription factor TCP7-like isoform X1 [Solanum tuberosum]
c1041452_g1	132	1	132	ref|XP_004249737.1|	868	224	355	0.93	0.96	0	132	240	3e-61	--	PREDICTED: probable calcium-transporting ATPase 5, plasma membrane-type-like [Solanum lycopersicum]
c1024038_g1	177	1	168	ref|XP_006355322.1|	336	165	336	0.83	0.92	0.02	172	296	3e-78	--	PREDICTED: probable protein phosphatase 2C 72-like [Solanum tuberosum]
c1030102_g1	315	1	315	sp|P19683|ROC4_NICSY	315	1	315	0.99	0.99	0	315	621	1e-175	--	RecName: Full=31 kDa ribonucleoprotein, chloroplastic; Flags: Precursor emb|CAA40364.1| 31kD chloroplast ribonucleoprotein [Nicotiana sylvestris] emb|CAA37885.1| unnamed protein product [Nicotiana sylvestris]
c1040759_g5	405	1	404	ref|XP_006356094.1|	403	1	402	0.8	0.87	0.01	406	648	0	--	PREDICTED: heat stress transcription factor A-4a-like isoform X1 [Solanum tuberosum]
c990632_g1	316	12	298	ref|XP_006346689.1|	383	7	293	0.83	0.9	0	287	478	1e-132	--	PREDICTED: probable 3-hydroxyisobutyryl-CoA hydrolase 3-like isoform X1 [Solanum tuberosum]
c1031261_g7	145	1	139	ref|XP_004249183.1|	351	1	139	0.84	0.94	0	139	258	1e-66	--	PREDICTED: activator of 90 kDa heat shock protein ATPase homolog [Solanum lycopersicum]
c1039692_g1	522	1	522	ref|XP_006355831.1|	529	1	523	0.88	0.94	0	523	955	0	--	PREDICTED: pentatricopeptide repeat-containing protein At4g02750-like [Solanum tuberosum]
c1041389_g2	327	1	325	ref|XP_006365141.1|	520	1	343	0.77	0.83	0.05	343	499	1e-138	--	PREDICTED: uncharacterized protein LOC102599795 [Solanum tuberosum]
c245323_g1	218	7	218	ref|XP_004238372.1|	252	5	233	0.54	0.62	0.13	237	203	7e-50	--	PREDICTED: uncharacterized protein LOC101267600 [Solanum lycopersicum]
c570254_g1	105	1	105	ref|WP_002516484.1|	398	294	398	1	1	0	105	213	3e-53	--	hypothetical protein [Propionibacterium acnes] ref|YP_003581602.1| tetratricopeptide repeat protein [Propionibacterium acnes SK137] gb|EFD06786.1| tetratricopeptide repeat protein [Propionibacterium acnes J165] gb|ADD98948.1| tetratricopeptide repeat protein [Propionibacterium acnes SK137] gb|EGR96410.1| hypothetical protein HMPREF9205_0839 [Propionibacterium acnes SK182] gb|AID37093.1| hypotheti…
c1033828_g2	236	1	236	ref|XP_006360318.1|	247	1	236	0.93	0.97	0	236	479	1e-132	--	PREDICTED: fatty acid 2-hydroxylase 1-like [Solanum tuberosum]
c455505_g1	133	1	133	ref|XP_004238856.1|	794	160	293	0.55	0.72	0	134	178	1e-42	--	PREDICTED: receptor-like serine/threonine-protein kinase SD1-8-like [Solanum lycopersicum]
c1035758_g1	327	2	324	ref|NP_001234564.1|	341	3	338	0.59	0.7	0.13	354	347	7e-93	--	TCP transcription factor 4 [Solanum lycopersicum] gb|ADM87253.1| TCP transcription factor 4 [Solanum lycopersicum]
c1040911_g2	157	1	157	ref|XP_004235209.1|	478	1	157	0.96	0.98	0	157	305	7e-81	--	PREDICTED: uncharacterized protein LOC101249157 [Solanum lycopersicum]
c999838_g1	138	7	138	ref|XP_004233712.1|	352	1	132	0.68	0.77	0.05	136	174	2e-41	--	PREDICTED: putative Peroxidase 48-like [Solanum lycopersicum]
c1038674_g3	114	48	114	ref|XP_004245322.1|	655	399	464	0.49	0.64	0.01	67	7	2e-08	--	PREDICTED: uncharacterized protein LOC101256697 [Solanum lycopersicum]
c1014746_g1	118	1	117	ref|XP_004251635.1|	119	1	118	0.83	0.92	0	118	203	4e-50	--	PREDICTED: nitrate reductase [NADH] 1-like isoform 1 [Solanum lycopersicum] ref|XP_004251636.1| PREDICTED: nitrate reductase [NADH] 1-like isoform 2 [Solanum lycopersicum] ref|XP_004251637.1| PREDICTED: nitrate reductase [NADH] 1-like isoform 3 [Solanum lycopersicum]
c1024033_g1	188	1	188	ref|XP_006351322.1|	697	4	190	0.82	0.88	0	188	304	2e-80	--	PREDICTED: zinc finger CCCH domain-containing protein 24-like [Solanum tuberosum]
c1039719_g1	403	40	403	ref|XP_006366385.1|	368	1	368	0.66	0.79	0.01	368	480	1e-132	--	PREDICTED: uncharacterized protein LOC102598612 [Solanum tuberosum]
c1041373_g2	395	1	395	gb|AIC36756.1|	395	1	395	0.98	0.99	0	395	795	0	--	stearoyl-acyl carrier protein desaturase A [Nicotiana benthamiana]
c1037544_g5	119	3	119	ref|XP_006351186.1|	1647	293	410	0.9	0.93	0	118	208	8e-52	--	PREDICTED: putative 1-phosphatidylinositol-3-phosphate 5-kinase FAB1D-like [Solanum tuberosum]
c1161919_g1	214	1	214	ref|XP_004246214.1|	424	123	322	0.44	0.63	0.08	216	174	4e-41	--	PREDICTED: deacetylvindoline O-acetyltransferase-like [Solanum lycopersicum]
c1044046_g3	177	1	134	dbj|BAC53932.1|	464	247	380	0.72	0.82	0	134	203	5e-50	--	hypothetical protein [Nicotiana tabacum]
c1028700_g1	158	1	158	ref|XP_006365548.1|	277	120	277	0.91	0.96	0	158	302	6e-80	--	PREDICTED: uncharacterized protein LOC102585806 [Solanum tuberosum]
c1015638_g6	189	36	189	ref|XP_006366521.1|	149	1	149	0.61	0.72	0.09	159	171	2e-40	--	PREDICTED: uncharacterized protein LOC102587376 [Solanum tuberosum]
c1030901_g1	311	1	311	ref|XP_006367275.1|	312	1	312	0.89	0.93	0	312	539	1e-150	--	PREDICTED: syntaxin-132-like isoform X1 [Solanum tuberosum]
c1041536_g1	534	1	534	gb|AAF80332.1|AF157047_1	798	268	798	0.97	0.98	0	534	1070	0	--	putative phosphatidylinositol 4-phosphate 5-kinase [Nicotiana rustica]
c1034643_g4	187	1	186	ref|XP_006351981.1|	509	269	481	0.58	0.74	0.15	216	265	9e-69	--	PREDICTED: beta-amyrin 11-oxidase-like [Solanum tuberosum]
c1026833_g1	155	1	147	ref|XP_006365122.1|	234	1	144	0.76	0.84	0.06	150	208	9e-52	--	PREDICTED: uncharacterized protein LOC102592319 isoform X1 [Solanum tuberosum]
c947241_g1	113	2	113	ref|XP_004239564.1|	189	50	161	0.38	0.56	0.01	113	4	2e-17	--	PREDICTED: uncharacterized protein LOC101259935 [Solanum lycopersicum]
c1040690_g1	1025	1	1025	ref|XP_006339383.1|	1023	1	1023	0.89	0.94	0	1026	1875	0	--	PREDICTED: nardilysin-like [Solanum tuberosum]
c1013190_g1	129	2	128	emb|CDP17582.1|	995	515	664	0.53	0.64	0.16	151	142	1e-31	--	unnamed protein product [Coffea canephora]
c1028264_g1	215	1	215	ref|XP_004235025.1|	213	1	213	0.89	0.93	0	215	391	1e-106	--	PREDICTED: uncharacterized protein LOC101250578 [Solanum lycopersicum]
c1033816_g2	316	9	316	ref|XP_006364350.1|	311	2	311	0.88	0.94	0	310	564	1e-158	--	PREDICTED: mitochondrial phosphate carrier protein 1, mitochondrial-like [Solanum tuberosum]
c1115344_g1	146	5	145	ref|XP_004252461.1|	726	563	685	0.45	0.57	0.12	141	103	5e-20	--	PREDICTED: uncharacterized protein LOC101259618 [Solanum lycopersicum]
c1015093_g1	189	1	189	ref|XP_004241266.1|	286	98	286	0.86	0.92	0	189	352	6e-95	--	PREDICTED: tetraspanin-3-like [Solanum lycopersicum]
c1032530_g1	476	1	476	sp|P19595|UGPA_SOLTU	477	1	477	0.95	0.98	0	477	909	0	--	RecName: Full=UTP--glucose-1-phosphate uridylyltransferase; AltName: Full=UDP-glucose pyrophosphorylase; Short=UDPGP; Short=UGPase [Solanum tuberosum] dbj|BAA00570.1| UDP-glucose pyrophosphorylase precursor [Solanum tuberosum] gb|AAL99196.1| UTP:alpha-D-glucose-1-phosphate uridylyltransferase [Solanum tuberosum] gb|AAL99198.1| UTP:alpha-D-glucose-1-phosphate uridylyltransferase [Solanum tuberosum]
c962265_g1	189	2	187	ref|XP_004233578.1|	955	227	418	0.46	0.67	0.03	192	187	4e-45	--	PREDICTED: putative ribonuclease H protein At1g65750-like [Solanum lycopersicum]
c1040460_g1	403	1	338	ref|XP_006358979.1|	725	1	324	0.61	0.7	0.04	338	376	1e-101	--	PREDICTED: uncharacterized protein LOC102587645 [Solanum tuberosum]
c1005348_g1	147	35	147	ref|XP_006342218.1|	341	1	112	0.7	0.82	0	113	166	5e-39	--	PREDICTED: agglutinin-like [Solanum tuberosum]
c1037650_g3	197	1	197	ref|XP_004231981.1|	518	1	197	0.93	0.97	0	197	382	1e-104	--	PREDICTED: serine hydroxymethyltransferase, mitochondrial-like [Solanum lycopersicum]
c1032360_g1	151	1	151	ref|XP_004231908.1|	332	182	332	0.9	0.96	0	151	289	5e-76	--	PREDICTED: peroxidase 73-like [Solanum lycopersicum]
c1032087_g3	251	1	247	emb|CDP01985.1|	260	1	256	0.51	0.67	0.06	260	218	4e-54	--	unnamed protein product [Coffea canephora]
c1023845_g1	267	6	266	emb|CAC33000.1|	278	17	277	0.95	0.98	0	261	513	1e-143	--	urease accessory protein G [Solanum tuberosum]
c1033776_g2	443	1	443	ref|XP_006350713.1|	443	1	443	0.83	0.92	0	443	772	0	--	PREDICTED: F-box protein SKIP16-like isoform X1 [Solanum tuberosum]
c1034394_g1	333	1	333	ref|XP_006354624.1|	333	1	333	0.82	0.91	0	333	549	1e-153	--	PREDICTED: pentatricopeptide repeat-containing protein At1g06270-like [Solanum tuberosum]
c1000380_g1	99	1	95	ref|XP_006345450.1|	149	58	146	0.72	0.83	0.1	97	127	2e-27	--	PREDICTED: uncharacterized protein LOC102591434 [Solanum tuberosum]
c1034503_g7	219	35	219	gb|AAW66459.1|	170	1	170	0.74	0.81	0.08	185	255	2e-65	--	WRKY transcription factor-b [Capsicum annuum]
c1037949_g1	413	1	412	ref|XP_006365284.1|	414	1	413	0.9	0.94	0	414	752	0	--	PREDICTED: probable protein phosphatase 2C 35-like isoform X1 [Solanum tuberosum]
c1135800_g1	111	1	107	gb|ABR01162.1|	1272	269	375	0.89	0.93	0	107	194	2e-47	--	endonuclease/reverse transcriptase [Sus scrofa]
c1035778_g1	519	1	519	ref|XP_006350582.1|	516	1	516	0.91	0.95	0	519	912	0	--	PREDICTED: RNA polymerase sigma factor sigE, chloroplastic/mitochondrial-like [Solanum tuberosum]
c1010645_g1	219	1	219	ref|XP_006364768.1|	211	1	211	0.8	0.85	0.05	221	322	1e-85	--	PREDICTED: uncharacterized protein LOC102604159 [Solanum tuberosum]
c1043097_g1	1316	1	1316	ref|XP_006362413.1|	1310	1	1310	0.83	0.88	0	1317	2146	0	--	PREDICTED: protein SCAR1-like isoform X1 [Solanum tuberosum]
c1025868_g1	131	59	129	ref|XP_004244916.1|	111	38	108	0.6	0.8	0	71	4	3e-18	--	PREDICTED: uncharacterized protein LOC101249110 [Solanum lycopersicum]
c960221_g2	108	4	107	ref|XP_006367640.1|	1035	674	777	0.44	0.66	0	104	102	7e-20	--	PREDICTED: putative ribonuclease H protein At1g65750-like [Solanum tuberosum]
c1036478_g1	177	37	177	gb|AAQ63971.1|	469	329	469	0.95	0.97	0	141	276	4e-72	--	unknown [Nicotiana benthamiana]
c995618_g1	116	1	116	ref|XP_006341562.1|	544	415	530	0.81	0.92	0	116	195	9e-48	--	PREDICTED: exonuclease 1-like [Solanum tuberosum]
c1040790_g2	338	1	279	ref|XP_004241233.1|	661	1	279	0.81	0.89	0	279	439	1e-120	--	PREDICTED: U-box domain-containing protein 13-like [Solanum lycopersicum]
c1034437_g1	116	5	116	ref|XP_004239691.1|	172	14	127	0.65	0.81	0.01	114	140	3e-31	--	PREDICTED: ankyrin repeat-containing protein At3g12360-like [Solanum lycopersicum]
c1096764_g1	144	1	141	ref|XP_004229398.1|	221	69	221	0.55	0.7	0.09	154	148	1e-33	--	PREDICTED: uncharacterized protein LOC101244523 [Solanum lycopersicum]
c1021296_g1	145	10	128	ref|XP_006339789.1|	345	43	161	0.9	0.96	0	119	241	2e-61	--	PREDICTED: uncharacterized protein LOC102580900 [Solanum tuberosum]
c1028135_g1	242	46	242	ref|XP_006349590.1|	596	339	533	0.47	0.69	0.01	197	198	3e-48	--	PREDICTED: uncharacterized protein LOC102584083 [Solanum tuberosum]
c1023133_g1	156	38	153	ref|XP_006354290.1|	116	1	116	0.82	0.97	0	116	196	3e-48	--	PREDICTED: uncharacterized protein LOC102598530 [Solanum tuberosum]
c628496_g1	235	1	235	emb|CAN62821.1|	1357	649	883	0.6	0.74	0	235	292	1e-76	--	hypothetical protein VITISV_013041 [Vitis vinifera]
c1031018_g1	317	1	317	ref|XP_004228536.1|	320	1	320	0.82	0.9	0.02	322	504	1e-140	--	PREDICTED: uncharacterized protein LOC101245871 [Solanum lycopersicum]
c1023897_g1	185	1	183	ref|XP_004230591.1|	254	1	183	0.91	0.95	0	183	341	1e-91	--	PREDICTED: uncharacterized protein LOC101257217 isoform 2 [Solanum lycopersicum]
c1020510_g1	130	13	125	ref|XP_004233464.1|	477	1	109	0.82	0.88	0.03	113	181	1e-43	--	PREDICTED: uncharacterized protein LOC101248544 [Solanum lycopersicum]
c1028219_g1	317	1	317	gb|AAX78199.1|	317	1	317	0.99	1	0	317	630	1e-178	--	putative annexin [Nicotiana tabacum]
c1032087_g1	224	45	224	ref|XP_004246698.1|	180	1	180	0.94	0.98	0	180	350	4e-94	--	PREDICTED: nuclear transcription factor Y subunit B-8-like isoform 2 [Solanum lycopersicum]
c1040272_g1	545	127	536	ref|XP_008219002.1|	848	360	838	0.28	0.4	0.23	504	107	3e-20	--	PREDICTED: uncharacterized protein LOC103319268 [Prunus mume] ref|XP_008219003.1| PREDICTED: uncharacterized protein LOC103319268 [Prunus mume]
c1042079_g1	381	1	381	ref|XP_006350191.1|	975	595	975	0.88	0.93	0	381	680	0	--	PREDICTED: zinc-metallopeptidase, peroxisomal-like [Solanum tuberosum]
c1026871_g1	156	2	155	ref|XP_008239126.1|	1247	1050	1203	0.5	0.63	0	154	140	3e-31	--	PREDICTED: uncharacterized protein LOC103337735 [Prunus mume]
c1022409_g1	165	3	161	gb|EYU37502.1|	164	16	161	0.32	0.57	0.12	163	2	2e-15	--	hypothetical protein MIMGU_mgv1a015239mg [Erythranthe guttata]
c531040_g1	391	1	391	ref|XP_004250389.1|	388	1	388	0.83	0.89	0.03	396	645	0	--	PREDICTED: N-glycosylase/DNA lyase-like isoform 1 [Solanum lycopersicum] ref|XP_004250390.1| PREDICTED: N-glycosylase/DNA lyase-like isoform 2 [Solanum lycopersicum]
c1002735_g1	262	1	262	ref|XP_006352285.1|	720	120	375	0.74	0.82	0.02	262	386	1e-105	--	PREDICTED: dual specificity protein kinase splB-like isoform X2 [Solanum tuberosum]
c1043972_g2	185	1	185	ref|XP_006346584.1|	925	1	185	0.99	0.99	0	185	387	1e-105	--	PREDICTED: coatomer subunit beta'-2-like isoform X1 [Solanum tuberosum]
c1033134_g1	125	13	125	dbj|BAC53936.1|	741	629	741	0.98	0.99	0	113	230	2e-58	--	chromomethylase-like protein [Nicotiana tabacum]
c1036291_g1	463	28	456	ref|XP_006347074.1|	433	5	433	0.87	0.93	0	429	753	0	--	PREDICTED: uncharacterized protein At4g19900-like [Solanum tuberosum]
c1030762_g1	276	1	275	ref|XP_006359723.1|	276	1	275	0.91	0.96	0	275	516	1e-144	--	PREDICTED: peptide deformylase 1A, chloroplastic-like isoform X1 [Solanum tuberosum] ref|XP_006359724.1| PREDICTED: peptide deformylase 1A, chloroplastic-like isoform X2 [Solanum tuberosum] ref|XP_006359725.1| PREDICTED: peptide deformylase 1A, chloroplastic-like isoform X3 [Solanum tuberosum] ref|XP_006359726.1| PREDICTED: peptide deformylase 1A, chloroplastic-like isoform X4 [Solanum tuberosum]…
c1032636_g2	179	1	177	ref|XP_006355653.1|	317	137	313	0.89	0.92	0	177	328	8e-88	--	PREDICTED: CTD small phosphatase-like protein 2-like [Solanum tuberosum]
c998024_g1	213	14	213	dbj|BAE93149.1|	275	75	275	0.95	0.97	0	201	384	1e-104	--	methyl jasmonate induced MYB-related transcription factor [Nicotiana tabacum]
c991255_g1	101	1	101	ref|XP_006348601.1|	1733	511	611	0.68	0.85	0	101	144	2e-32	--	PREDICTED: putative late blight resistance protein homolog R1B-16-like [Solanum tuberosum]
c1032812_g1	270	1	270	ref|XP_006346985.1|	270	1	270	0.87	0.92	0	270	463	1e-128	--	PREDICTED: uncharacterized protein LOC102599146 [Solanum tuberosum]
c1040870_g1	678	1	678	ref|XP_006350604.1|	675	1	675	0.92	0.94	0	679	1261	0	--	PREDICTED: uncharacterized protein LOC102593027 isoform X1 [Solanum tuberosum] ref|XP_006350605.1| PREDICTED: uncharacterized protein LOC102593027 isoform X2 [Solanum tuberosum]
c1114886_g1	108	1	96	ref|XP_004252075.1|	3347	970	1065	0.78	0.88	0	96	156	5e-36	--	PREDICTED: uncharacterized protein LOC101245034 [Solanum lycopersicum]
c1018724_g1	104	2	104	ref|XP_006368044.1|	507	187	294	0.56	0.73	0.04	108	132	6e-29	--	PREDICTED: uncharacterized protein LOC102605968 [Solanum tuberosum]
c1030504_g2	144	1	144	ref|XP_006357955.1|	395	1	143	0.8	0.85	0.04	147	224	2e-56	--	PREDICTED: UBA and UBX domain-containing protein At4g15410-like [Solanum tuberosum]
c1032071_g1	202	1	202	ref|XP_004249334.1|	309	1	205	0.84	0.89	0.02	206	358	1e-96	--	PREDICTED: uncharacterized protein LOC101251830 isoform 2 [Solanum lycopersicum]
c1022652_g1	253	10	252	ref|XP_006348962.1|	250	7	249	0.79	0.89	0	244	398	1e-108	--	PREDICTED: putative ferric-chelate reductase 1-like [Solanum tuberosum]
c1024254_g1	699	1	699	ref|XP_004239602.1|	795	6	795	0.63	0.72	0.11	790	946	0	--	PREDICTED: transcriptional corepressor LEUNIG-like [Solanum lycopersicum]
c1043473_g1	1269	1	1268	ref|XP_004252103.1|	1594	379	1594	0.67	0.78	0.04	1272	1652	0	--	PREDICTED: uncharacterized protein LOC101257741 [Solanum lycopersicum]
c1045041_g1	114	1	114	ref|XP_008155085.1|	631	471	584	1	1	0	114	243	2e-62	--	PREDICTED: tyrosine-protein kinase SYK [Eptesicus fuscus]
c1045101_g1	186	59	179	gb|ACN31555.1|	179	40	163	0.42	0.45	0.02	124	7	1e-09	--	unknown [Zea mays]
c1037506_g2	300	1	300	dbj|BAG80555.1|	494	1	300	0.92	0.95	0	300	557	1e-156	--	UDP-glucose:glucosyltransferase [Lycium barbarum]
c1128401_g1	113	2	49	ref|XP_006351387.1|	824	429	476	0.72	0.85	0	48	7	2e-11	--	PREDICTED: triacylglycerol lipase SDP1-like [Solanum tuberosum]
c1043087_g1	1111	1	1108	ref|XP_006366775.1|	1109	1	1108	0.84	0.91	0	1109	1878	0	--	PREDICTED: leucine-rich repeat receptor-like serine/threonine-protein kinase At1g17230-like [Solanum tuberosum]
c1028964_g1	223	1	223	ref|XP_006357147.1|	394	171	394	0.81	0.86	0.03	227	370	1e-100	--	PREDICTED: RING-H2 finger protein ATL46-like [Solanum tuberosum]
c1040491_g1	588	1	587	ref|XP_006341322.1|	592	1	592	0.87	0.91	0.01	593	1053	0	--	PREDICTED: phosphoglucan phosphatase LSF1, chloroplastic-like isoform X2 [Solanum tuberosum]
c1034563_g3	469	1	454	ref|XP_006356880.1|	689	220	644	0.66	0.75	0.1	463	578	1e-162	--	PREDICTED: potassium channel KAT1-like [Solanum tuberosum]
c1010851_g1	99	1	99	ref|XP_006357807.1|	471	305	403	0.88	0.96	0	99	177	2e-42	--	PREDICTED: MATE efflux family protein 5-like [Solanum tuberosum]
c1008401_g1	117	32	113	gb|AAF24224.1|AF173863_1	88	1	80	0.66	0.79	0.04	83	116	4e-24	--	putative PLA2 [Nicotiana tabacum]
c233689_g1	155	1	155	gb|ABG37022.1|	753	180	334	0.99	0.99	0	155	315	9e-84	--	serine protease [Nicotiana tabacum]
c1033798_g1	222	1	222	ref|XP_004236850.1|	222	1	222	0.9	0.93	0	222	413	1e-113	--	PREDICTED: protein-S-isoprenylcysteine O-methyltransferase B-like isoform 1 [Solanum lycopersicum]
c1043869_g3	219	1	208	ref|XP_006353593.1|	770	1	201	0.63	0.7	0.11	217	227	4e-57	--	PREDICTED: far upstream element-binding protein 2-like [Solanum tuberosum]
c1037573_g4	143	2	140	ref|XP_006338010.1|	630	86	224	0.66	0.81	0	139	197	3e-48	--	PREDICTED: F-box protein CPR30-like [Solanum tuberosum]
c1031952_g1	309	1	309	gb|AAS92255.1|	309	1	309	1	1	0	309	605	1e-170	--	putative pyridoxine biosynthesis protein isoform A [Nicotiana tabacum] gb|AAS92256.1| putative pyridoxine biosynthesis protein isoform B [Nicotiana tabacum]
c1042676_g3	159	1	159	ref|XP_006361093.1|	912	754	912	0.89	0.94	0	159	283	2e-74	--	PREDICTED: transcription factor LHW-like [Solanum tuberosum]
c1041614_g3	632	3	631	ref|XP_006350636.1|	635	1	634	0.83	0.9	0	634	1065	0	--	PREDICTED: probable receptor-like protein kinase At5g39030-like [Solanum tuberosum]
c1043514_g1	1681	1	1681	ref|XP_004249758.1|	1677	1	1677	0.87	0.92	0	1685	2974	0	--	PREDICTED: DNA-directed RNA polymerase I subunit rpa1-like [Solanum lycopersicum]
c1018196_g1	107	1	107	ref|XP_004233113.1|	241	126	232	0.65	0.84	0	107	155	1e-35	--	PREDICTED: uncharacterized protein LOC101245022 [Solanum lycopersicum]
c1035066_g2	344	1	344	gb|AGG79241.1|	592	249	592	0.99	0.99	0	344	682	0	--	auxin efflux facilitator PIN9 [Nicotiana tabacum]
c1070929_g1	158	1	158	ref|XP_006343785.1|	155	1	155	0.68	0.79	0.01	158	217	2e-54	--	PREDICTED: uncharacterized protein LOC102590070 [Solanum tuberosum]
c1040755_g4	137	1	137	ref|XP_006364499.1|	488	1	137	0.96	0.98	0	137	266	3e-69	--	PREDICTED: V-type proton ATPase subunit B2-like isoform X1 [Solanum tuberosum] ref|XP_006364500.1| PREDICTED: V-type proton ATPase subunit B2-like isoform X2 [Solanum tuberosum]
c1033736_g1	146	4	146	ref|XP_006338089.1|	356	175	315	0.79	0.9	0.02	144	217	2e-54	--	PREDICTED: cyclin-D2-1-like [Solanum tuberosum]
c1038216_g7	190	1	190	ref|NP_001275432.1|	301	112	301	0.9	0.95	0	190	350	4e-94	--	translocase of chloroplast 34-like [Solanum tuberosum] gb|ABB16976.1| GTP-binding-like protein [Solanum tuberosum]
c1039960_g1	621	1	621	ref|XP_006355411.1|	620	1	620	0.9	0.95	0	621	1115	0	--	PREDICTED: KH domain-containing protein At4g18375-like isoform X1 [Solanum tuberosum]
c1025275_g1	205	1	205	dbj|BAA95794.1|	205	1	205	0.99	1	0	205	400	1e-109	--	DC1.2 homologue [Nicotiana tabacum]
c1035152_g1	410	1	410	ref|XP_004237439.1|	580	173	580	0.88	0.92	0	410	713	0	--	PREDICTED: protein CPR-5-like [Solanum lycopersicum]
c1009748_g2	152	1	152	ref|XP_006350170.1|	476	141	292	0.75	0.85	0	152	243	4e-62	--	PREDICTED: zeatin O-glucosyltransferase-like [Solanum tuberosum]
c875572_g1	409	1	409	ref|XP_006350880.1|	408	1	408	0.9	0.94	0	409	753	0	--	PREDICTED: alpha-1,3/1,6-mannosyltransferase ALG2-like [Solanum tuberosum]
c1005033_g1	144	9	143	ref|XP_004299997.1|	448	2	130	0.33	0.46	0.1	139	6	2e-10	--	PREDICTED: putative ribonuclease H protein At1g65750-like [Fragaria vesca subsp. vesca]
c455505_g2	158	7	156	ref|XP_004238856.1|	794	1	153	0.62	0.76	0.01	153	203	3e-50	--	PREDICTED: receptor-like serine/threonine-protein kinase SD1-8-like [Solanum lycopersicum]
c1039107_g1	124	1	103	ref|XP_006364395.1|	892	733	837	0.87	0.94	0.01	105	193	3e-47	--	PREDICTED: sucrose synthase 6-like [Solanum tuberosum]
c1026516_g2	124	1	124	ref|XP_006363685.1|	197	1	124	0.83	0.85	0.03	126	196	4e-48	--	PREDICTED: SAP domain-containing ribonucleoprotein-like isoform X2 [Solanum tuberosum]
c1028152_g1	203	1	203	ref|XP_006352385.1|	205	1	205	0.85	0.89	0.04	209	352	1e-94	--	PREDICTED: probable tyrosine-protein phosphatase At1g05000-like isoform X2 [Solanum tuberosum]
c1043926_g3	124	1	122	dbj|BAC53932.1|	464	267	388	0.55	0.71	0	122	145	7e-33	--	hypothetical protein [Nicotiana tabacum]
c1025368_g1	175	1	174	ref|XP_004234848.1|	966	792	965	0.96	0.98	0	174	343	4e-92	--	PREDICTED: alpha-1,4 glucan phosphorylase L-1 isozyme, chloroplastic/amyloplastic-like [Solanum lycopersicum]
c1030924_g1	271	1	271	ref|XP_006338161.1|	268	1	268	0.78	0.87	0.01	271	427	1e-117	--	PREDICTED: probable strigolactone esterase D14-like [Solanum tuberosum]
c1042995_g1	944	1	936	ref|XP_006343882.1|	946	1	939	0.79	0.86	0.01	945	1524	0	--	PREDICTED: uncharacterized protein At5g05190-like [Solanum tuberosum]
c1037838_g1	420	1	420	ref|XP_006353174.1|	423	1	423	0.87	0.93	0.01	425	741	0	--	PREDICTED: uncharacterized protein LOC102605433 [Solanum tuberosum]
c1043115_g1	1282	1	1282	ref|XP_006366642.1|	1307	1	1288	0.86	0.92	0	1291	2192	0	--	PREDICTED: protein timeless homolog [Solanum tuberosum]
c1039111_g1	357	1	357	ref|XP_006360902.1|	424	68	424	0.8	0.89	0	357	605	1e-170	--	PREDICTED: heparan-alpha-glucosaminide N-acetyltransferase-like [Solanum tuberosum]
c994183_g1	116	1	116	dbj|BAB13708.1|	177	62	177	0.98	0.99	0	116	248	7e-64	--	elicitor inducible protein [Nicotiana tabacum]
c1037589_g1	340	1	340	ref|XP_004243750.1|	356	1	348	0.71	0.81	0.06	355	485	1e-134	--	PREDICTED: heat shock factor protein HSF30-like [Solanum lycopersicum]
c1043159_g1	1048	1	1048	ref|XP_004251279.1|	1049	1	1049	0.71	0.78	0.08	1096	1473	0	--	PREDICTED: uncharacterized protein LOC101252746 [Solanum lycopersicum]
c901194_g2	256	1	256	ref|XP_009196787.1|	2647	1951	2206	0.98	0.99	0	256	510	1e-142	--	PREDICTED: filamin-A isoform X2 [Papio anubis]
c1037870_g3	465	1	465	gb|AAM73656.1|AF390211_1	465	1	465	0.98	0.99	0	465	932	0	--	AER [Nicotiana tabacum]
c1041275_g1	164	75	161	ref|XP_004240666.1|	880	793	879	0.47	0.65	0	87	4	8e-16	--	PREDICTED: uncharacterized protein LOC101255404 [Solanum lycopersicum]
c1014387_g2	271	1	258	ref|XP_006345093.1|	283	1	269	0.77	0.84	0.04	269	388	1e-105	--	PREDICTED: uncharacterized protein LOC102580600 isoform X1 [Solanum tuberosum] ref|XP_006345094.1| PREDICTED: uncharacterized protein LOC102580600 isoform X2 [Solanum tuberosum]
c1031616_g3	199	1	198	gb|AAM48290.1|	308	101	308	0.62	0.72	0.06	210	221	3e-55	--	homeodomain protein Hfi22 [Nicotiana tabacum]
c1040293_g6	138	1	138	ref|XP_006347071.1|	315	177	315	0.84	0.92	0	139	243	2e-62	--	PREDICTED: bifunctional epoxide hydrolase 2-like [Solanum tuberosum]
c1037396_g1	367	1	367	gb|AAS90324.2|	521	151	521	0.97	0.98	0.01	371	711	0	--	3-dehydroquinate dehydratase / shikimate dehydrogenase isoform 2 [Nicotiana tabacum]
c1119535_g1	179	2	179	ref|XP_006343142.1|	669	404	578	0.65	0.74	0.01	178	203	4e-50	--	PREDICTED: uncharacterized protein LOC102584899 [Solanum tuberosum]
c1040472_g1	530	1	525	gb|AAS90325.1|	569	1	521	0.94	0.96	0	525	971	0	--	3-dehydroquinate dehydratase / shikimate dehydrogenase isoform 1 [Nicotiana tabacum]
c1019050_g1	144	42	144	ref|XP_006359743.1|	118	18	118	0.89	0.93	0.01	103	179	4e-43	--	PREDICTED: uncharacterized protein LOC102590046 isoform X2 [Solanum tuberosum]
c1015369_g1	139	1	98	ref|XP_002267479.1|	360	220	339	0.61	0.71	0.19	121	139	8e-31	--	PREDICTED: protein BREVIS RADIX [Vitis vinifera]
c1002370_g2	153	7	148	gb|AAT38747.2|	1402	243	387	0.59	0.7	0.09	151	174	2e-41	--	Polyprotein, putative [Solanum demissum]
c599482_g1	135	11	135	ref|XP_004239015.1|	322	1	128	0.8	0.86	0.05	130	181	1e-43	--	PREDICTED: probable GMP synthase [glutamine-hydrolyzing]-like [Solanum lycopersicum]
c1041675_g1	852	1	852	ref|XP_006358742.1|	850	1	850	0.84	0.9	0	853	1443	0	--	PREDICTED: pentatricopeptide repeat-containing protein At2g40720-like [Solanum tuberosum]
c1034736_g1	586	1	580	ref|XP_004244757.1|	579	1	579	0.88	0.92	0	580	1058	0	--	PREDICTED: C2 and GRAM domain-containing protein At1g03370-like [Solanum lycopersicum]
c357093_g1	135	1	135	ref|XP_004237929.1|	482	43	177	0.82	0.89	0	135	241	2e-61	--	PREDICTED: UDP-glycosyltransferase 85A2-like [Solanum lycopersicum]
c1032742_g1	398	1	398	ref|XP_004230796.1|	406	1	406	0.83	0.89	0.03	410	648	0	--	PREDICTED: uncharacterized protein LOC101243935 [Solanum lycopersicum]
c1090830_g1	130	1	130	ref|NP_999359.1|	278	146	278	0.97	0.97	0.02	133	261	8e-68	--	tumor necrosis factor receptor superfamily member 5 precursor [Sus scrofa] sp|Q8SQ34|TNR5_PIG RecName: Full=Tumor necrosis factor receptor superfamily member 5; AltName: Full=B-cell surface antigen CD40; AltName: Full=CD40L receptor; AltName: CD_antigen=CD40; Flags: Precursor [Sus scrofa] gb|AAL92924.1| CD40 [Sus scrofa]
c1030751_g4	324	17	324	emb|CBI20118.3|	1354	665	975	0.59	0.77	0	311	397	1e-108	--	unnamed protein product [Vitis vinifera]
c1043135_g1	1010	6	1010	ref|XP_006360320.1|	1009	5	1009	0.88	0.94	0	1006	1757	0	--	PREDICTED: uncharacterized protein LOC102602995 [Solanum tuberosum]
c1043743_g2	273	16	155	ref|XP_006361065.1|	499	1	136	0.46	0.64	0.02	140	131	7e-28	--	PREDICTED: putative NPIP-like protein LOC613037-like [Solanum tuberosum]
c963114_g1	450	1	450	ref|XP_004246876.1|	721	177	635	0.81	0.88	0.01	459	735	0	--	PREDICTED: uncharacterized protein LOC101256621 [Solanum lycopersicum]
c896722_g1	336	2	335	ref|XP_006343424.1|	469	136	468	0.94	0.97	0	334	657	0	--	PREDICTED: ammonium transporter 3 member 1-like [Solanum tuberosum]
c1096145_g1	123	1	123	ref|XP_007494135.1|	569	151	273	1	1	0	123	260	2e-67	--	PREDICTED: actin-related protein 3 [Monodelphis domestica]
c1040407_g2	572	1	572	emb|CAN70538.1|	2095	1463	2041	0.42	0.6	0.01	581	479	1e-132	--	hypothetical protein VITISV_040070 [Vitis vinifera]
c1012227_g1	139	1	139	ref|XP_004243523.1|	141	1	141	0.83	0.89	0.02	142	223	4e-56	--	PREDICTED: glycine-rich RNA-binding protein 2, mitochondrial-like [Solanum lycopersicum]
c1051290_g1	103	4	103	ref|XP_008762985.1|	330	10	109	0.91	0.94	0	100	184	1e-44	--	PREDICTED: protein FAM181A isoform X2 [Rattus norvegicus]
c811475_g1	246	3	246	emb|CAN82105.1|	1109	154	400	0.62	0.73	0.01	247	307	6e-81	--	hypothetical protein VITISV_002577 [Vitis vinifera]
c1164671_g1	100	1	98	ref|XP_004240272.1|	269	114	212	0.65	0.77	0.03	100	134	2e-29	--	PREDICTED: uncharacterized protein LOC101244377 [Solanum lycopersicum]
c1035865_g6	117	1	117	ref|XP_004234607.1|	246	77	191	0.45	0.63	0.01	117	117	3e-24	--	PREDICTED: putative ribonuclease H protein At1g65750-like [Solanum lycopersicum]
c1017885_g2	106	4	106	ref|XP_004244788.1|	109	1	109	0.54	0.64	0.09	111	110	2e-22	--	PREDICTED: EPIDERMAL PATTERNING FACTOR-like protein 2-like [Solanum lycopersicum]
c1114199_g1	194	26	194	ref|XP_004246826.1|	164	1	164	0.81	0.85	0.05	171	286	6e-75	--	PREDICTED: wound-induced protein 1-like [Solanum lycopersicum]
c1022205_g1	203	1	203	ref|XP_004250153.1|	464	187	392	0.94	0.96	0.01	206	392	1e-106	--	PREDICTED: AP2-like ethylene-responsive transcription factor AIL6-like [Solanum lycopersicum]
c1019601_g1	210	8	125	ref|XP_002450262.1|	352	90	216	0.48	0.53	0.07	127	5	8e-16	--	hypothetical protein SORBIDRAFT_05g002698 [Sorghum bicolor] gb|EES09250.1| hypothetical protein SORBIDRAFT_05g002698 [Sorghum bicolor]
c1030667_g1	358	1	356	ref|XP_006355676.1|	352	1	352	0.8	0.89	0.03	360	568	1e-159	--	PREDICTED: tubulin-folding cofactor C-like [Solanum tuberosum]
c1025213_g1	193	9	193	ref|XP_006353783.1|	187	3	187	0.84	0.93	0	185	323	5e-86	--	PREDICTED: dirigent protein 21-like [Solanum tuberosum]
c1038181_g3	185	2	175	gb|AAM18727.1|AC092548_5	1571	605	778	0.6	0.77	0	174	221	3e-55	--	putative TNP2-like transposon protein [Oryza sativa Japonica Group]
c1023308_g1	164	1	164	ref|XP_004246377.1|	164	1	164	0.87	0.93	0	164	289	4e-76	--	PREDICTED: uncharacterized protein C167.05-like [Solanum lycopersicum]
c1171582_g1	205	1	205	ref|XP_004245084.1|	434	141	352	0.9	0.92	0.04	213	375	1e-101	--	PREDICTED: uncharacterized protein LOC101254619 [Solanum lycopersicum]
c1028751_g1	344	1	344	ref|XP_006346881.1|	347	9	347	0.79	0.86	0.03	347	551	1e-154	--	PREDICTED: uncharacterized protein LOC102594864 [Solanum tuberosum]
c963256_g1	101	6	100	ref|XP_004234607.1|	246	83	177	0.48	0.69	0	95	105	8e-21	--	PREDICTED: putative ribonuclease H protein At1g65750-like [Solanum lycopersicum]
c1042635_g1	1220	1	1220	ref|XP_006358417.1|	1219	1	1219	0.85	0.91	0	1220	2079	0	--	PREDICTED: probable LRR receptor-like serine/threonine-protein kinase At4g08850-like [Solanum tuberosum]
c809044_g1	157	36	156	emb|CAN66051.1|	2913	1043	1161	0.57	0.76	0.01	121	148	1e-33	--	hypothetical protein VITISV_018870 [Vitis vinifera]
c1020014_g1	164	1	163	ref|XP_006345117.1|	182	2	181	0.82	0.85	0.09	180	265	6e-69	--	PREDICTED: uncharacterized protein LOC102588441 [Solanum tuberosum]
c1024738_g2	166	1	165	ref|XP_006360113.1|	163	1	163	0.81	0.86	0.04	168	266	5e-69	--	PREDICTED: uncharacterized protein LOC102580459 [Solanum tuberosum]
c1104424_g1	101	1	101	ref|XP_006340113.1|	779	303	403	0.94	0.97	0	101	197	2e-48	--	PREDICTED: potassium transporter 6-like [Solanum tuberosum]
c1034497_g1	428	17	415	ref|XP_006358163.1|	545	7	402	0.83	0.89	0.02	402	661	0	--	PREDICTED: cytochrome P450 714A1-like [Solanum tuberosum]
c1037967_g1	372	1	372	ref|XP_006343746.1|	502	130	502	0.96	0.97	0	374	743	0	--	PREDICTED: protein FIZZY-RELATED 3-like [Solanum tuberosum]
c1024834_g1	250	1	250	ref|XP_006356536.1|	287	1	247	0.75	0.82	0.01	250	372	1e-100	--	PREDICTED: RING-H2 finger protein ATL7-like [Solanum tuberosum]
c1039742_g2	320	1	320	ref|XP_006350096.1|	644	219	491	0.6	0.69	0.16	323	319	2e-84	--	PREDICTED: reticulon-like protein B21-like [Solanum tuberosum]
c1029814_g1	270	14	267	ref|XP_006338818.1|	226	1	225	0.64	0.71	0.14	258	282	2e-73	--	PREDICTED: transcription factor bHLH51-like [Solanum tuberosum]
c1037833_g2	121	1	121	ref|XP_004250624.1|	313	176	296	0.65	0.78	0	121	175	8e-42	--	PREDICTED: uncharacterized protein LOC101263373 [Solanum lycopersicum]
c1041400_g1	653	1	653	ref|XP_006340666.1|	654	1	654	0.89	0.94	0	654	1201	0	--	PREDICTED: pentatricopeptide repeat-containing protein At5g44230-like [Solanum tuberosum]
c1033435_g2	118	1	118	ref|XP_006339086.1|	403	286	403	0.82	0.9	0	118	197	2e-48	--	PREDICTED: uncharacterized protein LOC102587202 isoform X2 [Solanum tuberosum]
c1031119_g1	508	1	508	sp|Q42954|KPYC_TOBAC	508	1	508	0.99	0.99	0	508	996	0	--	RecName: Full=Pyruvate kinase, cytosolic isozyme; Short=PK [Nicotiana tabacum] emb|CAA82628.1| pyruvate kinase [Nicotiana tabacum]
c1029405_g3	350	1	350	ref|XP_004237037.1|	350	1	350	0.87	0.94	0	350	597	1e-168	--	PREDICTED: peroxisomal nicotinamide adenine dinucleotide carrier-like isoform 1 [Solanum lycopersicum] ref|XP_004237038.1| PREDICTED: peroxisomal nicotinamide adenine dinucleotide carrier-like isoform 2 [Solanum lycopersicum] ref|XP_004237039.1| PREDICTED: peroxisomal nicotinamide adenine dinucleotide carrier-like isoform 3 [Solanum lycopersicum] ref|XP_004237040.1| PREDICTED: peroxisomal nicotin…
c433267_g1	240	12	224	gb|EXC25222.1|	341	4	204	0.27	0.46	0.11	220	6	5e-10	--	hypothetical protein L484_003435 [Morus notabilis]
c1121088_g1	101	2	99	gb|EDK41602.2|	394	174	271	0.42	0.71	0	98	4	9e-17	--	ADP,ATP carrier protein [Meyerozyma guilliermondii ATCC 6260]
c1113469_g1	127	1	127	ref|XP_006366640.1|	294	51	177	0.89	0.96	0	127	241	1e-61	--	PREDICTED: acidic endochitinase-like [Solanum tuberosum]
c1024915_g1	151	1	151	ref|XP_006351074.1|	817	366	516	0.94	0.96	0	151	290	2e-76	--	PREDICTED: potassium transporter 4-like [Solanum tuberosum]
c1043307_g1	103	1	103	ref|NP_041261.1|	798	382	484	0.56	0.72	0	103	117	2e-24	--	pol protein [Squirrel monkey retrovirus] gb|AAA66453.1| pol protein [Squirrel monkey retrovirus-H]
c1039929_g2	686	52	686	ref|XP_006366006.1|	711	79	711	0.89	0.93	0	635	1155	0	--	PREDICTED: pentatricopeptide repeat-containing protein At1g03560, mitochondrial-like isoform X1 [Solanum tuberosum] ref|XP_006366007.1| PREDICTED: pentatricopeptide repeat-containing protein At1g03560, mitochondrial-like isoform X2 [Solanum tuberosum] ref|XP_006366008.1| PREDICTED: pentatricopeptide repeat-containing protein At1g03560, mitochondrial-like isoform X3 [Solanum tuberosum] ref|XP_0063…
c1025323_g1	310	1	310	ref|XP_004228523.1|	310	1	310	0.97	0.99	0	310	600	1e-169	--	PREDICTED: probable 26S proteasome non-ATPase regulatory subunit 7-like [Solanum lycopersicum]
c602189_g1	124	1	124	ref|XP_006364700.1|	486	67	190	0.78	0.86	0	124	217	2e-54	--	PREDICTED: aspartic proteinase-like protein 2-like [Solanum tuberosum]
c1044380_g3	131	1	121	ref|XP_006359105.1|	910	408	528	0.66	0.83	0	121	175	1e-41	--	PREDICTED: uncharacterized protein LOC102581575, partial [Solanum tuberosum]
c935801_g2	209	1	209	ref|XP_006343303.1|	578	372	578	0.84	0.9	0.02	211	348	1e-93	--	PREDICTED: butyrate--CoA ligase AAE11, peroxisomal-like [Solanum tuberosum]
c1003606_g1	238	29	238	dbj|BAC77634.1|	210	1	210	0.96	0.98	0	210	406	1e-111	--	24K germin like protein [Nicotiana tabacum]
c1068395_g1	107	1	106	gb|AFB17978.1|	350	167	273	0.75	0.85	0	107	170	2e-40	--	Rx-like protein, partial [Solanum brevicaule]
c1033778_g1	155	1	145	ref|XP_004236324.1|	282	1	145	0.84	0.91	0	145	263	3e-68	--	PREDICTED: uncharacterized protein LOC101261011 [Solanum lycopersicum]
c1043410_g3	586	1	586	ref|XP_006351028.1|	1002	1	585	0.85	0.92	0	586	988	0	--	PREDICTED: probable LRR receptor-like serine/threonine-protein kinase At3g47570-like [Solanum tuberosum]
c950735_g1	105	11	101	ref|XP_004253503.1|	177	71	163	0.31	0.53	0.02	93	8	9e-06	--	PREDICTED: uncharacterized protein LOC101243694 [Solanum lycopersicum]
c1038984_g1	491	54	490	ref|XP_006364172.1|	587	1	427	0.78	0.84	0.05	444	687	0	--	PREDICTED: dentin sialophosphoprotein-like [Solanum tuberosum]
c1039242_g1	612	1	612	gb|AAG40879.1|AF321497_1	612	1	612	0.99	1	0	612	1219	0	--	phosphoribosylaminoimidazolecarboxamide formyltransferase/IMP cyclohydrolase [Nicotiana tabacum]
c1024957_g1	274	2	274	ref|XP_006359038.1|	276	1	276	0.73	0.83	0.01	277	450	1e-124	--	PREDICTED: chitinase 5-like [Solanum tuberosum]
c1026771_g1	254	1	252	ref|XP_004253232.1|	247	1	245	0.81	0.86	0.03	253	394	1e-107	--	PREDICTED: peptidyl-prolyl cis-trans isomerase FKBP19, chloroplastic-like [Solanum lycopersicum]
c1043619_g2	847	1	847	ref|XP_006348564.1|	2309	1459	2309	0.88	0.93	0	853	1510	0	--	PREDICTED: uncharacterized protein LOC102582076 [Solanum tuberosum]
c985264_g1	111	1	111	ref|XP_005661872.1|	752	492	602	1	1	0	111	222	7e-56	--	PREDICTED: macrophage colony-stimulating factor 1 receptor-like [Sus scrofa]
c1030726_g1	477	1	477	ref|XP_004251386.1|	479	1	479	0.88	0.93	0	479	851	0	--	PREDICTED: pentatricopeptide repeat-containing protein At4g01400, mitochondrial-like [Solanum lycopersicum]
c1038952_g1	456	1	456	gb|AAS60192.1|	497	1	456	0.96	0.97	0	456	875	0	--	hexokinase 1a [Nicotiana tabacum]
c1034713_g3	101	1	101	ref|XP_006361364.1|	278	62	163	0.67	0.75	0	102	142	6e-32	--	PREDICTED: uncharacterized protein LOC102596609 [Solanum tuberosum]
c1102773_g1	165	1	165	ref|XP_006349512.1|	930	363	524	0.85	0.91	0.01	165	283	4e-74	--	PREDICTED: WD repeat-containing protein 44-like [Solanum tuberosum]
c1021028_g1	143	1	143	ref|XP_006340599.1|	760	1	153	0.73	0.8	0.06	153	198	9e-49	--	PREDICTED: ATP-dependent DNA helicase DDM1-like isoform X1 [Solanum tuberosum] ref|XP_006340600.1| PREDICTED: ATP-dependent DNA helicase DDM1-like isoform X2 [Solanum tuberosum]
c1021172_g3	224	1	224	ref|XP_006347252.1|	700	458	679	0.8	0.87	0.01	225	369	1e-100	--	PREDICTED: sister chromatid cohesion 1 protein 1-like [Solanum tuberosum]
c325981_g1	160	28	160	dbj|BAF48804.1|	261	1	129	0.49	0.58	0.12	140	114	2e-23	--	wound-responsive AP2 like factor 2 [Nicotiana tabacum]
c989456_g2	100	1	100	ref|XP_004235524.1|	730	10	109	0.76	0.85	0	100	157	2e-36	--	PREDICTED: pumilio homolog 23-like isoform 1 [Solanum lycopersicum]
c1018820_g1	168	5	168	ref|XP_004249186.1|	164	1	164	0.95	0.98	0	164	323	2e-86	--	PREDICTED: 60S ribosomal protein L21-2-like [Solanum lycopersicum]
c1030154_g3	137	1	136	gb|AGT40333.1|	656	363	498	0.92	0.96	0	136	247	2e-63	--	sulfate transporter [Nicotiana attenuata]
c1024039_g1	214	1	214	ref|XP_006363451.1|	555	1	217	0.92	0.95	0.01	217	414	1e-113	--	PREDICTED: peptidyl-prolyl cis-trans isomerase FKBP62-like isoform X2 [Solanum tuberosum]
c1009150_g1	165	2	158	ref|WP_026419967.1|	1012	163	348	0.29	0.35	0.22	193	9	1e-09	--	translation initiation factor IF-2 [Actinoalloteichus cyanogriseus]
c1021042_g2	101	9	101	gb|AAT66771.2|	1771	1424	1516	0.65	0.79	0	93	128	1e-27	--	Putative polyprotein, identical [Solanum demissum]
c1022485_g1	293	1	293	ref|XP_006354398.1|	382	6	303	0.84	0.91	0.02	299	514	1e-143	--	PREDICTED: feruloyl CoA ortho-hydroxylase 1-like [Solanum tuberosum]
c1038703_g1	434	5	434	ref|XP_006344433.1|	427	5	427	0.86	0.92	0.02	431	752	0	--	PREDICTED: FAS-associated factor 2-like [Solanum tuberosum]
c1041493_g1	498	12	498	ref|XP_006344974.1|	765	276	765	0.88	0.93	0.01	492	864	0	--	PREDICTED: uncharacterized protein LOC102598467 [Solanum tuberosum]
c1034792_g1	248	2	248	ref|XP_006343786.1|	464	218	464	0.92	0.97	0	247	474	1e-131	--	PREDICTED: embryogenesis-associated protein EMB8-like [Solanum tuberosum]
c1042830_g2	380	1	380	ref|XP_006338417.1|	663	280	663	0.84	0.9	0.01	384	660	0	--	PREDICTED: probable serine/threonine-protein kinase At1g09600-like [Solanum tuberosum]
c1019336_g1	182	1	182	ref|XP_006342996.1|	182	1	182	0.84	0.91	0	182	305	7e-81	--	PREDICTED: PRA1 family protein F3-like [Solanum tuberosum]
c1017093_g2	181	1	181	ref|XP_006348078.1|	298	1	180	0.88	0.93	0	181	336	4e-90	--	PREDICTED: probable xyloglucan endotransglucosylase/hydrolase protein 8-like [Solanum tuberosum]
c1112814_g1	179	3	179	ref|XP_005668989.1|	266	88	261	0.88	0.9	0.01	177	304	2e-80	--	PREDICTED: nucleoside diphosphate kinase B isoform X1 [Sus scrofa]
c1148239_g1	100	27	100	emb|CDO98777.1|	231	1	70	0.55	0.74	0.05	74	3	2e-14	--	unnamed protein product [Coffea canephora]
c1021866_g2	243	20	218	ref|XP_007033616.1|	704	1	199	0.75	0.85	0.01	200	279	2e-72	--	Uncharacterized protein TCM_019778 [Theobroma cacao] gb|EOY04542.1| Uncharacterized protein TCM_019778 [Theobroma cacao]
c1040593_g1	610	1	610	ref|XP_006353793.1|	599	1	599	0.79	0.89	0.02	611	969	0	--	PREDICTED: pentatricopeptide repeat-containing protein At4g31070, mitochondrial-like [Solanum tuberosum]
c1041328_g1	409	1	390	ref|XP_006339538.1|	725	1	390	0.92	0.96	0	390	743	0	--	PREDICTED: acetyl-coenzyme A carboxylase carboxyl transferase subunit alpha, chloroplastic-like isoform X1 [Solanum tuberosum] ref|XP_006339539.1| PREDICTED: acetyl-coenzyme A carboxylase carboxyl transferase subunit alpha, chloroplastic-like isoform X2 [Solanum tuberosum] ref|XP_006339540.1| PREDICTED: acetyl-coenzyme A carboxylase carboxyl transferase subunit alpha, chloroplastic-like isoform X…
c1041556_g1	712	1	699	ref|XP_006358519.1|	716	1	716	0.76	0.84	0.03	719	1062	0	--	PREDICTED: transcription factor PIF3-like [Solanum tuberosum]
c1032527_g1	413	1	413	ref|XP_006349921.1|	418	1	418	0.93	0.95	0.01	418	761	0	--	PREDICTED: chromatin assembly factor 1 subunit A-like [Solanum tuberosum]
c1025647_g1	336	146	316	dbj|BAF80452.1|	236	1	171	0.4	0.58	0.03	174	138	9e-30	--	DC1 domain containing protein [Nicotiana tabacum]
c1174376_g1	138	1	138	ref|XP_006361966.1|	214	67	204	0.9	0.96	0	138	250	3e-64	--	PREDICTED: ras-related protein RABA2b-like [Solanum tuberosum]
c1041314_g2	133	1	133	gb|ABU48860.1|	500	1	133	0.93	0.97	0	133	266	3e-69	--	fucosyltransferase 1 [Nicotiana benthamiana]
c1030685_g1	110	1	110	ref|XP_004244456.1|	223	114	223	0.93	0.96	0	110	214	2e-53	--	PREDICTED: CDP-diacylglycerol--inositol 3-phosphatidyltransferase 1-like [Solanum lycopersicum]
c1032137_g1	250	1	250	ref|XP_004232882.1|	302	1	242	0.78	0.86	0.07	255	390	1e-106	--	PREDICTED: uncharacterized protein LOC101251439 [Solanum lycopersicum]
c1091944_g1	152	10	152	ref|XP_004231748.1|	265	1	125	0.73	0.76	0.13	144	198	9e-49	--	PREDICTED: B3 domain-containing transcription factor FUS3-like [Solanum lycopersicum]
c1035832_g1	457	1	457	ref|XP_006363367.1|	457	1	457	0.82	0.89	0.03	464	738	0	--	PREDICTED: protein UPSTREAM OF FLC-like [Solanum tuberosum]
c1116850_g1	120	1	118	ref|XP_006342245.1|	164	1	119	0.78	0.84	0	119	183	4e-44	--	PREDICTED: uncharacterized protein LOC102578167 [Solanum tuberosum]
c1043344_g3	142	10	95	ref|XP_004234735.1|	817	441	526	0.4	0.63	0	86	3	7e-12	--	PREDICTED: enzymatic polyprotein-like [Solanum lycopersicum]
c1031729_g1	234	1	234	ref|XP_006354878.1|	224	1	224	0.83	0.88	0.06	237	385	1e-104	--	PREDICTED: protein DCL, chloroplastic-like [Solanum tuberosum]
c963312_g1	245	1	245	ref|XP_006364407.1|	295	51	295	0.64	0.73	0.01	247	279	2e-72	--	PREDICTED: telomere repeat-binding factor 1-like isoform X1 [Solanum tuberosum] ref|XP_006364408.1| PREDICTED: telomere repeat-binding factor 1-like isoform X2 [Solanum tuberosum] ref|XP_006364409.1| PREDICTED: telomere repeat-binding factor 1-like isoform X3 [Solanum tuberosum]
c1028238_g1	313	1	313	emb|CAB89831.1|	324	1	324	0.71	0.74	0.08	332	436	1e-119	--	Dof zinc finger protein [Solanum tuberosum]
c1035462_g3	140	1	140	ref|XP_004233395.1|	281	1	140	0.95	0.97	0	140	270	2e-70	--	PREDICTED: abhydrolase domain-containing protein FAM108C1-like [Solanum lycopersicum]
c1035119_g2	319	1	319	ref|XP_004235308.1|	319	1	319	0.83	0.92	0	319	546	1e-153	--	PREDICTED: uncharacterized protein LOC101255376 [Solanum lycopersicum]
c1036879_g7	279	56	264	ref|XP_006382338.1|	270	40	249	0.37	0.62	0	210	175	3e-41	--	hypothetical protein POPTR_0005s01170g, partial [Populus trichocarpa] gb|ERP60135.1| hypothetical protein POPTR_0005s01170g, partial [Populus trichocarpa]
c1039708_g1	651	1	647	ref|XP_006347682.1|	650	1	647	0.92	0.95	0	647	1192	0	--	PREDICTED: dnaJ homolog subfamily C member 2-like [Solanum tuberosum]
c1041101_g1	185	16	178	ref|XP_004237631.1|	293	71	230	0.49	0.64	0.04	165	160	4e-37	--	PREDICTED: uncharacterized protein LOC101247610 [Solanum lycopersicum]
c1039666_g1	683	1	675	ref|XP_006358128.1|	682	1	672	0.85	0.91	0.01	679	1159	0	--	PREDICTED: probable LRR receptor-like serine/threonine-protein kinase At2g24230-like [Solanum tuberosum]
c1043826_g3	1122	1	1122	ref|XP_006339190.1|	1122	1	1122	0.95	0.97	0	1122	2201	0	--	PREDICTED: ubiquitin carboxyl-terminal hydrolase 12-like [Solanum tuberosum]
c348136_g1	108	1	108	gb|EIE87650.1|	133	26	133	0.96	0.98	0	108	221	2e-55	--	hypothetical protein RO3G_12361 [Rhizopus delemar RA 99-880]
c626063_g1	155	6	140	ref|XP_004253224.1|	717	546	680	0.59	0.78	0	135	174	2e-41	--	PREDICTED: uncharacterized protein LOC101268376 [Solanum lycopersicum]
c1032949_g1	356	1	356	ref|XP_006347063.1|	541	158	512	0.91	0.96	0	356	654	0	--	PREDICTED: splicing factor U2af large subunit B-like [Solanum tuberosum]
c1035706_g1	454	1	454	ref|XP_006354638.1|	458	1	458	0.86	0.92	0.02	461	811	0	--	PREDICTED: protein TRIGALACTOSYLDIACYLGLYCEROL 4, chloroplastic-like [Solanum tuberosum]
c1028735_g1	114	1	114	ref|XP_006339864.1|	211	26	139	0.65	0.77	0	114	155	6e-36	--	PREDICTED: probable iron/ascorbate oxidoreductase DDB_G0283291-like [Solanum tuberosum]
c1016369_g1	102	1	102	ref|XP_006343464.1|	209	110	209	0.75	0.82	0.05	104	146	4e-33	--	PREDICTED: LOB domain-containing protein 11-like [Solanum tuberosum]
c1019635_g1	174	1	174	ref|XP_006353340.1|	175	1	175	0.88	0.94	0	175	314	2e-83	--	PREDICTED: CEN-like protein 1-like [Solanum tuberosum]
c1023515_g1	262	1	262	ref|XP_006350671.1|	267	1	267	0.85	0.9	0.04	271	455	1e-125	--	PREDICTED: DNA repair protein XRCC4-like isoform X1 [Solanum tuberosum]
c954697_g1	164	43	156	dbj|BAM44535.1|	1475	314	427	0.49	0.68	0	114	124	2e-26	--	polyprotein [Arabidopsis thaliana]
c1117345_g1	99	1	99	dbj|BAK18781.1|	567	429	528	0.92	0.94	0.01	100	188	1e-45	--	berberine bridge enzyme-like protein [Nicotiana tabacum]
c1024757_g2	258	1	256	ref|XP_006343532.1|	506	1	204	0.33	0.49	0.21	257	115	4e-23	--	PREDICTED: uncharacterized protein LOC102604587 [Solanum tuberosum]
c1043860_g3	909	1	909	ref|XP_004231258.1|	907	1	904	0.75	0.84	0	911	1375	0	--	PREDICTED: uncharacterized protein LOC101260775 [Solanum lycopersicum]
c1011703_g3	125	28	125	gb|AHW50669.1|	471	89	183	0.7	0.79	0.03	98	132	8e-29	--	metal tolerance protein C4 [Nicotiana tabacum]
c1040865_g1	171	1	171	ref|XP_006365135.1|	562	389	562	0.9	0.94	0.01	174	328	1e-87	--	PREDICTED: probable methyltransferase PMT5-like isoform X2 [Solanum tuberosum]
c1026540_g1	331	4	331	ref|XP_006346555.1|	324	2	324	0.86	0.9	0.02	329	561	1e-157	--	PREDICTED: uncharacterized protein LOC102592443 [Solanum tuberosum]
c1041294_g6	387	1	387	ref|XP_006364968.1|	386	1	386	0.9	0.95	0	387	716	0	--	PREDICTED: probable beta-1,4-xylosyltransferase IRX9H-like [Solanum tuberosum]
c1030543_g3	276	1	274	ref|XP_004243724.1|	309	1	243	0.68	0.75	0.15	280	314	6e-83	--	PREDICTED: uncharacterized protein LOC101257581 [Solanum lycopersicum]
c1027244_g8	194	1	194	ref|XP_004242644.1|	193	1	193	0.85	0.93	0	194	345	8e-93	--	PREDICTED: DNA-directed RNA polymerase III subunit RPC8-like [Solanum lycopersicum]
c1163691_g1	109	1	109	ref|XP_004248307.1|	453	327	434	0.91	0.96	0	109	201	2e-49	--	PREDICTED: TBC1 domain family member 15-like [Solanum lycopersicum]
c1026383_g1	165	1	165	gb|AAZ81591.1|	165	1	165	0.98	0.99	0	165	337	2e-90	--	Hav1 [Nicotiana tabacum]
c1023172_g1	107	1	107	dbj|BAA05079.1|	253	1	122	0.66	0.72	0.13	123	154	1e-35	--	zinc-finger protein [Petunia x hybrida]
c1031753_g2	170	1	139	ref|XP_006355416.1|	412	76	214	0.94	0.97	0	139	264	2e-68	--	PREDICTED: LOW QUALITY PROTEIN: probable fructokinase-3-like [Solanum tuberosum]
c987069_g1	420	1	420	ref|XP_006359695.1|	415	1	415	0.88	0.93	0.01	421	733	0	--	PREDICTED: protein MCM10 homolog [Solanum tuberosum]
c1038736_g1	584	9	584	ref|XP_004241321.1|	589	14	589	0.89	0.94	0	576	1061	0	--	PREDICTED: putative phagocytic receptor 1b-like [Solanum lycopersicum]
c1041877_g1	1045	1	1045	ref|XP_006366062.1|	1050	1	1050	0.94	0.97	0	1050	1996	0	--	PREDICTED: phosphoenolpyruvate carboxylase 4-like [Solanum tuberosum]
c1040278_g1	558	1	558	ref|XP_006355889.1|	563	3	563	0.9	0.94	0	561	1014	0	--	PREDICTED: uncharacterized protein LOC102586310 [Solanum tuberosum]
c1027230_g1	286	1	286	ref|XP_004251759.1|	283	1	283	0.84	0.9	0.01	286	488	1e-135	--	PREDICTED: anthranilate synthase component II-like [Solanum lycopersicum]
c1123424_g1	132	1	132	ref|XP_008675908.1|	558	72	207	0.53	0.65	0.02	136	151	1e-34	--	PREDICTED: uncharacterized protein LOC103652028 [Zea mays]
c1035008_g3	454	1	454	ref|XP_006358946.1|	446	1	446	0.77	0.81	0.06	465	694	0	--	PREDICTED: heterogeneous nuclear ribonucleoprotein A3 homolog 2-like [Solanum tuberosum]
c1038276_g1	206	1	206	ref|XP_004237468.1|	206	1	206	0.92	0.95	0	206	392	1e-106	--	PREDICTED: ras-related protein Rab7-like [Solanum lycopersicum]
c1032256_g2	164	6	112	ref|XP_006356603.1|	885	499	601	0.41	0.59	0.03	107	5	3e-16	--	PREDICTED: putative ribonuclease H protein At1g65750-like [Solanum tuberosum]
c1043954_g2	148	1	148	emb|CDP12363.1|	951	240	387	0.62	0.75	0	148	196	3e-48	--	unnamed protein product [Coffea canephora]
c1022069_g1	123	1	123	gb|EXB99565.1|	768	654	768	0.78	0.82	0.06	123	190	3e-46	--	Protein kinase G11A [Morus notabilis]
c1041427_g2	412	36	412	ref|XP_006352463.1|	377	1	377	0.66	0.77	0.02	381	493	1e-136	--	PREDICTED: F-box/kelch-repeat protein At3g23880-like [Solanum tuberosum]
c1041390_g1	1000	1	1000	ref|XP_006347865.1|	1000	1	1000	0.96	0.98	0	1000	1908	0	--	PREDICTED: calcium-transporting ATPase 3, endoplasmic reticulum-type-like isoform X1 [Solanum tuberosum]
c992990_g1	102	1	100	emb|CCA65979.1|	1110	886	988	0.39	0.6	0.02	103	7	6e-16	--	hypothetical protein [Beta vulgaris subsp. vulgaris]
c1042333_g1	290	2	288	ref|XP_006352445.1|	1042	755	1042	0.83	0.89	0.01	290	453	1e-125	--	PREDICTED: condensin complex subunit 3-like [Solanum tuberosum]
c1040400_g5	218	1	218	ref|XP_006337991.1|	556	82	301	0.57	0.74	0	220	275	2e-71	--	PREDICTED: putative ribonuclease H protein At1g65750-like [Solanum tuberosum]
c1025284_g1	167	1	167	ref|XP_006340624.1|	167	1	167	0.92	0.96	0	167	312	4e-83	--	PREDICTED: AP-3 complex subunit sigma-like isoform X2 [Solanum tuberosum]
c1021499_g1	157	7	156	ref|XP_006356960.1|	514	280	431	0.31	0.47	0.03	154	8	2e-09	--	PREDICTED: putative ribonuclease H protein At1g65750-like [Solanum tuberosum]
c1034014_g3	156	1	156	ref|XP_006347151.1|	368	1	156	0.92	0.94	0	156	281	8e-74	--	PREDICTED: putative PAP-specific phosphatase, mitochondrial-like isoform X3 [Solanum tuberosum]
c918639_g2	187	8	187	ref|XP_004243802.1|	412	2	181	0.46	0.63	0	180	167	3e-39	--	PREDICTED: uncharacterized protein LOC101261248 [Solanum lycopersicum]
c1031951_g2	135	1	135	ref|XP_004244829.1|	816	1	132	0.8	0.89	0.02	135	219	5e-55	--	PREDICTED: potassium transporter 4-like [Solanum lycopersicum]
c1040947_g1	181	1	181	ref|XP_006361890.1|	198	9	189	0.83	0.9	0	181	294	2e-77	--	PREDICTED: methyltransferase-like protein 16-like [Solanum tuberosum]
c1158695_g1	108	1	108	ref|XP_006349181.1|	584	477	584	0.87	0.93	0	108	203	4e-50	--	PREDICTED: DELLA protein GAIP-like [Solanum tuberosum]
c1037071_g3	119	1	117	ref|XP_004253271.1|	466	334	450	0.78	0.85	0	117	189	4e-46	--	PREDICTED: uncharacterized protein LOC101265321 [Solanum lycopersicum]
c1048972_g1	151	1	151	gb|EIE85914.1|	404	2	152	0.95	0.97	0	151	310	2e-82	--	hypothetical protein RO3G_10624 [Rhizopus delemar RA 99-880]
c1034404_g2	373	17	373	gb|AFJ12117.1|	348	1	348	0.93	0.95	0.02	357	666	0	--	glycosyltransferase, partial [Nicotiana tabacum]
c1040022_g1	145	1	145	ref|XP_006367538.1|	146	1	146	0.77	0.85	0.03	148	241	9e-62	--	PREDICTED: uncharacterized protein LOC102598163 [Solanum tuberosum]
c1036573_g1	121	1	121	ref|XP_004245716.1|	445	325	445	0.92	0.97	0	121	234	2e-59	--	PREDICTED: UDP-glucuronate 4-epimerase 2-like [Solanum lycopersicum]
c1033006_g2	195	1	195	ref|XP_006342571.1|	302	79	287	0.72	0.81	0.06	209	300	4e-79	--	PREDICTED: HVA22-like protein i-like [Solanum tuberosum]
c1035905_g1	434	1	434	ref|XP_004246733.1|	433	1	433	0.94	0.97	0	434	808	0	--	PREDICTED: protein GPR107-like [Solanum lycopersicum]
c1112692_g1	154	6	153	emb|CCA65979.1|	1110	711	858	0.45	0.62	0	148	139	8e-31	--	hypothetical protein [Beta vulgaris subsp. vulgaris]
c1029159_g1	393	1	393	ref|XP_004237438.1|	380	1	380	0.8	0.88	0.03	393	633	1e-178	--	PREDICTED: uncharacterized protein LOC101248476 [Solanum lycopersicum]
c1041091_g2	243	37	243	ref|XP_006354955.1|	210	2	210	0.79	0.88	0	209	339	1e-90	--	PREDICTED: uncharacterized protein LOC102594688 [Solanum tuberosum]
c631058_g1	166	5	165	ref|XP_004248538.1|	163	4	162	0.66	0.78	0.06	165	209	5e-52	--	PREDICTED: blue copper protein-like [Solanum lycopersicum]
c1021605_g1	146	1	146	ref|XP_006341954.1|	141	1	141	0.76	0.84	0.03	146	231	1e-58	--	PREDICTED: uncharacterized protein LOC102595392 [Solanum tuberosum]
c988273_g1	181	8	181	ref|XP_006356469.1|	177	1	177	0.85	0.9	0.05	180	303	5e-80	--	PREDICTED: LOB domain-containing protein 21-like [Solanum tuberosum]
c1017728_g1	100	2	99	ref|NP_001275008.1|	101	3	100	0.81	0.97	0	98	177	2e-42	--	glutaredoxin [Solanum tuberosum] gb|ABU96708.1| glutaredoxin [Solanum tuberosum]
c1056771_g1	108	1	107	ref|XP_004231291.1|	2221	95	203	0.44	0.57	0.16	118	7	5e-15	--	PREDICTED: uncharacterized protein LOC101246193 [Solanum lycopersicum]
c1028279_g4	382	1	342	ref|XP_006359272.1|	378	1	348	0.82	0.86	0.04	353	564	1e-158	--	PREDICTED: uncharacterized protein LOC102585096 [Solanum tuberosum]
c1024915_g2	164	1	164	ref|XP_006351074.1|	817	159	322	0.91	0.95	0	164	303	2e-80	--	PREDICTED: potassium transporter 4-like [Solanum tuberosum]
c1041429_g3	409	1	409	ref|XP_006353899.1|	857	468	857	0.68	0.79	0.05	410	523	1e-145	--	PREDICTED: U2 snRNP-associated SURP motif-containing protein-like isoform X3 [Solanum tuberosum]
c1033008_g1	532	31	532	ref|XP_006339585.1|	501	1	501	0.92	0.97	0	502	943	0	--	PREDICTED: glycerol-3-phosphate 2-O-acyltransferase 4-like [Solanum tuberosum]
c1099136_g1	159	1	159	ref|XP_006355869.1|	158	1	158	0.66	0.75	0.04	162	221	2e-55	--	PREDICTED: uncharacterized protein LOC102579338 [Solanum tuberosum]
c1015984_g1	105	1	105	ref|XP_004246635.1|	105	1	105	0.92	0.97	0	105	197	1e-48	--	PREDICTED: membrane magnesium transporter-like [Solanum lycopersicum]
c1040591_g1	475	1	474	ref|XP_006345841.1|	475	1	474	0.94	0.96	0	474	907	0	--	PREDICTED: serine/threonine protein phosphatase 2A 57 kDa regulatory subunit B' beta isoform-like [Solanum tuberosum]
c1028452_g1	103	1	103	emb|CDP08569.1|	306	1	103	0.99	1	0	103	199	5e-49	--	unnamed protein product [Coffea canephora]
c1025752_g1	184	1	184	dbj|BAL44265.1|	184	1	184	1	1	0	184	370	1e-100	--	ADP-ribosylation factor-like 8d [Nicotiana tabacum]
c1016331_g1	125	1	125	ref|XP_006360962.1|	884	608	732	0.66	0.78	0	125	160	3e-37	--	PREDICTED: TMV resistance protein N-like [Solanum tuberosum]
c1039245_g2	227	1	227	ref|XP_004239461.1|	405	1	221	0.82	0.89	0.02	227	375	1e-101	--	PREDICTED: pentatricopeptide repeat-containing protein At1g80150, mitochondrial-like [Solanum lycopersicum]
c1016899_g1	102	1	102	ref|XP_006349311.1|	105	1	105	0.88	0.9	0.02	105	182	5e-44	--	PREDICTED: uncharacterized protein LOC102585942 isoform X1 [Solanum tuberosum] ref|XP_006349312.1| PREDICTED: uncharacterized protein LOC102585942 isoform X2 [Solanum tuberosum]
c1003640_g1	129	53	113	ref|XP_004240666.1|	880	817	877	0.36	0.63	0	61	8	2e-06	--	PREDICTED: uncharacterized protein LOC101255404 [Solanum lycopersicum]
c1136631_g1	150	14	83	gb|AEX09183.1|	452	45	114	0.47	0.58	0	70	0	4e-06	--	putative aspartate aminotransferase 2 [Gossypium hirsutum]
c1035456_g2	100	2	90	gb|ABA94321.1|	1133	348	436	0.6	0.75	0	89	111	2e-22	--	retrotransposon protein, putative, unclassified [Oryza sativa Japonica Group]
c1031200_g3	163	2	162	ref|XP_004239567.1|	895	275	435	0.42	0.66	0	161	155	1e-35	--	PREDICTED: uncharacterized protein LOC101262916 [Solanum lycopersicum]
c1020997_g1	132	1	132	ref|XP_006338849.1|	127	1	117	0.56	0.7	0.11	132	132	8e-29	--	PREDICTED: protein EARLY FLOWERING 4-like [Solanum tuberosum]
c1028536_g1	278	1	278	ref|XP_004252240.1|	278	1	278	0.9	0.94	0	278	505	1e-140	--	PREDICTED: peptidyl-tRNA hydrolase, chloroplastic-like [Solanum lycopersicum]
c1034716_g1	364	1	363	ref|XP_006358370.1|	420	57	419	0.91	0.95	0	363	650	0	--	PREDICTED: probable sodium/metabolite cotransporter BASS6, chloroplastic-like [Solanum tuberosum]
c1159684_g1	165	1	165	ref|XP_003483484.1|	614	374	538	1	1	0	165	333	2e-89	--	PREDICTED: RING finger protein 10 [Sus scrofa]
c584214_g2	113	2	113	ref|XP_006595311.1|	477	1	113	0.5	0.71	0	113	124	2e-26	--	PREDICTED: uncharacterized protein LOC102668530 [Glycine max]
c1020169_g1	638	5	633	ref|XP_006359928.1|	656	4	647	0.49	0.6	0.18	701	527	1e-146	--	PREDICTED: myb-like protein X-like [Solanum tuberosum]
c1025808_g1	275	1	275	ref|XP_006361724.1|	1086	96	370	0.89	0.94	0	275	516	1e-143	--	PREDICTED: cellulose synthase A catalytic subunit 1 [UDP-forming] [Solanum tuberosum]
c1058286_g1	99	1	99	gb|KFC17370.1|	996	546	644	1	1	0	99	199	5e-49	--	glycine dehydrogenase [Propionibacterium acnes HL201PA1]
c1040113_g2	535	1	535	ref|XP_006363126.1|	535	1	535	0.97	0.99	0	535	1034	0	--	PREDICTED: T-complex protein 1 subunit zeta-like [Solanum tuberosum]
c1041937_g3	344	1	344	dbj|BAE46565.1|	336	1	336	0.95	0.96	0.02	344	672	0	--	putative WD-40 repeat protein [Nicotiana glutinosa]
c1026270_g1	166	1	155	ref|XP_004228663.1|	252	97	251	0.79	0.82	0.08	162	227	2e-57	--	PREDICTED: serine/arginine-rich splicing factor 33-like isoform 1 [Solanum lycopersicum] ref|XP_004228664.1| PREDICTED: serine/arginine-rich splicing factor 33-like isoform 2 [Solanum lycopersicum]
c959236_g1	146	1	139	ref|XP_006341441.1|	659	1	130	0.46	0.58	0.09	141	100	4e-19	--	PREDICTED: protein FRIGIDA-like [Solanum tuberosum]
c1039303_g2	139	20	139	ref|XP_006337991.1|	556	65	184	0.66	0.82	0	120	179	6e-43	--	PREDICTED: putative ribonuclease H protein At1g65750-like [Solanum tuberosum]
c1034227_g1	260	10	260	ref|XP_004232677.1|	264	1	256	0.88	0.93	0.01	256	484	1e-134	--	PREDICTED: expansin-A13-like [Solanum lycopersicum]
c1039334_g1	266	1	266	gb|AAD16139.1|	528	1	266	0.99	0.99	0	266	541	1e-151	--	DNA-binding protein 2 [Nicotiana tabacum]
c1035214_g1	410	1	406	ref|XP_006339440.1|	415	1	407	0.83	0.9	0	407	673	0	--	PREDICTED: pentatricopeptide repeat-containing protein At1g01970-like [Solanum tuberosum]
c1039154_g1	383	1	383	gb|ACF17638.1|	591	206	588	0.93	0.96	0	383	723	0	--	putative ketol-acid reductoisomerase [Capsicum annuum]
c1163392_g1	120	1	119	gb|AAC49971.1|	138	1	138	0.38	0.49	0.13	138	6	1e-12	--	ORF; able to induce HR-like lesions [Nicotiana tabacum]
c1035136_g1	582	11	582	ref|XP_004242378.1|	628	26	548	0.62	0.68	0.14	589	658	0	--	PREDICTED: uncharacterized protein LOC101266133 [Solanum lycopersicum]
c1038897_g1	186	1	186	ref|XP_006345372.1|	634	1	186	0.96	0.98	0	186	376	1e-102	--	PREDICTED: NADP-specific glutamate dehydrogenase-like [Solanum tuberosum]
c1028686_g2	133	1	133	ref|XP_004234168.1|	638	34	159	0.67	0.75	0.05	133	176	5e-42	--	PREDICTED: probable receptor-like protein kinase At1g67000-like [Solanum lycopersicum]
c1040741_g1	220	1	219	ref|XP_006342671.1|	821	358	576	0.88	0.94	0	219	399	1e-109	--	PREDICTED: cirhin-like [Solanum tuberosum]
c1038811_g2	132	1	132	ref|XP_006348426.1|	380	170	303	0.7	0.85	0.01	134	195	7e-48	--	PREDICTED: uncharacterized protein LOC102593675 [Solanum tuberosum]
c1020045_g1	106	1	106	ref|XP_004233193.1|	205	100	205	0.96	0.99	0	106	204	1e-50	--	PREDICTED: uncharacterized protein LOC101243664 [Solanum lycopersicum]
c1017527_g1	102	1	102	ref|XP_004590272.1|	280	9	110	0.66	0.79	0	102	145	9e-33	--	PREDICTED: bifunctional protease/dUTPase-like [Ochotona princeps]
c23774_g2	117	1	104	emb|CAN65603.1|	491	385	488	0.53	0.79	0	104	130	2e-28	--	hypothetical protein VITISV_021511 [Vitis vinifera]
c1007319_g1	129	29	114	gb|ABN08865.1|	276	191	276	0.51	0.74	0	86	2	2e-18	--	mariner transposase, putative [Medicago truncatula]
c1032957_g1	321	1	321	ref|XP_004240360.1|	312	1	312	0.79	0.86	0.04	323	497	1e-138	--	PREDICTED: uncharacterized protein LOC101253593 [Solanum lycopersicum]
c1023597_g1	121	1	89	ref|XP_006361894.1|	595	473	561	0.86	0.93	0	89	162	7e-38	--	PREDICTED: chitin elicitor receptor kinase 1-like [Solanum tuberosum]
c1030949_g1	259	38	259	ref|XP_004230506.1|	226	5	226	0.91	0.96	0	222	450	1e-124	--	PREDICTED: thaumatin-like protein-like [Solanum lycopersicum]
c1028749_g1	164	7	164	ref|XP_006342793.1|	221	64	221	0.89	0.94	0	158	285	6e-75	--	PREDICTED: vesicle-associated membrane protein 724-like [Solanum tuberosum]
c1031433_g1	483	1	483	ref|XP_006351897.1|	476	1	476	0.83	0.87	0.02	485	746	0	--	PREDICTED: lisH domain-containing protein C1711.05-like [Solanum tuberosum]
c1043007_g1	987	2	985	ref|XP_006358786.1|	986	1	986	0.94	0.95	0	986	1881	0	--	PREDICTED: probable UDP-N-acetylglucosamine--peptide N-acetylglucosaminyltransferase SEC-like [Solanum tuberosum]
c1048954_g1	103	1	103	ref|XP_004243892.1|	263	1	103	0.74	0.89	0	103	159	4e-37	--	PREDICTED: uncharacterized mitochondrial protein AtMg00810-like [Solanum lycopersicum]
c1112539_g1	287	1	287	ref|XP_004245902.1|	285	1	285	0.8	0.88	0.01	288	454	1e-125	--	PREDICTED: 33 kDa ribonucleoprotein, chloroplastic-like [Solanum lycopersicum]
c1042644_g7	184	2	184	ref|XP_004243044.1|	902	607	796	0.66	0.76	0.03	190	243	6e-62	--	PREDICTED: putative late blight resistance protein homolog R1A-10-like [Solanum lycopersicum]
c1030554_g1	338	88	296	ref|XP_006357460.1|	762	386	595	0.54	0.67	0.06	217	213	3e-52	--	PREDICTED: protein EARLY FLOWERING 3-like [Solanum tuberosum]
c1040191_g1	679	1	679	ref|XP_004250307.1|	712	1	709	0.71	0.79	0.06	719	962	0	--	PREDICTED: uncharacterized protein LOC101268537 [Solanum lycopersicum]
c1041243_g1	827	1	825	ref|XP_006364927.1|	826	1	826	0.91	0.95	0	826	1562	0	--	PREDICTED: protein FAR-RED IMPAIRED RESPONSE 1-like isoform X1 [Solanum tuberosum] ref|XP_006364928.1| PREDICTED: protein FAR-RED IMPAIRED RESPONSE 1-like isoform X2 [Solanum tuberosum] ref|XP_006364929.1| PREDICTED: protein FAR-RED IMPAIRED RESPONSE 1-like isoform X3 [Solanum tuberosum] ref|XP_006364930.1| PREDICTED: protein FAR-RED IMPAIRED RESPONSE 1-like isoform X4 [Solanum tuberosum]
c1029297_g1	441	1	416	ref|XP_004230606.1|	475	62	470	0.72	0.82	0.09	434	555	1e-155	--	PREDICTED: probable WRKY transcription factor 42-like [Solanum lycopersicum]
c1035157_g2	118	1	118	dbj|BAB61053.1|	559	442	559	0.99	1	0	118	243	4e-62	--	WRKY DNA-binding protein [Nicotiana tabacum]
c1043045_g1	304	1	289	dbj|BAB70511.1|	1042	1	288	0.9	0.94	0	289	544	1e-152	--	Myb [Nicotiana tabacum]
c1034026_g1	372	1	371	ref|XP_004237873.1|	375	1	374	0.67	0.8	0	374	498	1e-138	--	PREDICTED: uncharacterized protein LOC101268097 [Solanum lycopersicum]
c1032164_g1	301	44	301	ref|XP_004229257.1|	259	1	259	0.9	0.94	0.01	260	457	1e-126	--	PREDICTED: acylpyruvase FAHD1, mitochondrial-like [Solanum lycopersicum]
c1040277_g5	372	19	305	ref|XP_006491717.1|	567	9	294	0.5	0.72	0.04	293	297	1e-77	--	PREDICTED: uncharacterized protein LOC102620238 [Citrus sinensis]
c1003190_g1	142	1	134	ref|XP_006365339.1|	127	1	120	0.61	0.7	0.1	134	171	2e-40	--	PREDICTED: putative glycine-rich cell wall structural protein 1-like [Solanum tuberosum]
c1020602_g1	104	4	104	ref|XP_006354644.1|	99	2	99	0.74	0.84	0.04	102	155	6e-36	--	PREDICTED: uncharacterized protein LOC102588165 [Solanum tuberosum]
c366636_g1	138	2	138	gb|AII20187.1|	552	23	193	0.59	0.66	0.2	172	181	2e-43	--	cytokinin oxidase/dehydrogenase-like 7 [Nicotiana tabacum]
c1037861_g1	230	1	230	ref|XP_006366916.1|	622	393	622	0.95	0.96	0	230	439	1e-120	--	PREDICTED: protein NSP-INTERACTING KINASE 3-like [Solanum tuberosum]
c1022509_g1	215	2	214	emb|CDP03230.1|	468	244	467	0.63	0.7	0.16	238	261	3e-67	--	unnamed protein product [Coffea canephora]
c1037749_g1	264	86	220	ref|XP_006344962.1|	916	500	591	0.37	0.45	0.31	135	4	1e-11	--	PREDICTED: uncharacterized protein LOC102593872 [Solanum tuberosum]
c1035724_g1	228	1	209	ref|XP_006360644.1|	309	64	272	0.88	0.94	0	209	394	1e-107	--	PREDICTED: probable protein S-acyltransferase 12-like [Solanum tuberosum]
c1035590_g1	522	1	522	ref|XP_006350927.1|	519	1	519	0.84	0.92	0	522	887	0	--	PREDICTED: uncharacterized protein LOC102591679 [Solanum tuberosum]
c1040405_g1	243	1	236	ref|XP_004247933.1|	455	177	409	0.81	0.91	0.01	236	393	1e-107	--	PREDICTED: pentatricopeptide repeat-containing protein At5g06540-like [Solanum lycopersicum]
c966099_g1	217	5	217	ref|NP_001090947.1|	213	1	213	0.99	1	0	213	417	1e-114	--	60S ribosomal protein L14 [Sus scrofa] sp|A1XQU3|RL14_PIG RecName: Full=60S ribosomal protein L14 [Sus scrofa] pdb|4W20|M Chain M, Structure Of The Mammalian 60s Ribosomal Subunit (this Entry Contains The Large Ribosomal Proteins) pdb|4W22|M Chain M, Structure Of The 80s Mammalian Ribosome Bound To Eef2 (this Entry Contains The Large Ribosomal Subunit Proteins) pdb|4W25|M Chain M, Structure Of Th…
c1042066_g1	176	1	175	ref|XP_006343250.1|	179	4	178	0.73	0.82	0.05	180	241	2e-61	--	PREDICTED: uncharacterized protein LOC102605488 [Solanum tuberosum]
c1109064_g1	104	1	104	gb|EMT26207.1|	1226	173	276	1	1	0	104	209	6e-52	--	Serine/threonine-protein kinase CTR1 [Aegilops tauschii]
c1027617_g1	217	1	217	ref|XP_006365437.1|	218	1	218	0.82	0.92	0	218	372	1e-100	--	PREDICTED: uncharacterized protein YAE1-like [Solanum tuberosum]
c1020671_g1	173	9	169	ref|XP_004231997.1|	166	1	166	0.82	0.89	0.03	166	265	1e-68	--	PREDICTED: uncharacterized protein At1g66480-like [Solanum lycopersicum]
c1037533_g4	146	6	133	gb|ADM26560.1|	430	3	130	0.78	0.85	0	128	200	2e-49	--	nuclear localized protein 1 [Nicotiana benthamiana]
c995444_g1	157	1	156	ref|XP_006356220.1|	210	50	206	0.78	0.87	0	157	257	2e-66	--	PREDICTED: uncharacterized protein LOC102598649 [Solanum tuberosum]
c1036826_g1	495	1	495	ref|XP_004232664.1|	495	1	495	0.94	0.97	0	495	953	0	--	PREDICTED: probable polyamine oxidase 4-like [Solanum lycopersicum]
c1037494_g1	754	1	754	ref|XP_004246204.1|	1354	1	787	0.84	0.87	0.04	789	1318	0	--	PREDICTED: formin-like protein 14-like [Solanum lycopersicum]
c1023686_g1	147	39	147	emb|CDP03120.1|	479	12	123	0.72	0.85	0.02	112	172	7e-41	--	unnamed protein product [Coffea canephora]
c1040419_g2	394	1	394	ref|XP_006355567.1|	755	380	755	0.7	0.79	0.04	394	519	1e-144	--	PREDICTED: exonuclease 1-like [Solanum tuberosum]
c1015148_g1	169	1	169	ref|XP_004243655.1|	177	1	177	0.71	0.78	0.08	181	241	1e-61	--	PREDICTED: uncharacterized protein LOC101259763 [Solanum lycopersicum]
c1027113_g1	334	42	334	ref|XP_004240497.1|	282	1	282	0.79	0.86	0.05	296	469	1e-129	--	PREDICTED: protein CUP-SHAPED COTYLEDON 3-like [Solanum lycopersicum]
c1151129_g1	102	1	102	gb|EIE79126.1|	103	2	103	1	1	0	102	213	3e-53	--	hypothetical protein RO3G_03831 [Rhizopus delemar RA 99-880]
c1028805_g3	114	1	114	ref|XP_004239877.1|	114	1	114	1	1	0	114	251	9e-65	--	PREDICTED: DNA-directed RNA polymerase II subunit RPB9-like [Solanum lycopersicum] ref|XP_006355736.1| PREDICTED: DNA-directed RNA polymerases II, IV and V subunit 9A-like [Solanum tuberosum]
c1038933_g1	843	1	843	ref|XP_006363169.1|	838	1	838	0.9	0.93	0	843	1492	0	--	PREDICTED: multiple RNA-binding domain-containing protein 1-like [Solanum tuberosum]
c1030299_g1	233	9	233	ref|XP_006340685.1|	225	1	225	0.71	0.79	0.03	229	298	3e-78	--	PREDICTED: glutaredoxin-C3-like [Solanum tuberosum]
c1023672_g1	251	1	251	ref|XP_004240123.1|	332	1	257	0.71	0.8	0.03	259	362	1e-97	--	PREDICTED: methyl-CpG-binding domain-containing protein 2-like [Solanum lycopersicum]
c1067139_g1	489	1	489	ref|XP_006340963.1|	1560	1077	1560	0.88	0.93	0.01	489	863	0	--	PREDICTED: myosin-7-like [Solanum tuberosum]
c1029961_g1	142	1	132	ref|XP_006361158.1|	538	357	489	0.84	0.9	0	133	225	9e-57	--	PREDICTED: GATA transcription factor 26-like isoform X2 [Solanum tuberosum]
c1032087_g2	273	2	273	ref|XP_004231369.1|	386	121	386	0.69	0.79	0.04	275	363	8e-98	--	PREDICTED: interferon-related developmental regulator 1-like [Solanum lycopersicum]
c1038990_g1	490	20	490	ref|XP_006342519.1|	576	107	574	0.85	0.93	0	471	821	0	--	PREDICTED: probable peptide transporter At1g52190-like [Solanum tuberosum]
c1015237_g1	122	1	122	gb|AAG43550.1|AF211532_1	256	135	256	0.97	0.99	0	122	241	1e-61	--	Avr9/Cf-9 rapidly elicited protein 132 [Nicotiana tabacum]
c1042043_g1	178	1	178	ref|XP_006365891.1|	457	1	178	0.99	0.99	0	178	364	1e-98	--	PREDICTED: casein kinase I isoform delta-like [Solanum tuberosum]
c1020844_g1	153	1	153	gb|AAC63273.1|	153	1	153	1	1	0	153	303	3e-80	--	SKP1-like protein [Nicotiana clevelandii]
c1018943_g1	184	1	184	ref|XP_002529461.1|	193	1	193	0.55	0.67	0.07	196	177	2e-42	--	conserved hypothetical protein [Ricinus communis] gb|EEF32927.1| conserved hypothetical protein [Ricinus communis]
c1037757_g1	458	1	458	ref|XP_006351854.1|	647	184	639	0.83	0.9	0	458	770	0	--	PREDICTED: ABC transporter G family member 11-like [Solanum tuberosum]
c923117_g1	247	1	247	ref|XP_006364804.1|	437	54	298	0.57	0.7	0.05	253	261	5e-67	--	PREDICTED: vinorine synthase-like [Solanum tuberosum]
c1026481_g1	219	1	219	ref|XP_006348952.1|	840	1	218	0.85	0.89	0	219	372	1e-100	--	PREDICTED: protein MEI2-like 2-like isoform X1 [Solanum tuberosum]
c1041738_g2	412	1	412	ref|XP_004234552.1|	406	1	406	0.85	0.9	0.01	412	712	0	--	PREDICTED: tubby-like F-box protein 5-like [Solanum lycopersicum]
c1095526_g1	160	47	159	ref|XP_006342442.1|	115	1	115	0.63	0.73	0.06	118	143	5e-32	--	PREDICTED: uncharacterized protein LOC102603344 isoform X1 [Solanum tuberosum] ref|XP_006342443.1| PREDICTED: uncharacterized protein LOC102603344 isoform X2 [Solanum tuberosum]
c1029425_g1	351	1	342	ref|XP_006339004.1|	394	1	353	0.66	0.73	0.12	371	449	1e-123	--	PREDICTED: uncharacterized protein LOC102586647 isoform X1 [Solanum tuberosum]
c1024801_g1	486	1	486	gb|ADZ24717.1|	498	1	485	0.9	0.93	0	486	904	0	--	lycopene b-cyclase [Solanum pennellii]
c1028711_g2	177	1	165	ref|XP_004249036.1|	165	1	165	0.86	0.9	0	165	283	5e-74	--	PREDICTED: putative Holliday junction resolvase-like isoform 1 [Solanum lycopersicum]
c1026012_g2	266	7	264	ref|XP_006352446.1|	409	20	277	0.76	0.89	0	258	421	1e-115	--	PREDICTED: uncharacterized protein LOC102597431 [Solanum tuberosum]
c1035540_g1	378	1	378	ref|XP_006360143.1|	371	1	371	0.84	0.89	0.02	380	645	0	--	PREDICTED: uncharacterized protein LOC102590255 [Solanum tuberosum]
c1045950_g1	113	1	113	gb|EMT12226.1|	533	341	453	1	1	0	113	228	1e-57	--	Ketol-acid reductoisomerase, chloroplastic [Aegilops tauschii]
c1030227_g6	263	8	239	dbj|BAC53932.1|	464	9	241	0.34	0.52	0.04	238	137	7e-30	--	hypothetical protein [Nicotiana tabacum]
c993199_g1	101	1	101	ref|XP_004229795.1|	159	1	99	0.56	0.73	0.09	105	114	3e-23	--	PREDICTED: auxin-induced protein 10A5-like [Solanum lycopersicum]
c1043628_g2	121	10	121	ref|XP_006345710.1|	284	173	284	0.51	0.69	0	112	146	4e-33	--	PREDICTED: putative ribonuclease H protein At1g65750-like isoform X2 [Solanum tuberosum]
c1015808_g1	141	1	141	ref|XP_006338279.1|	141	1	141	0.83	0.92	0	141	248	1e-63	--	PREDICTED: cyclin-B1-2-like [Solanum tuberosum]
c1138530_g1	107	1	75	ref|XP_006350674.1|	90	1	79	0.73	0.81	0.05	79	103	4e-20	--	PREDICTED: uncharacterized protein LOC102590215 [Solanum tuberosum]
c1051406_g1	114	1	114	ref|NP_001011508.1|	507	32	145	0.99	0.99	0	114	234	1e-59	--	tyrosine-protein phosphatase non-receptor type substrate 1 precursor [Sus scrofa] emb|CAD67711.1| swine workshop cluster 3 antigen precursor [Sus scrofa] gb|AIK19306.1| CD172 [Sus scrofa]
c1030329_g1	198	1	198	ref|XP_006350002.1|	334	1	218	0.64	0.72	0.12	222	251	2e-64	--	PREDICTED: probable WRKY transcription factor 28-like [Solanum tuberosum]
c1031641_g1	359	1	359	ref|XP_006344570.1|	351	1	351	0.8	0.89	0.03	361	563	1e-157	--	PREDICTED: uncharacterized protein LOC102591758 isoform X1 [Solanum tuberosum] ref|XP_006344571.1| PREDICTED: uncharacterized protein LOC102591758 isoform X2 [Solanum tuberosum]
c1043134_g1	1552	67	1552	dbj|BAO49740.1|	1486	1	1486	0.96	0.98	0	1486	2833	0	--	nuclear pore complex protein Nup155a [Nicotiana benthamiana]
c1006750_g2	122	2	122	ref|XP_006362099.1|	1801	199	319	0.86	0.9	0	121	221	1e-55	--	PREDICTED: 1-phosphatidylinositol-3-phosphate 5-kinase FAB1B-like [Solanum tuberosum]
c1029190_g1	168	1	168	dbj|BAA86386.1|	439	1	169	0.98	0.98	0	169	329	4e-88	--	transcription factor [Nicotiana tabacum]
c198139_g1	133	1	133	ref|XP_008691577.1|	391	259	391	1	1	0	133	294	1e-77	--	PREDICTED: heterogeneous nuclear ribonucleoprotein D-like [Ursus maritimus]
c1021281_g2	143	1	143	ref|XP_006338945.1|	444	302	444	0.95	0.97	0	143	275	7e-72	--	PREDICTED: enolase-like [Solanum tuberosum]
c1041624_g1	670	1	670	ref|XP_006341653.1|	621	1	621	0.76	0.83	0.08	675	1004	0	--	PREDICTED: uncharacterized protein LOC102581153 [Solanum tuberosum]
c1038745_g1	373	1	373	ref|XP_006352093.1|	373	1	373	0.95	0.97	0	373	748	0	--	PREDICTED: uncharacterized protein LOC102583218 isoform X1 [Solanum tuberosum] ref|XP_006352094.1| PREDICTED: uncharacterized protein LOC102583218 isoform X2 [Solanum tuberosum] ref|XP_006352095.1| PREDICTED: uncharacterized protein LOC102583218 isoform X3 [Solanum tuberosum] ref|XP_006352096.1| PREDICTED: uncharacterized protein LOC102583218 isoform X4 [Solanum tuberosum] ref|XP_006352097.1| PRE…
c1030843_g1	171	31	171	ref|XP_004248791.1|	141	1	141	0.89	0.92	0	141	261	2e-67	--	PREDICTED: uncharacterized protein C6C3.02c-like isoform 1 [Solanum lycopersicum]
c1029515_g3	149	3	149	emb|CAN76591.1|	1416	590	741	0.37	0.59	0.03	152	112	8e-23	--	hypothetical protein VITISV_020293 [Vitis vinifera]
c1013591_g1	122	3	118	ref|XP_006367959.1|	154	39	153	0.87	0.9	0	116	206	3e-51	--	PREDICTED: dehydrodolichyl diphosphate synthase 2-like [Solanum tuberosum]
c1084288_g1	101	3	101	emb|CCA65979.1|	1110	415	513	0.45	0.71	0	99	107	3e-21	--	hypothetical protein [Beta vulgaris subsp. vulgaris]
c1026419_g2	114	1	111	ref|XP_004252154.1|	380	212	322	0.93	0.99	0	111	208	1e-51	--	PREDICTED: Golgi to ER traffic protein 4 homolog [Solanum lycopersicum]
c1044137_g1	435	1	435	gb|AAC26250.1|	964	178	570	0.55	0.67	0.09	435	466	1e-128	--	contains similarity to reverse transcriptase (Pfam: rvt.hmm, score 19.29) [Arabidopsis thaliana] emb|CAB80804.1| putative retrotransposon protein [Arabidopsis thaliana]
c1032790_g6	307	1	307	ref|XP_004240202.1|	811	356	645	0.38	0.55	0.06	309	184	9e-44	--	PREDICTED: uncharacterized protein LOC101267997 [Solanum lycopersicum]
c1036041_g7	291	1	287	ref|XP_004241655.1|	287	1	287	0.91	0.95	0	287	551	1e-154	--	PREDICTED: uncharacterized protein LOC101250128 isoform 2 [Solanum lycopersicum]
c633625_g1	179	12	179	ref|XP_006350127.1|	760	139	306	0.91	0.94	0	168	328	8e-88	--	PREDICTED: subtilisin-like protease-like, partial [Solanum tuberosum]
c1030586_g1	362	1	362	dbj|BAO49743.1|	362	1	362	0.94	0.97	0	362	692	0	--	nuclear pore complex protein Nup43a [Nicotiana benthamiana]
c1038234_g1	806	1	805	ref|XP_006345280.1|	988	210	987	0.67	0.76	0.03	806	1042	0	--	PREDICTED: receptor-like protein 12-like [Solanum tuberosum]
c1121516_g1	110	1	110	gb|EIE79030.1|	261	5	114	0.97	0.98	0	110	225	9e-57	--	hypothetical protein RO3G_03735 [Rhizopus delemar RA 99-880]
c955993_g1	159	1	153	ref|XP_006365434.1|	157	1	157	0.87	0.9	0.03	158	269	5e-70	--	PREDICTED: probable calcium-binding protein CML44-like [Solanum tuberosum]
c1028064_g1	437	1	437	ref|XP_004229383.1|	539	1	456	0.6	0.7	0.07	464	474	1e-131	--	PREDICTED: uncharacterized protein LOC101265365 [Solanum lycopersicum]
c1029079_g1	141	6	141	ref|XP_004246540.1|	370	3	137	0.86	0.91	0	136	243	2e-62	--	PREDICTED: uncharacterized protein LOC101262038 [Solanum lycopersicum]
c1025804_g1	115	1	112	ref|XP_006344727.1|	167	48	159	0.83	0.88	0	112	185	1e-44	--	PREDICTED: dnaJ homolog subfamily B member 3-like [Solanum tuberosum]
c1023569_g1	211	1	211	ref|XP_006353483.1|	307	93	307	0.68	0.73	0.11	226	268	2e-69	--	PREDICTED: ethylene-responsive transcription factor ERF037-like [Solanum tuberosum]
c1039555_g1	169	1	157	ref|XP_006345892.1|	213	1	158	0.81	0.84	0.1	166	267	3e-69	--	PREDICTED: RNA-binding protein 42-like isoform X2 [Solanum tuberosum] ref|XP_006345893.1| PREDICTED: RNA-binding protein 42-like isoform X3 [Solanum tuberosum]
c1027486_g1	130	1	129	ref|NP_001266022.1|	982	1	131	0.78	0.84	0.04	133	195	7e-48	--	Hop-interacting protein THI140 [Solanum lycopersicum] gb|AEW69826.1| Hop-interacting protein THI140 [Solanum lycopersicum]
c1023482_g1	203	3	203	ref|XP_006357866.1|	182	1	182	0.6	0.69	0.17	210	212	1e-52	--	PREDICTED: uncharacterized protein LOC102597894 [Solanum tuberosum]
c1035684_g3	159	1	149	ref|XP_006352535.1|	359	1	152	0.76	0.86	0.01	152	216	5e-54	--	PREDICTED: mitochondrial import inner membrane translocase subunit TIM50-like [Solanum tuberosum]
c1011977_g1	160	1	160	ref|XP_004230872.1|	527	105	264	0.77	0.88	0	160	259	3e-67	--	PREDICTED: bifunctional dihydrofolate reductase-thymidylate synthase-like [Solanum lycopersicum]
c906944_g2	268	86	182	ref|XP_004249633.1|	506	1	121	0.52	0.63	0.21	122	101	6e-19	--	PREDICTED: DELLA protein GAI-like [Solanum lycopersicum]
c1032738_g4	384	1	384	ref|XP_006349902.1|	459	1	384	0.81	0.89	0	384	654	0	--	PREDICTED: anthocyanidin 3-O-glucoside 5-O-glucosyltransferase 1-like [Solanum tuberosum]
c1040813_g2	810	1	810	gb|ADH04265.1|	889	1	806	0.98	0.98	0	810	1595	0	--	ARF1 [Nicotiana benthamiana]
c1035055_g4	487	1	480	ref|XP_006356247.1|	656	1	529	0.54	0.67	0.11	534	515	1e-143	--	PREDICTED: uncharacterized protein LOC102606228 isoform X5 [Solanum tuberosum]
c1042810_g1	1242	11	1242	ref|XP_006338449.1|	1246	15	1246	0.86	0.92	0	1232	2070	0	--	PREDICTED: structural maintenance of chromosomes protein 4-like [Solanum tuberosum]
c1041985_g1	842	133	842	ref|XP_006348178.1|	984	244	984	0.6	0.7	0.07	753	845	0	--	PREDICTED: pentatricopeptide repeat-containing protein At1g06710, mitochondrial-like [Solanum tuberosum]
c1023802_g3	184	4	173	ref|XP_006361777.1|	1344	1039	1235	0.48	0.59	0.19	203	159	9e-37	--	PREDICTED: chitinase-like protein PB1E7.04c-like [Solanum tuberosum]
c1038697_g2	224	1	199	ref|XP_006338010.1|	630	45	243	0.6	0.81	0	199	269	1e-69	--	PREDICTED: F-box protein CPR30-like [Solanum tuberosum]
c1043280_g1	152	1	138	ref|XP_004235709.1|	1036	826	962	0.74	0.83	0	138	203	4e-50	--	PREDICTED: regulator of telomere elongation helicase 1-like [Solanum lycopersicum]
c1036796_g1	354	1	354	ref|XP_006339615.1|	424	71	424	0.96	0.98	0	354	686	0	--	PREDICTED: CAAX prenyl protease 1 homolog [Solanum tuberosum]
c993534_g1	128	1	127	ref|XP_006346789.1|	505	378	504	0.88	0.96	0	127	245	6e-63	--	PREDICTED: cytochrome P450 86B1-like [Solanum tuberosum]
c142042_g1	273	2	273	ref|XP_006358149.1|	1155	111	382	0.86	0.93	0	272	470	1e-130	--	PREDICTED: probable LRR receptor-like serine/threonine-protein kinase At3g47570-like [Solanum tuberosum]
c1004662_g1	136	1	136	emb|CAA50575.1|	139	4	139	1	1	0	136	278	7e-73	--	cytochrome b5 [Nicotiana tabacum]
c1022673_g1	398	28	398	ref|XP_006338138.1|	371	5	371	0.77	0.83	0.03	375	554	1e-155	--	PREDICTED: RING-H2 finger protein ATL11-like [Solanum tuberosum]
c1019556_g2	116	58	116	ref|XP_006345706.1|	247	1	56	0.79	0.91	0.05	59	6	4e-17	--	PREDICTED: uncharacterized protein LOC102603824 [Solanum tuberosum]
c1039893_g5	179	1	179	gb|AAB08428.1|	390	212	390	0.98	0.99	0	179	346	4e-93	--	patatin homolog [Nicotiana tabacum]
c1041345_g1	636	1	634	ref|XP_006339462.1|	636	1	636	0.9	0.95	0	636	1223	0	--	PREDICTED: probable methyltransferase PMT15-like [Solanum tuberosum]
c1040011_g1	892	1	892	ref|XP_006340475.1|	890	1	890	0.93	0.96	0	895	1664	0	--	PREDICTED: uncharacterized protein LOC102579691 [Solanum tuberosum]
c439656_g1	441	1	440	ref|XP_006367771.1|	450	1	448	0.69	0.82	0.03	451	638	1e-180	--	PREDICTED: uncharacterized acetyltransferase At3g50280-like [Solanum tuberosum]
c1034122_g2	288	1	288	ref|XP_006350897.1|	288	1	288	0.95	0.97	0	288	563	1e-158	--	PREDICTED: KH domain-containing protein At3g08620-like [Solanum tuberosum]
c1003842_g1	222	4	222	ref|XP_006360529.1|	216	3	216	0.78	0.84	0.04	221	330	4e-88	--	PREDICTED: universal stress protein A-like protein-like [Solanum tuberosum]
c1042767_g1	682	1	682	ref|XP_006367891.1|	681	1	681	0.88	0.92	0	684	1214	0	--	PREDICTED: uncharacterized protein At4g19900-like [Solanum tuberosum]
c1042934_g4	130	30	126	ref|XP_006361065.1|	499	1	97	0.52	0.72	0	97	108	2e-21	--	PREDICTED: putative NPIP-like protein LOC613037-like [Solanum tuberosum]
c1001189_g1	179	48	176	emb|CAN78836.1|	144	11	138	0.46	0.63	0.02	130	112	9e-23	--	hypothetical protein VITISV_024715 [Vitis vinifera]
c1031288_g1	471	2	471	ref|XP_006351466.1|	471	1	471	0.89	0.94	0	471	865	0	--	PREDICTED: radical S-adenosyl methionine domain-containing protein 1, mitochondrial-like [Solanum tuberosum]
c379556_g1	103	1	93	gb|AAL69425.1|AC098565_7	848	209	310	0.39	0.58	0.14	105	8	2e-06	--	Putative polyprotein [Oryza sativa] gb|AAP52144.1| retrotransposon protein, putative, unclassified [Oryza sativa Japonica Group]
c1039329_g1	581	43	581	ref|XP_004241173.1|	551	20	551	0.83	0.91	0.02	542	878	0	--	PREDICTED: uncharacterized protein LOC101258865 [Solanum lycopersicum]
c1019046_g1	139	1	139	ref|XP_006363909.1|	139	1	139	0.93	0.97	0	139	273	4e-71	--	PREDICTED: protein cornichon homolog 4-like [Solanum tuberosum]
c1019941_g1	141	1	140	ref|XP_007037791.1|	593	259	396	0.35	0.6	0.01	140	104	2e-20	--	Uncharacterized protein TCM_014510 [Theobroma cacao] gb|EOY22292.1| Uncharacterized protein TCM_014510 [Theobroma cacao]
c1097650_g1	164	1	164	gb|AFA43816.1|	1452	265	428	0.97	1	0	164	324	1e-86	--	ABCG/PDR subfamily ABC protein [Petunia x hybrida]
c1043809_g1	1608	1	1608	ref|XP_006341899.1|	1568	1	1568	0.77	0.84	0.04	1621	2448	0	--	PREDICTED: uncharacterized protein LOC102602002 [Solanum tuberosum]
c1032265_g1	346	1	345	emb|CDO99733.1|	355	1	354	0.76	0.85	0.02	354	539	1e-150	--	unnamed protein product [Coffea canephora]
c1038573_g2	248	20	248	ref|XP_006361859.1|	395	1	227	0.84	0.91	0	229	389	1e-105	--	PREDICTED: mevalonate kinase-like [Solanum tuberosum]
c93577_g1	127	1	104	emb|CCA65979.1|	1110	647	750	0.45	0.64	0	104	100	3e-19	--	hypothetical protein [Beta vulgaris subsp. vulgaris]
c1100068_g1	116	1	115	gb|ACR36562.1|	192	63	177	0.8	0.86	0	115	183	3e-44	--	unknown [Zea mays]
c1091819_g1	253	13	253	ref|XP_003133999.3|	285	1	241	1	1	0	241	491	1e-136	--	PREDICTED: lipid phosphate phosphohydrolase 1 isoformX1 [Sus scrofa]
c1043486_g5	200	5	192	ref|XP_004248044.1|	652	6	187	0.64	0.75	0.06	191	253	6e-65	--	PREDICTED: uncharacterized protein LOC101249767 [Solanum lycopersicum]
c1043037_g1	1443	1	1443	ref|XP_006349342.1|	1438	1	1438	0.92	0.95	0	1443	2620	0	--	PREDICTED: ATP-dependent RNA helicase Dhx29-like [Solanum tuberosum]
c1024804_g5	305	1	305	ref|XP_004240436.1|	299	1	299	0.67	0.78	0.03	307	399	1e-108	--	PREDICTED: uncharacterized protein LOC101250804 [Solanum lycopersicum]
c1070026_g1	256	17	256	gb|ADZ76153.1|	248	9	248	0.77	0.88	0	240	383	1e-104	--	OMT4 [Vanilla planifolia]
c396049_g1	103	1	103	ref|XP_009143610.1|	128	12	114	1	1	0	103	208	1e-51	--	PREDICTED: ubiquitin-60S ribosomal protein L40-like [Brassica rapa]
c575064_g1	147	1	84	gb|ABI34339.1|	1475	1093	1176	0.52	0.64	0	84	3	8e-13	--	Polyprotein, 3'-partial, putative [Solanum demissum]
c1024552_g1	199	1	199	ref|XP_006359342.1|	830	46	244	0.77	0.82	0	199	301	2e-79	--	PREDICTED: rab GTPase-activating protein 1-like [Solanum tuberosum]
c1039130_g1	151	1	130	ref|XP_004233741.1|	533	303	432	0.9	0.96	0	130	249	3e-64	--	PREDICTED: MLO-like protein 4-like [Solanum lycopersicum]
c702106_g1	141	1	141	ref|XP_005670089.1|	1517	1315	1455	1	1	0	141	273	4e-71	--	PREDICTED: eukaryotic translation initiation factor 4 gamma 1 isoform X6 [Sus scrofa]
c1035519_g1	457	1	457	ref|XP_006357045.1|	694	1	458	0.93	0.96	0	458	884	0	--	PREDICTED: probable xyloglucan glycosyltransferase 5-like [Solanum tuberosum]
c1020438_g1	134	1	134	ref|XP_004237458.1|	357	224	357	0.88	0.94	0	134	258	7e-67	--	PREDICTED: F-box/kelch-repeat protein SKIP6-like [Solanum lycopersicum]
c1044324_g1	133	1	133	gb|AIE45854.1|	1276	316	448	0.66	0.84	0	133	185	8e-45	--	ORF2 [synthetic construct]
c1029577_g1	217	1	217	ref|XP_006350040.1|	217	1	217	0.97	1	0	217	419	1e-115	--	PREDICTED: ras-related protein RABA1f-like isoform X1 [Solanum tuberosum] ref|XP_006350041.1| PREDICTED: ras-related protein RABA1f-like isoform X2 [Solanum tuberosum] ref|XP_006350042.1| PREDICTED: ras-related protein RABA1f-like isoform X3 [Solanum tuberosum]
c1039863_g1	522	5	522	ref|XP_006339930.1|	521	4	521	0.91	0.95	0	518	971	0	--	PREDICTED: transmembrane protein 87A-like [Solanum tuberosum]
c1029880_g1	231	8	231	ref|XP_006353763.1|	234	11	234	0.92	0.97	0	224	421	1e-115	--	PREDICTED: eukaryotic translation initiation factor 3 subunit K-like [Solanum tuberosum]
c1044295_g1	2181	1	2178	ref|XP_006350847.1|	2174	1	2174	0.94	0.97	0	2180	4106	0	--	PREDICTED: U5 small nuclear ribonucleoprotein 200 kDa helicase-like [Solanum tuberosum]
c982329_g1	138	1	116	ref|WP_007823130.1|	508	349	464	0.66	0.73	0	116	132	6e-29	--	putative elongation factor Tu [Streptomyces sp. Tu6071] gb|EGJ75317.1| putative elongation factor Tu [Streptomyces sp. Tu6071]
c1031745_g3	127	3	126	ref|XP_007202330.1|	304	178	303	0.66	0.76	0.01	126	176	4e-42	--	hypothetical protein PRUPE_ppa009159mg [Prunus persica] gb|EMJ03529.1| hypothetical protein PRUPE_ppa009159mg [Prunus persica]
c1039444_g1	638	1	638	ref|XP_004233520.1|	640	1	640	0.91	0.96	0	642	1147	0	--	PREDICTED: ATPase family AAA domain-containing protein 3-like [Solanum lycopersicum]
c1041655_g1	133	6	133	ref|XP_004247989.1|	260	133	260	0.97	0.98	0	128	258	9e-67	--	PREDICTED: ribosome biogenesis protein NSA2 homolog [Solanum lycopersicum]
c1039381_g1	508	1	508	ref|XP_006355069.1|	505	1	505	0.88	0.93	0	509	897	0	--	PREDICTED: glucan endo-1,3-beta-glucosidase 3-like [Solanum tuberosum]
c1022222_g1	153	1	153	ref|XP_006350301.1|	439	33	184	0.92	0.94	0	153	296	2e-78	--	PREDICTED: probable pectate lyase 20-like [Solanum tuberosum]
c1009786_g1	100	3	93	ref|XP_006339061.1|	90	1	88	0.51	0.68	0.09	94	0	4e-15	--	PREDICTED: uncharacterized protein LOC102578690 [Solanum tuberosum]
c1029930_g1	313	1	313	ref|XP_006340240.1|	313	1	313	0.82	0.9	0	313	511	1e-142	--	PREDICTED: uncharacterized protein LOC102578824 [Solanum tuberosum]
c1033063_g4	104	1	104	ref|NP_001234456.1|	1364	826	929	0.93	0.98	0	104	200	3e-49	--	aldehyde oxidase [Solanum lycopersicum] gb|AAG22607.1|AF258810_1 aldehyde oxidase [Solanum lycopersicum] gb|AAK52410.1|AF258814_1 aldehyde oxidase TAO3 [Solanum lycopersicum]
c1035605_g1	432	14	432	ref|XP_006340540.1|	413	1	413	0.9	0.93	0.02	422	731	0	--	PREDICTED: uncharacterized protein LOC102578930 [Solanum tuberosum]
c1026213_g1	244	1	244	ref|XP_006357036.1|	244	1	244	0.89	0.9	0	244	433	1e-119	--	PREDICTED: probable plastid-lipid-associated protein 8, chloroplastic-like [Solanum tuberosum]
c1031195_g1	326	4	326	ref|XP_004244448.1|	326	3	326	0.78	0.87	0	325	518	1e-144	--	PREDICTED: trihelix transcription factor GT-3b-like [Solanum lycopersicum]
c1030694_g4	247	1	247	ref|XP_006338981.1|	248	1	248	0.75	0.88	0.02	250	371	1e-100	--	PREDICTED: transcription factor TGA6-like [Solanum tuberosum]
c1032790_g3	181	86	181	ref|XP_004235138.1|	957	783	878	0.57	0.77	0	96	131	2e-28	--	PREDICTED: uncharacterized protein LOC101243773 [Solanum lycopersicum]
c965991_g2	507	18	507	ref|XP_004234243.1|	1259	6	495	0.85	0.93	0	490	835	0	--	PREDICTED: ABC transporter B family member 11-like [Solanum lycopersicum]
c917154_g1	234	4	230	emb|CCA65997.1|	1363	90	317	0.36	0.54	0	228	162	2e-37	--	hypothetical protein [Beta vulgaris subsp. vulgaris]
c1029458_g1	332	1	315	ref|XP_006364975.1|	338	1	310	0.76	0.82	0.11	331	454	1e-125	--	PREDICTED: transcription factor bHLH93-like [Solanum tuberosum]
c1043949_g1	653	1	653	ref|XP_006359391.1|	1235	308	955	0.87	0.91	0.01	655	1108	0	--	PREDICTED: uncharacterized protein LOC102597355 isoform X2 [Solanum tuberosum]
c438188_g1	107	1	107	ref|NP_001231864.1|	337	74	180	1	1	0	107	209	4e-52	--	transaldolase [Sus scrofa]
c1038269_g2	309	1	309	ref|XP_006365364.1|	309	1	309	0.85	0.91	0	309	531	1e-148	--	PREDICTED: probable pinoresinol-lariciresinol reductase 3-like [Solanum tuberosum]
c1039741_g3	408	3	408	ref|XP_006342274.1|	382	6	382	0.79	0.84	0.07	406	642	0	--	PREDICTED: uncharacterized protein LOC102591511 [Solanum tuberosum]
c1040570_g2	588	1	588	ref|XP_006346631.1|	585	1	585	0.86	0.91	0.01	590	1016	0	--	PREDICTED: uncharacterized protein LOC102592668 isoform X2 [Solanum tuberosum]
c1023073_g3	171	2	171	ref|XP_004296076.1|	1211	690	859	0.62	0.78	0	170	228	2e-57	--	PREDICTED: uncharacterized protein LOC101299658 [Fragaria vesca subsp. vesca]
c1041645_g1	981	1	981	ref|XP_006354465.1|	957	1	957	0.79	0.85	0.06	1002	1528	0	--	PREDICTED: uncharacterized protein LOC102581990 [Solanum tuberosum]
c1031931_g1	294	1	294	ref|XP_006357344.1|	377	87	377	0.9	0.95	0.01	294	557	1e-156	--	PREDICTED: protein S-acyltransferase 8-like [Solanum tuberosum]
c1030925_g1	333	1	333	gb|AIE16185.1|	333	1	333	1	1	0	333	695	0	--	galactinol synthase 2 [Nicotiana tabacum]
c1038344_g1	226	1	225	ref|XP_004248251.1|	519	294	518	0.82	0.87	0	225	392	1e-106	--	PREDICTED: uncharacterized protein LOC101263764 isoform 1 [Solanum lycopersicum] ref|XP_004248252.1| PREDICTED: uncharacterized protein LOC101263764 isoform 2 [Solanum lycopersicum]
c1028785_g1	295	1	295	sp|P93349|XTH_TOBAC	295	1	295	1	1	0	295	627	1e-177	--	RecName: Full=Probable xyloglucan endotransglucosylase/hydrolase protein; Flags: Precursor dbj|BAA13163.1| endoxyloglucan transferase related protein [Nicotiana tabacum]
c990349_g1	133	1	133	ref|XP_002281277.2|	2299	357	489	0.42	0.62	0	133	124	3e-26	--	PREDICTED: uncharacterized protein LOC100261060 [Vitis vinifera]
c1039908_g2	526	4	526	ref|XP_004251009.1|	524	2	524	0.94	0.98	0	523	1029	0	--	PREDICTED: glucomannan 4-beta-mannosyltransferase 2-like [Solanum lycopersicum]
c1024875_g2	143	1	139	ref|XP_006339203.1|	649	506	644	0.76	0.87	0	139	233	4e-59	--	PREDICTED: cationic amino acid transporter 2, vacuolar-like [Solanum tuberosum]
c1028935_g2	441	1	441	gb|AGW47887.1|	441	1	441	0.98	0.99	0	441	871	0	--	chorismate synthase 1 [Nicotiana tabacum]
c1032583_g1	452	1	452	dbj|BAO98754.1|	452	1	452	0.96	0.98	0	452	882	0	--	putative aminoacylase [Nicotiana benthamiana]
c1029847_g1	222	1	222	ref|XP_006349333.1|	221	1	221	0.83	0.9	0	222	384	1e-104	--	PREDICTED: uncharacterized protein LOC102593019 [Solanum tuberosum]
c940470_g2	125	1	125	ref|XP_006367684.1|	343	219	343	0.84	0.91	0	125	202	6e-50	--	PREDICTED: probable receptor-like protein kinase At1g33260-like [Solanum tuberosum]
c1166962_g1	109	1	103	ref|XP_004240675.1|	333	10	111	0.49	0.66	0	103	110	4e-22	--	PREDICTED: uncharacterized protein LOC101260732 [Solanum lycopersicum]
c1027180_g1	123	1	123	ref|XP_004252812.1|	2585	1127	1249	0.91	0.94	0	123	229	4e-58	--	PREDICTED: uncharacterized protein LOC101252761 [Solanum lycopersicum]
c1035131_g1	589	1	589	ref|XP_006366890.1|	599	1	599	0.86	0.91	0.01	599	998	0	--	PREDICTED: uncharacterized protein LOC102593994 [Solanum tuberosum]
c436685_g1	163	42	163	ref|XP_004247247.1|	421	169	290	0.59	0.77	0	122	161	1e-37	--	PREDICTED: uncharacterized protein LOC101256917 [Solanum lycopersicum]
c1038896_g1	707	31	707	ref|XP_006363036.1|	670	1	670	0.91	0.93	0.03	684	1234	0	--	PREDICTED: threonine--tRNA ligase, cytoplasmic-like [Solanum tuberosum]
c1037969_g1	537	1	537	ref|XP_006351963.1|	537	1	537	0.92	0.97	0	537	1009	0	--	PREDICTED: NEDD8-activating enzyme E1 regulatory subunit-like isoform X1 [Solanum tuberosum] ref|XP_006351964.1| PREDICTED: NEDD8-activating enzyme E1 regulatory subunit-like isoform X2 [Solanum tuberosum]
c1040206_g3	225	1	225	ref|XP_006344870.1|	425	1	220	0.84	0.88	0.02	225	391	1e-106	--	PREDICTED: uncharacterized protein LOC102588767 [Solanum tuberosum]
c1038956_g1	346	1	346	ref|XP_006346051.1|	541	196	541	0.85	0.91	0	346	585	1e-164	--	PREDICTED: protein RRNAD1-like isoform X1 [Solanum tuberosum]
c1042523_g1	992	1	992	ref|XP_006343433.1|	1031	41	1031	0.88	0.92	0	993	1728	0	--	PREDICTED: pre-mRNA-processing protein 40A-like isoform X1 [Solanum tuberosum]
c1042190_g2	718	3	718	ref|XP_006348085.1|	733	13	733	0.85	0.9	0	722	1231	0	--	PREDICTED: homeobox-leucine zipper protein PROTODERMAL FACTOR 2-like [Solanum tuberosum]
c1043289_g1	1222	1	1222	ref|XP_006347778.1|	1217	1	1216	0.89	0.92	0	1224	2182	0	--	PREDICTED: ribosome biogenesis protein BMS1 homolog isoform X1 [Solanum tuberosum]
c1042440_g2	831	1	831	ref|XP_006347390.1|	832	1	832	0.86	0.91	0.01	836	1428	0	--	PREDICTED: uncharacterized protein LOC102602040 [Solanum tuberosum]
c1028421_g2	148	1	133	ref|XP_006340997.1|	361	217	349	0.93	0.97	0	133	261	9e-68	--	PREDICTED: mannose-1-phosphate guanylyltransferase 1-like [Solanum tuberosum]
c1031310_g1	742	1	742	ref|XP_004229226.1|	742	1	742	0.97	0.98	0	742	1454	0	--	PREDICTED: cullin-1-like [Solanum lycopersicum]
c1031757_g7	116	6	66	ref|XP_008239126.1|	1247	1146	1206	0.47	0.62	0	61	1	5e-07	--	PREDICTED: uncharacterized protein LOC103337735 [Prunus mume]
c1000725_g2	159	9	159	ref|XP_006343397.1|	207	57	207	0.54	0.71	0	151	173	3e-41	--	PREDICTED: putative ribonuclease H protein At1g65750-like [Solanum tuberosum]
c1027404_g1	182	1	157	ref|XP_006347279.1|	253	1	157	0.94	0.98	0	157	302	8e-80	--	PREDICTED: gamma-secretase subunit APH1-like [Solanum tuberosum]
c379243_g1	99	1	99	ref|XP_004233405.1|	430	211	309	0.69	0.83	0	99	160	2e-37	--	PREDICTED: uncharacterized protein LOC101255953 [Solanum lycopersicum]
c635931_g1	521	1	520	ref|XP_006348289.1|	620	1	520	0.9	0.95	0	520	929	0	--	PREDICTED: ABC transporter G family member 10-like [Solanum tuberosum]
c997719_g1	136	1	136	ref|XP_006356684.1|	1337	294	424	0.6	0.7	0.07	139	150	4e-34	--	PREDICTED: eukaryotic translation initiation factor 5B-like [Solanum tuberosum]
c635464_g1	130	1	130	ref|NP_001151064.1|	410	53	182	1	1	0	130	261	1e-67	--	LOC100284697 [Zea mays] gb|ACF79496.1| unknown [Zea mays] gb|ACG41480.1| eukaryotic initiation factor 4A [Zea mays]
c1031109_g1	240	1	240	ref|XP_004250768.1|	245	1	245	0.79	0.86	0.02	245	369	1e-100	--	PREDICTED: pentatricopeptide repeat-containing protein At3g46870-like [Solanum lycopersicum]
c1031271_g5	141	1	141	dbj|BAF81889.1|	141	1	141	1	1	0	141	274	1e-71	--	histone H2B [Nicotiana tabacum]
c1041429_g1	166	1	166	ref|XP_006353898.1|	947	1	170	0.86	0.91	0.02	170	294	2e-77	--	PREDICTED: U2 snRNP-associated SURP motif-containing protein-like isoform X2 [Solanum tuberosum]
c1033700_g1	495	1	495	ref|XP_006367484.1|	494	1	494	0.78	0.84	0.04	505	767	0	--	PREDICTED: putative E3 ubiquitin-protein ligase RING1a-like isoform X2 [Solanum tuberosum]
c1042827_g1	897	1	897	ref|XP_006341517.1|	1379	482	1379	0.93	0.96	0	898	1661	0	--	PREDICTED: uncharacterized protein LOC102593631 [Solanum tuberosum]
c1034576_g1	351	1	351	ref|XP_006347062.1|	403	1	354	0.85	0.92	0	354	598	1e-168	--	PREDICTED: CBS domain-containing protein CBSX5-like [Solanum tuberosum]
c1042035_g1	923	1	913	ref|XP_006351768.1|	902	1	898	0.79	0.87	0.01	913	1446	0	--	PREDICTED: uncharacterized protein LOC102605647 [Solanum tuberosum]
c1039595_g1	681	1	678	ref|XP_006365244.1|	678	1	675	0.9	0.93	0	679	1217	0	--	PREDICTED: somatic embryogenesis receptor kinase 1-like [Solanum tuberosum]
c1035991_g1	104	2	103	gb|ABI34329.1|	1775	360	461	0.61	0.76	0	102	127	3e-27	--	Integrase core domain containing protein [Solanum demissum]
c1040175_g1	400	6	400	ref|XP_004230874.1|	398	4	398	0.96	0.98	0	395	748	0	--	PREDICTED: 26S protease regulatory subunit S10B homolog B-like [Solanum lycopersicum]
c1136686_g1	107	1	93	ref|XP_003922414.1|	154	45	138	0.34	0.61	0.03	95	1	1e-08	--	PREDICTED: uncharacterized protein LOC101040298 [Saimiri boliviensis boliviensis]
c1032648_g1	174	1	174	ref|XP_004237012.1|	175	1	175	0.84	0.9	0.03	178	303	4e-80	--	PREDICTED: uncharacterized protein LOC101263203 isoform 1 [Solanum lycopersicum] ref|XP_004237013.1| PREDICTED: uncharacterized protein LOC101263203 isoform 2 [Solanum lycopersicum]
c1035669_g1	454	18	454	ref|XP_004239143.1|	561	125	561	0.95	0.98	0	437	869	0	--	PREDICTED: uncharacterized protein At1g04910-like [Solanum lycopersicum]
c1025159_g1	281	1	281	ref|XP_004243917.1|	920	55	333	0.85	0.9	0.03	285	460	1e-127	--	PREDICTED: respiratory burst oxidase homolog protein E-like [Solanum lycopersicum]
c1027549_g1	316	1	316	ref|XP_006344975.1|	324	17	324	0.9	0.94	0.02	316	579	1e-162	--	PREDICTED: uncharacterized protein LOC102598803 [Solanum tuberosum]
c1021342_g3	140	1	140	ref|XP_003531251.1|	1114	257	396	0.67	0.82	0	140	194	1e-47	--	PREDICTED: importin-5-like [Glycine max]
c1028676_g1	281	41	281	ref|XP_004251925.1|	229	1	229	0.85	0.89	0.04	241	405	1e-110	--	PREDICTED: 50S ribosomal protein L13, chloroplastic-like isoform 1 [Solanum lycopersicum]
c1032178_g1	267	1	267	ref|XP_006366622.1|	267	1	267	0.82	0.92	0	267	457	1e-126	--	PREDICTED: transmembrane protein 56-like isoform X1 [Solanum tuberosum] ref|XP_006366623.1| PREDICTED: transmembrane protein 56-like isoform X2 [Solanum tuberosum] ref|XP_006366624.1| PREDICTED: transmembrane protein 56-like isoform X3 [Solanum tuberosum]
c1034484_g1	190	5	190	ref|XP_006355919.1|	260	41	260	0.7	0.74	0.15	220	263	4e-68	--	PREDICTED: coiled-coil domain-containing protein 93-like isoform X1 [Solanum tuberosum]
c1074290_g1	116	25	116	ref|XP_006350922.1|	118	14	105	0.7	0.76	0.04	94	134	2e-29	--	PREDICTED: RING-H2 finger protein ATL1-like [Solanum tuberosum]
c634782_g1	215	1	215	ref|XP_004251049.1|	341	103	317	0.75	0.86	0	215	365	2e-98	--	PREDICTED: uncharacterized protein LOC101256939 isoform 2 [Solanum lycopersicum]
c1021522_g1	150	8	136	gb|KDP24610.1|	390	197	322	0.41	0.56	0.02	129	9	3e-16	--	hypothetical protein JCGZ_25526 [Jatropha curcas]
c1022529_g1	131	2	131	gb|KFK44297.1|	1374	370	499	0.57	0.79	0	130	170	3e-40	--	hypothetical protein AALP_AA1G239700 [Arabis alpina]
c1018296_g3	101	7	101	ref|XP_004247710.1|	370	3	99	0.7	0.81	0.02	97	140	4e-31	--	PREDICTED: 1-aminocyclopropane-1-carboxylate oxidase homolog [Solanum lycopersicum]
c1037786_g3	277	3	266	emb|CAN60890.1|	1378	163	437	0.32	0.5	0.09	283	135	3e-29	--	hypothetical protein VITISV_011880 [Vitis vinifera]
c1058686_g1	157	1	156	ref|XP_006338108.1|	345	172	334	0.68	0.8	0.04	163	208	1e-51	--	PREDICTED: transcription factor bHLH96-like [Solanum tuberosum]
c1032852_g3	172	1	172	ref|XP_006354259.1|	170	1	170	0.87	0.93	0.01	172	312	7e-83	--	PREDICTED: zinc finger A20 and AN1 domain-containing stress-associated protein 8-like [Solanum tuberosum]
c1041967_g1	373	1	373	ref|XP_006343361.1|	754	382	754	0.96	0.98	0	373	769	0	--	PREDICTED: oligopeptide transporter 7-like [Solanum tuberosum]
c1100871_g1	125	1	125	ref|XP_006360304.1|	520	110	237	0.85	0.94	0.02	128	213	3e-53	--	PREDICTED: protein spinster-like [Solanum tuberosum]
c1043727_g1	729	14	700	emb|CDO97968.1|	767	26	703	0.69	0.79	0.02	692	935	0	--	unnamed protein product [Coffea canephora]
c1014989_g1	652	131	652	ref|XP_006366727.1|	880	361	880	0.79	0.86	0.02	527	848	0	--	PREDICTED: histone-lysine N-methyltransferase, H3 lysine-9 specific SUVH6-like [Solanum tuberosum]
c1028775_g1	331	1	331	ref|XP_006347514.1|	348	1	348	0.71	0.78	0.08	354	462	1e-127	--	PREDICTED: uncharacterized protein LOC102588139 [Solanum tuberosum]
c1013098_g1	102	2	84	ref|XP_004250624.1|	313	173	260	0.61	0.81	0.05	88	122	1e-25	--	PREDICTED: uncharacterized protein LOC101263373 [Solanum lycopersicum]
c1126199_g1	109	1	108	ref|NP_001171377.1|	144	7	114	1	1	0	108	222	6e-56	--	RNA-binding region containing protein 2-like [Sus scrofa] ref|XP_005663401.1| PREDICTED: S100 calcium binding protein A9 isoform X1 [Sus scrofa] gb|ACG60601.1| calcium-binding protein S100A9 [Sus scrofa] gb|ACO57615.1| calcium-binding protein A9 [Sus scrofa]
c1032853_g1	440	1	438	ref|XP_006339426.1|	434	1	431	0.8	0.89	0.02	440	688	0	--	PREDICTED: BSD domain-containing protein 1-like [Solanum tuberosum]
c1035422_g2	118	36	118	gb|ACK55195.1|	667	1	83	1	1	0	83	171	1e-40	--	ER luminal-binding protein [Nicotiana benthamiana]
c516408_g1	116	1	116	gb|AAD47832.1|	499	163	276	0.82	0.9	0.01	116	187	2e-45	--	cytochrome P450 [Nicotiana tabacum]
c1040468_g1	435	1	433	ref|XP_004241998.1|	540	106	538	0.87	0.93	0	433	790	0	--	PREDICTED: uncharacterized protein At1g04910-like [Solanum lycopersicum]
c1164288_g1	161	1	161	ref|XP_004241282.1|	1094	298	459	0.89	0.95	0	162	287	1e-75	--	PREDICTED: ABC transporter G family member 28-like [Solanum lycopersicum]
c1032488_g1	586	22	586	ref|XP_004236359.1|	565	1	565	0.97	0.98	0	565	1118	0	--	PREDICTED: elongator complex protein 3-like [Solanum lycopersicum]
c1034062_g1	252	1	252	gb|AAC14323.1|	251	1	251	0.93	0.95	0	252	475	1e-131	--	TSI1 [Nicotiana tabacum]
c1030796_g6	472	197	332	gb|EPS69506.1|	378	200	370	0.35	0.5	0.2	171	1	1e-16	--	hypothetical protein M569_05258, partial [Genlisea aurea]
c1026925_g1	297	1	244	ref|XP_006360272.1|	328	1	268	0.66	0.73	0.13	275	296	1e-77	--	PREDICTED: anaphase-promoting complex subunit cdh1-like [Solanum tuberosum]
c1112370_g1	166	12	166	ref|XP_006360667.1|	282	8	161	0.88	0.95	0	155	289	4e-76	--	PREDICTED: probable xyloglucan endotransglucosylase/hydrolase protein 23-like [Solanum tuberosum]
c1039323_g1	497	10	497	ref|XP_006362849.1|	714	226	714	0.9	0.94	0	489	895	0	--	PREDICTED: ubiquitin-like modifier-activating enzyme atg7-like [Solanum tuberosum]
c1019628_g4	110	1	110	ref|XP_008245026.1|	525	342	451	0.5	0.7	0	110	114	2e-23	--	PREDICTED: uncharacterized protein LOC103343129 [Prunus mume]
c1174243_g1	104	5	104	ref|XP_006367881.1|	301	3	97	0.66	0.82	0.05	100	132	1e-28	--	PREDICTED: mitogen-activated protein kinase kinase kinase NPK1-like [Solanum tuberosum]
c1046686_g1	174	10	173	ref|XP_007029430.1|	914	23	214	0.29	0.45	0.14	192	5	1e-14	--	Phosphoprotein phosphatase isoform 1 [Theobroma cacao] ref|XP_007029431.1| Phosphoprotein phosphatase isoform 1 [Theobroma cacao] gb|EOY09932.1| Phosphoprotein phosphatase isoform 1 [Theobroma cacao] gb|EOY09933.1| Phosphoprotein phosphatase isoform 1 [Theobroma cacao]
c1012760_g1	233	15	233	ref|XP_006353422.1|	218	1	218	0.8	0.86	0.03	222	345	2e-92	--	PREDICTED: abscisic acid receptor PYL4-like isoform X1 [Solanum tuberosum] ref|XP_006353423.1| PREDICTED: abscisic acid receptor PYL4-like isoform X2 [Solanum tuberosum]
c1170516_g1	127	1	127	ref|XP_004465885.1|	188	62	188	0.95	0.97	0	127	254	1e-65	--	PREDICTED: 60S ribosomal protein L35a isoform 1 [Dasypus novemcinctus]
c768151_g1	144	1	144	ref|XP_006349510.1|	377	147	290	1	1	0	144	287	2e-75	--	PREDICTED: actin-like [Solanum tuberosum]
c1017664_g2	135	1	125	ref|XP_006342141.1|	417	1	125	0.62	0.72	0.04	128	145	1e-32	--	PREDICTED: probable serine/threonine-protein kinase Cx32, chloroplastic-like [Solanum tuberosum]
c1024935_g1	286	2	285	emb|CCA65981.1|	1114	389	672	0.5	0.71	0	284	303	9e-80	--	hypothetical protein [Beta vulgaris subsp. vulgaris]
c1003638_g1	178	2	178	ref|XP_004236683.1|	177	1	177	0.82	0.89	0	177	289	7e-76	--	PREDICTED: uncharacterized protein LOC101266503 [Solanum lycopersicum]
c1037685_g3	292	1	292	ref|XP_004228494.1|	438	146	437	0.91	0.96	0	292	554	1e-155	--	PREDICTED: CBL-interacting serine/threonine-protein kinase 3-like isoform 2 [Solanum lycopersicum] ref|XP_004228495.1| PREDICTED: CBL-interacting serine/threonine-protein kinase 3-like isoform 3 [Solanum lycopersicum]
c1041387_g2	314	1	314	ref|XP_004240980.1|	373	1	311	0.74	0.82	0.1	329	442	1e-121	--	PREDICTED: uncharacterized protein LOC101266229 [Solanum lycopersicum]
c1073925_g1	210	1	210	ref|NP_001230581.1|	248	22	231	1	1	0	210	412	1e-112	--	proteasome (prosome, macropain) subunit, alpha type [Sus scrofa]
c1027607_g1	313	1	313	ref|XP_006349768.1|	503	176	503	0.65	0.71	0.14	346	381	1e-103	--	PREDICTED: zinc finger protein MAGPIE-like [Solanum tuberosum]
c1017418_g1	187	1	187	ref|XP_004244168.1|	607	420	607	0.95	0.97	0	188	369	1e-100	--	PREDICTED: indole-3-acetic acid-amido synthetase GH3.6-like [Solanum lycopersicum]
c1040368_g1	754	1	753	ref|XP_006348147.1|	753	1	752	0.85	0.92	0	753	1321	0	--	PREDICTED: pentatricopeptide repeat-containing protein At4g04370-like isoform X1 [Solanum tuberosum] ref|XP_006348148.1| PREDICTED: pentatricopeptide repeat-containing protein At4g04370-like isoform X2 [Solanum tuberosum] ref|XP_006348149.1| PREDICTED: pentatricopeptide repeat-containing protein At4g04370-like isoform X3 [Solanum tuberosum]
c1040319_g1	743	11	743	ref|XP_004238774.1|	742	4	742	0.86	0.92	0.01	741	1269	0	--	PREDICTED: probable LRR receptor-like serine/threonine-protein kinase At1g14390-like [Solanum lycopersicum]
c1096420_g1	154	1	154	ref|XP_006366233.1|	586	56	207	0.77	0.83	0.01	154	208	9e-52	--	PREDICTED: putative WEB family protein At1g65010, chloroplastic-like [Solanum tuberosum]
c1036144_g1	452	1	438	ref|XP_006345365.1|	671	1	452	0.79	0.86	0.03	453	701	0	--	PREDICTED: crossover junction endonuclease MUS81-like [Solanum tuberosum]
c1038664_g2	815	4	815	ref|XP_006340456.1|	1656	866	1656	0.76	0.81	0.03	817	1171	0	--	PREDICTED: dentin sialophosphoprotein-like [Solanum tuberosum]
c1020217_g2	223	1	218	gb|AHX24721.1|	517	294	513	0.69	0.82	0	220	306	8e-81	--	putative UPF0481 protein [Nicotiana tabacum]
c1037539_g2	708	1	708	ref|XP_006359548.1|	953	1	709	0.9	0.93	0.01	715	1291	0	--	PREDICTED: ethylene-overproduction protein 1-like [Solanum tuberosum]
c1039562_g1	272	1	272	gb|ADM13586.1|	808	117	420	0.71	0.75	0.1	304	437	1e-120	--	S-domain receptor-like kinase [Nicotiana tabacum]
c1029669_g1	274	1	274	gb|ABC59515.1|	274	1	274	0.97	0.99	0	274	523	1e-146	--	chloroplast photosystem II 22 kDa component [Nicotiana benthamiana]
c1009211_g1	135	1	135	ref|XP_004240093.1|	439	305	439	0.97	0.99	0	135	286	3e-75	--	PREDICTED: delta(8)-fatty-acid desaturase-like [Solanum lycopersicum]
c1029433_g1	366	1	365	ref|XP_004247290.1|	1954	627	988	0.83	0.89	0.01	367	607	1e-171	--	PREDICTED: uncharacterized protein LOC101265768 [Solanum lycopersicum]
c1141356_g1	133	47	133	ref|XP_005963379.1|	460	353	439	0.68	0.79	0	87	123	4e-26	--	PREDICTED: uncharacterized protein LOC102332477 [Pantholops hodgsonii]
c1028313_g12	116	1	70	ref|XP_006338010.1|	630	143	212	0.68	0.81	0	70	100	2e-19	--	PREDICTED: F-box protein CPR30-like [Solanum tuberosum]
c1036513_g1	509	1	509	ref|XP_006339250.1|	505	1	505	0.83	0.88	0.02	513	840	0	--	PREDICTED: uncharacterized protein LOC102584778 [Solanum tuberosum]
c1039107_g2	734	1	734	ref|XP_006364395.1|	892	1	735	0.92	0.96	0	735	1375	0	--	PREDICTED: sucrose synthase 6-like [Solanum tuberosum]
c1032865_g1	110	1	110	ref|XP_006365731.1|	387	278	387	0.93	0.97	0	110	225	9e-57	--	PREDICTED: uncharacterized protein LOC102598936 [Solanum tuberosum]
c1016226_g1	225	1	225	ref|XP_006344574.1|	216	1	216	0.78	0.83	0.09	231	343	6e-92	--	PREDICTED: uncharacterized protein LOC102592989 [Solanum tuberosum]
c1024581_g1	218	1	218	ref|XP_004249332.1|	227	1	227	0.69	0.76	0.08	232	287	4e-75	--	PREDICTED: uncharacterized protein LOC101251527 [Solanum lycopersicum]
c1059303_g1	142	1	128	ref|XP_006339769.1|	168	24	166	0.65	0.79	0.1	143	182	5e-44	--	PREDICTED: LOB domain-containing protein 18-like [Solanum tuberosum]
[truncated: 25,319 more rows]

## Sheet: swissprot_blast
Query_id	Query_length	Query_start	Query_end	Subject_id	Subject_length	Subject_start	Subject_end	Identity	Positive	Gap	Align_length	Score	E_value	Query_annotation	Subject_annotation
c1018856_g1	104	5	104	sp|P04146|COPIA_DROME	1409	904	1006	0.4	0.64	0.02	103	2	1e-17	--	Copia protein OS=Drosophila melanogaster GN=GIP PE=1 SV=3
c1043585_g2	630	130	428	sp|Q67XL4|Y3544_ARATH	444	121	438	0.36	0.55	0.07	321	176	7e-43	--	Uncharacterized CRM domain-containing protein At3g25440, chloroplastic OS=Arabidopsis thaliana GN=At3g25440 PE=2 SV=1
c1039738_g1	728	27	722	sp|Q9SSQ4|FRS6_ARATH	703	1	701	0.63	0.78	0.02	707	920	0	--	Protein FAR1-RELATED SEQUENCE 6 OS=Arabidopsis thaliana GN=FRS6 PE=2 SV=1
c1032072_g5	172	20	169	sp|Q39266|ZFP7_ARATH	209	35	188	0.37	0.5	0.06	157	2	2e-14	--	Zinc finger protein 7 OS=Arabidopsis thaliana GN=ZFP7 PE=2 SV=1
c1030848_g2	288	12	253	sp|Q9I8B3|RB24B_XENLA	224	7	204	0.36	0.49	0.21	246	130	9e-30	--	RNA-binding protein 24-B OS=Xenopus laevis GN=rbm24-b PE=2 SV=1
c1036318_g1	397	24	397	sp|Q6ICY4|MTPC2_ARATH	393	20	393	0.72	0.84	0.02	379	544	1e-154	--	Metal tolerance protein C2 OS=Arabidopsis thaliana GN=MTPC2 PE=2 SV=1
c1038622_g1	592	1	591	sp|Q84RR2|ARI2_ARATH	593	1	592	0.68	0.8	0.03	601	842	0	--	Probable E3 ubiquitin-protein ligase ARI2 OS=Arabidopsis thaliana GN=ARI2 PE=2 SV=1
c1042288_g1	319	1	318	sp|Q9M291|SC24C_ARATH	1096	777	1095	0.66	0.82	0	319	452	1e-126	--	Protein transport protein Sec24-like CEF OS=Arabidopsis thaliana GN=CEF PE=2 SV=3
c1039763_g4	245	147	245	sp|Q0WRY5|CDL1_ARATH	378	33	133	0.32	0.54	0.01	101	7	6e-07	--	Serine/threonine-protein kinase CDL1 OS=Arabidopsis thaliana GN=CDL1 PE=1 SV=1
c1043911_g1	482	1	458	sp|Q9FQ04|XRN4_ARATH	947	77	534	0.78	0.87	0.01	462	756	0	--	5'-3' exoribonuclease 4 OS=Arabidopsis thaliana GN=XRN4 PE=2 SV=1
c1040780_g1	931	179	931	sp|F4IV66|RNE_ARATH	1001	257	998	0.62	0.74	0.04	763	884	0	--	Ribonuclease E/G-like protein, chloroplastic OS=Arabidopsis thaliana GN=RNE PE=1 SV=1
c993190_g1	135	1	135	sp|P20825|POL2_DROME	1059	429	565	0.43	0.65	0.07	141	117	2e-26	--	Retrovirus-related Pol polyprotein from transposon 297 OS=Drosophila melanogaster GN=pol PE=3 SV=1
c911729_g1	185	20	185	sp|Q6B7M7|COF1_SHEEP	166	1	166	1	1	0	166	332	9e-91	--	Cofilin-1 OS=Ovis aries GN=CFL1 PE=2 SV=3
c1038585_g2	318	4	317	sp|P46863|KL61_DROME	1066	154	486	0.3	0.52	0.15	350	120	1e-26	--	Bipolar kinesin KRP-130 OS=Drosophila melanogaster GN=Klp61F PE=1 SV=2
c1021434_g1	268	1	266	sp|Q8H1Q1|TL225_ARATH	280	1	278	0.75	0.83	0.06	281	392	1e-108	--	Thylakoid lumenal protein At1g12250, chloroplastic OS=Arabidopsis thaliana GN=At1g12250 PE=1 SV=1
c1149001_g1	103	1	103	sp|Q42972|MDHG_ORYSJ	356	160	262	0.9	0.96	0	103	188	1e-47	--	Malate dehydrogenase, glyoxysomal OS=Oryza sativa subsp. japonica GN=Os12g0632700 PE=1 SV=3
c1014058_g1	116	1	116	sp|Q9ZU75|UB12L_ARATH	185	70	185	0.71	0.81	0	116	186	4e-47	--	Probable NEDD8-conjugating enzyme Ubc12-like OS=Arabidopsis thaliana GN=RCE2 PE=2 SV=1
c1014278_g1	108	1	108	sp|P0C604|OR4A8_HUMAN	315	27	134	0.75	0.87	0	108	169	6e-42	--	Putative olfactory receptor 4A8 OS=Homo sapiens GN=OR4A8P PE=5 SV=1
c1033463_g1	414	2	408	sp|Q689D6|RPD1_ARATH	409	5	409	0.34	0.53	0.07	422	220	1e-56	--	Protein ROOT PRIMORDIUM DEFECTIVE 1 OS=Arabidopsis thaliana GN=RPD1 PE=1 SV=1
c1025174_g2	165	53	165	sp|O49840|APK2B_ARATH	426	59	171	0.71	0.85	0	113	177	4e-44	--	Protein kinase 2B, chloroplastic OS=Arabidopsis thaliana GN=APK2B PE=2 SV=1
c901744_g1	508	3	504	sp|Q9C5L3|GLPT1_ARATH	523	10	512	0.72	0.83	0.03	511	730	0	--	Putative glycerol-3-phosphate transporter 1 OS=Arabidopsis thaliana GN=At3g47420 PE=2 SV=1
c1011058_g1	211	39	197	sp|Q84K00|NAC78_ARATH	567	13	156	0.31	0.43	0.15	164	6	1e-07	--	NAC domain-containing protein 78 OS=Arabidopsis thaliana GN=NAC078 PE=2 SV=2
c1038279_g1	567	173	563	sp|Q84V03|FB348_ARATH	778	111	450	0.28	0.43	0.17	401	100	3e-20	--	F-box protein At2g16365 OS=Arabidopsis thaliana GN=At2g16365 PE=2 SV=2
c1020118_g1	168	6	126	sp|Q39131|LAML_ARATH	172	12	134	0.47	0.64	0.01	123	127	3e-29	--	Lamin-like protein OS=Arabidopsis thaliana GN=At5g15350 PE=1 SV=1
c1012130_g1	119	14	119	sp|Q9SL05|PGR5_ARATH	133	24	133	0.76	0.82	0.03	110	159	5e-39	--	Protein PROTON GRADIENT REGULATION 5, chloroplastic OS=Arabidopsis thaliana GN=PGR5 PE=1 SV=1
c1044453_g1	756	41	713	sp|P10978|POLX_TOBAC	1328	10	687	0.31	0.49	0.05	695	342	9e-93	--	Retrovirus-related Pol polyprotein from transposon TNT 1-94 OS=Nicotiana tabacum PE=2 SV=1
c993161_g1	178	45	178	sp|Q9S9M1|WAKLE_ARATH	731	397	535	0.34	0.56	0.06	141	4	1e-12	--	Wall-associated receptor kinase-like 5 OS=Arabidopsis thaliana GN=WAKL5 PE=2 SV=2
c857931_g1	217	15	217	sp|P10978|POLX_TOBAC	1328	293	494	0.25	0.43	0.12	216	3	6e-07	--	Retrovirus-related Pol polyprotein from transposon TNT 1-94 OS=Nicotiana tabacum PE=2 SV=1
c1039348_g1	205	8	119	sp|Q9LFP7|Y5158_ARATH	493	311	422	0.57	0.8	0	112	144	4e-34	--	Probable receptor-like protein kinase At5g15080 OS=Arabidopsis thaliana GN=At5g15080 PE=2 SV=1
c1037828_g2	322	16	321	sp|B5X582|TWIH_ARATH	709	112	413	0.53	0.7	0.02	308	320	1e-86	--	Twinkle homolog protein, chloroplastic/mitochondrial OS=Arabidopsis thaliana GN=At1g30680 PE=1 SV=1
c1006214_g1	140	1	139	sp|P42698|DR111_ARATH	387	1	135	0.6	0.75	0.07	142	159	4e-39	--	DNA-damage-repair/toleration protein DRT111, chloroplastic OS=Arabidopsis thaliana GN=DRT111 PE=1 SV=2
c1035395_g1	364	103	345	sp|Q9FMF4|SAC51_ARATH	348	89	310	0.39	0.49	0.13	249	130	1e-29	--	Transcription factor SAC51 OS=Arabidopsis thaliana GN=SAC51 PE=2 SV=1
c1137939_g1	214	8	204	sp|Q9LD45|BI1_ARATH	247	36	232	0.35	0.55	0	197	125	2e-28	--	Bax inhibitor 1 OS=Arabidopsis thaliana GN=BI-1 PE=1 SV=1
c1030756_g1	621	11	546	sp|Q9LI74|CHUP1_ARATH	1004	1	511	0.34	0.54	0.06	541	272	5e-72	--	Protein CHUP1, chloroplastic OS=Arabidopsis thaliana GN=CHUP1 PE=1 SV=1
c1037387_g1	261	1	261	sp|Q285L8|RS3A_TOBAC	261	1	261	0.98	0.99	0	261	516	1e-146	--	40S ribosomal protein S3a OS=Nicotiana tabacum GN=cyc07 PE=1 SV=1
c1039159_g1	500	3	488	sp|Q9SJG2|Y2296_ARATH	494	5	491	0.63	0.77	0.02	493	615	1e-175	--	Probable receptor-like protein kinase At2g42960 OS=Arabidopsis thaliana GN=At2g42960 PE=3 SV=1
c927739_g1	167	1	166	sp|Q94920|VDAC_DROME	282	116	281	0.57	0.77	0	166	213	6e-55	--	Voltage-dependent anion-selective channel OS=Drosophila melanogaster GN=porin PE=1 SV=3
c1159624_g1	159	5	101	sp|P04146|COPIA_DROME	1409	1305	1401	0.38	0.55	0	97	8	9e-13	--	Copia protein OS=Drosophila melanogaster GN=GIP PE=1 SV=3
c1035552_g2	110	2	104	sp|Q39221|STLP2_ARATH	393	288	393	0.54	0.72	0.02	106	110	2e-24	--	SEC12-like protein 2 OS=Arabidopsis thaliana GN=STL2P PE=1 SV=4
c1019094_g2	183	1	182	sp|Q8S944|DRP3A_ARATH	808	435	615	0.64	0.78	0	182	233	4e-61	--	Dynamin-related protein 3A OS=Arabidopsis thaliana GN=DRP3A PE=1 SV=2
c1027844_g1	199	1	199	sp|Q9ZRD6|YKT61_ARATH	199	1	199	0.87	0.93	0	199	359	6e-99	--	VAMP-like protein YKT61 OS=Arabidopsis thaliana GN=YKT61 PE=2 SV=1
c1029806_g1	394	67	394	sp|O23016|KCAB_ARATH	328	1	328	0.87	0.95	0	328	601	1e-171	--	Probable voltage-gated potassium channel subunit beta OS=Arabidopsis thaliana GN=KAB1 PE=1 SV=1
c1026609_g2	197	10	126	sp|Q9FM96|PSL4_ARATH	647	20	137	0.66	0.7	0	118	162	2e-39	--	Glucosidase 2 subunit beta OS=Arabidopsis thaliana GN=PSL4 PE=2 SV=1
c1014201_g1	330	1	315	sp|Q84MA5|CAAT1_ARATH	594	276	589	0.72	0.83	0	315	475	1e-133	--	Cationic amino acid transporter 1 OS=Arabidopsis thaliana GN=CAT1 PE=1 SV=1
c1022608_g2	99	6	99	sp|Q9SMT7|4CLLA_ARATH	514	5	99	0.75	0.89	0.01	95	142	6e-34	--	Oxalate--CoA ligase OS=Arabidopsis thaliana GN=AAE3 PE=1 SV=1
c1025753_g1	108	1	108	sp|F4IVR7|MYO10_ARATH	1770	556	663	0.85	0.89	0	108	189	3e-48	--	Myosin-10 OS=Arabidopsis thaliana GN=XI-D PE=3 SV=1
c1041862_g1	874	11	680	sp|F4INW9|MYOB4_ARATH	760	9	759	0.3	0.43	0.17	777	282	1e-74	--	Probable myosin-binding protein 4 OS=Arabidopsis thaliana GN=MYOB4 PE=3 SV=1
c1112210_g1	463	1	462	sp|Q8GXE6|AKT6_ARATH	888	426	885	0.56	0.72	0.02	468	503	1e-142	--	Potassium channel AKT6 OS=Arabidopsis thaliana GN=AKT6 PE=1 SV=2
c1040295_g1	376	24	376	sp|Q8VYJ1|MENE_ARATH	560	210	560	0.57	0.74	0.03	359	413	1e-114	--	2-succinylbenzoate--CoA ligase, chloroplastic/peroxisomal OS=Arabidopsis thaliana GN=AAE14 PE=1 SV=1
c1135573_g1	146	1	146	sp|Q764M5|STAT1_PIG	757	170	315	1	1	0	146	298	6e-81	--	Signal transducer and activator of transcription 1 OS=Sus scrofa GN=STAT1 PE=2 SV=1
c1016989_g1	157	1	157	sp|Q8LGF7|PEX4_ARATH	157	1	157	0.93	0.97	0	157	311	1e-84	--	Protein PEROXIN-4 OS=Arabidopsis thaliana GN=PEX4 PE=1 SV=1
c1034349_g1	398	89	397	sp|Q9MBA2|MIND1_ARATH	326	17	325	0.88	0.92	0.01	311	537	1e-152	--	Putative septum site-determining protein minD homolog, chloroplastic OS=Arabidopsis thaliana GN=MIND1 PE=1 SV=1
c1029203_g1	273	17	268	sp|Q5NUF4|HIDM_GLYEC	328	69	327	0.45	0.68	0.03	260	240	7e-63	--	2-hydroxyisoflavanone dehydratase OS=Glycyrrhiza echinata GN=HIDM PE=1 SV=1
c459071_g1	221	1	196	sp|B3H5Q1|BGL11_ARATH	521	316	511	0.54	0.7	0.01	197	214	4e-55	--	Beta-glucosidase 11 OS=Arabidopsis thaliana GN=BGLU11 PE=2 SV=2
c1125208_g1	196	1	196	sp|Q9NY15|STAB1_HUMAN	2570	2329	2525	0.86	0.89	0	197	337	4e-92	--	Stabilin-1 OS=Homo sapiens GN=STAB1 PE=1 SV=3
c1034573_g1	400	26	258	sp|Q84K00|NAC78_ARATH	567	7	235	0.59	0.75	0.05	238	291	5e-78	--	NAC domain-containing protein 78 OS=Arabidopsis thaliana GN=NAC078 PE=2 SV=2
c1027048_g1	203	1	203	sp|Q9ZVZ9|PB27B_ARATH	199	1	199	0.55	0.67	0.02	204	202	1e-51	--	Photosystem II D1 precursor processing protein PSB27-H2, chloroplastic OS=Arabidopsis thaliana GN=PSB27-2 PE=1 SV=1
c1013434_g1	121	1	121	sp|P24929|RK12_TOBAC	186	65	186	0.91	0.96	0	122	208	7e-54	--	50S ribosomal protein L12, chloroplastic OS=Nicotiana tabacum GN=RPL12 PE=1 SV=1
c1031717_g2	334	40	324	sp|P16230|SRCH_RABIT	852	187	486	0.22	0.38	0.08	305	103	2e-21	--	Sarcoplasmic reticulum histidine-rich calcium-binding protein OS=Oryctolagus cuniculus GN=HRC PE=1 SV=1
c1032169_g6	113	1	102	sp|Q9UT85|YIPC_SCHPO	507	270	374	0.31	0.49	0.1	109	1	1e-07	--	Uncharacterized WD repeat-containing protein C343.04c OS=Schizosaccharomyces pombe (strain 972 / ATCC 24843) GN=SPAC343.04c PE=3 SV=1
c1038420_g1	383	1	383	sp|Q112K0|SYDND_TRIEI	595	207	590	0.62	0.77	0	384	489	1e-137	--	Aspartate--tRNA(Asp/Asn) ligase OS=Trichodesmium erythraeum (strain IMS101) GN=aspS PE=3 SV=1
c1003885_g1	156	3	140	sp|P04323|POL3_DROME	1058	541	678	0.32	0.51	0	138	6	1e-14	--	Retrovirus-related Pol polyprotein from transposon 17.6 OS=Drosophila melanogaster GN=pol PE=3 SV=1
c1021758_g1	200	5	200	sp|P48600|IF4E2_ORYSJ	206	7	206	0.72	0.84	0.02	200	308	2e-83	--	Eukaryotic translation initiation factor isoform 4E-2 OS=Oryza sativa subsp. japonica GN=Os10g0467600 PE=2 SV=2
c954480_g1	204	1	190	sp|P92519|M810_ARATH	240	36	227	0.37	0.57	0.04	195	134	4e-31	--	Uncharacterized mitochondrial protein AtMg00810 OS=Arabidopsis thaliana GN=AtMg00810 PE=4 SV=1
c1039004_g1	555	1	553	sp|Q84RR0|ARI7_ARATH	562	1	551	0.73	0.84	0	554	872	0	--	Probable E3 ubiquitin-protein ligase ARI7 OS=Arabidopsis thaliana GN=ARI7 PE=2 SV=1
c1039055_g3	259	2	259	sp|Q8W034|RNP1_ARATH	411	83	373	0.39	0.5	0.11	291	167	9e-41	--	Heterogeneous nuclear ribonucleoprotein 1 OS=Arabidopsis thaliana GN=RNP1 PE=1 SV=1
c1040703_g1	539	294	530	sp|Q66GI4|PRRP1_ARATH	572	149	385	0.55	0.73	0	237	276	2e-73	--	Proteinaceous RNase P 1, chloroplastic/mitochondrial OS=Arabidopsis thaliana GN=PRORP1 PE=1 SV=1
c1097129_g1	114	1	112	sp|Q9SN46|LRX5_ARATH	857	412	527	0.33	0.46	0.06	118	2	6e-08	--	Leucine-rich repeat extensin-like protein 5 OS=Arabidopsis thaliana GN=LRX5 PE=2 SV=2
c1034216_g1	193	1	189	sp|Q9SGE0|AXS2_ARATH	389	197	385	0.94	0.98	0	189	370	1e-102	--	UDP-D-apiose/UDP-D-xylose synthase 2 OS=Arabidopsis thaliana GN=AXS2 PE=2 SV=1
c1017531_g1	514	92	469	sp|P44747|TYRPB_HAEIN	406	3	359	0.27	0.44	0.16	401	106	5e-22	--	Tyrosine-specific transport protein 2 OS=Haemophilus influenzae (strain ATCC 51907 / DSM 11121 / KW20 / Rd) GN=tyrP-B PE=3 SV=1
c1027369_g2	189	1	64	sp|P41479|Y091_NPVAC	224	67	130	0.64	0.76	0	64	108	2e-23	--	Uncharacterized 24.1 kDa protein in LEF4-P33 intergenic region OS=Autographa californica nuclear polyhedrosis virus PE=4 SV=1
c975634_g1	129	5	129	sp|Q9LSQ4|GH36_ARATH	612	387	511	0.69	0.84	0	125	183	3e-46	--	Indole-3-acetic acid-amido synthetase GH3.6 OS=Arabidopsis thaliana GN=GH3.6 PE=1 SV=1
c1034821_g3	389	317	388	sp|Q84JT7|ARID1_ARATH	562	362	427	0.36	0.53	0.18	76	9	6e-08	--	AT-rich interactive domain-containing protein 1 OS=Arabidopsis thaliana GN=ARID1 PE=2 SV=1
c1169526_g1	128	1	128	sp|Q949H0|RS7_HORVU	191	60	186	0.96	0.97	0	128	245	5e-65	--	40S ribosomal protein S7 OS=Hordeum vulgare GN=RPS7 PE=2 SV=1
c1012219_g1	142	1	140	sp|Q84WL9|AP2S_ARATH	142	1	140	0.95	0.98	0	140	274	1e-73	--	AP-2 complex subunit sigma OS=Arabidopsis thaliana GN=AP17 PE=2 SV=1
c1041027_g2	549	2	546	sp|Q38885|SCY1_ARATH	551	1	547	0.78	0.85	0.02	554	820	0	--	Preprotein translocase subunit SCY1, chloroplastic OS=Arabidopsis thaliana GN=SCY1 PE=1 SV=2
c1040678_g2	563	12	549	sp|F4I9E1|NFD4_ARATH	582	44	565	0.29	0.47	0.07	551	229	6e-59	--	Protein NUCLEAR FUSION DEFECTIVE 4 OS=Arabidopsis thaliana GN=NFD4 PE=3 SV=1
c25936_g1	243	15	243	sp|Q94B74|NUDT2_ARATH	278	24	252	0.59	0.74	0	229	292	1e-78	--	Nudix hydrolase 2 OS=Arabidopsis thaliana GN=NUDT2 PE=1 SV=1
c1019518_g1	174	1	170	sp|Q8RX29|ATL70_ARATH	217	38	209	0.62	0.74	0.04	175	216	8e-56	--	RING-H2 finger protein ATL70 OS=Arabidopsis thaliana GN=ATL70 PE=2 SV=1
c1044356_g1	111	8	107	sp|O02751|CFDP2_BOVIN	592	289	389	0.3	0.54	0	101	8	2e-08	--	Craniofacial development protein 2 OS=Bos taurus GN=CFDP2 PE=1 SV=2
c1034318_g4	307	17	307	sp|Q54W86|MYLKF_DICDI	928	39	326	0.22	0.4	0.08	303	7	9e-07	--	Probable myosin light chain kinase DDB_G0279831 OS=Dictyostelium discoideum GN=DDB_G0279831 PE=3 SV=1
c1044446_g1	546	47	428	sp|Q95SX7|RTBS_DROME	906	457	839	0.27	0.47	0.09	401	122	6e-27	--	Probable RNA-directed DNA polymerase from transposon BS OS=Drosophila melanogaster GN=RTase PE=2 SV=1
c441422_g2	563	438	563	sp|P97399|DSPP_MOUSE	934	637	765	0.36	0.54	0.03	130	5	4e-08	--	Dentin sialophosphoprotein OS=Mus musculus GN=Dspp PE=1 SV=2
c1035824_g1	162	27	161	sp|Q54WC0|STK19_DICDI	391	252	387	0.3	0.55	0.07	141	4	4e-11	--	Serine/threonine-protein kinase 19 homolog OS=Dictyostelium discoideum GN=STK19 PE=3 SV=1
c1165297_g1	115	5	115	sp|Q9C7E9|ATL20_ARATH	299	185	287	0.49	0.57	0.07	111	108	1e-23	--	RING-H2 finger protein ATL20 OS=Arabidopsis thaliana GN=ATL20 PE=2 SV=2
c1070752_g1	138	1	138	sp|P17741|HMGB2_PIG	210	39	176	1	1	0	138	288	5e-78	--	High mobility group protein B2 OS=Sus scrofa GN=HMGB2 PE=1 SV=2
c1041012_g2	263	1	263	sp|P43298|TMK1_ARATH	942	680	942	0.86	0.94	0	264	459	1e-129	--	Probable receptor protein kinase TMK1 OS=Arabidopsis thaliana GN=TMK1 PE=1 SV=1
c1038566_g1	605	9	605	sp|Q9ZSS6|THD1_ARATH	592	6	592	0.68	0.81	0.02	601	792	0	--	Threonine dehydratase biosynthetic, chloroplastic OS=Arabidopsis thaliana GN=OMR1 PE=1 SV=1
c1019632_g1	180	31	180	sp|Q9CAX6|RS142_ARATH	150	1	150	0.92	0.96	0	150	279	6e-75	--	40S ribosomal protein S14-2 OS=Arabidopsis thaliana GN=RPS14B PE=1 SV=1
c1038924_g1	261	12	257	sp|P53753|ENG1_YEAST	1117	761	1010	0.26	0.51	0.03	253	107	7e-23	--	Endo-1,3(4)-beta-glucanase 1 OS=Saccharomyces cerevisiae (strain ATCC 204508 / S288c) GN=DSE4 PE=1 SV=1
c1134896_g1	295	1	295	sp|Q9SGS4|CDSP_ARATH	302	1	302	0.66	0.77	0.02	302	389	1e-107	--	Thioredoxin-like protein CDSP32, chloroplastic OS=Arabidopsis thaliana GN=CDSP32 PE=1 SV=1
c1021126_g1	172	1	172	sp|P32518|DUT_SOLLC	169	1	169	0.87	0.93	0.01	172	300	3e-81	--	Deoxyuridine 5'-triphosphate nucleotidohydrolase OS=Solanum lycopersicum PE=2 SV=1
c1026702_g1	206	1	206	sp|Q9FJ47|SAG12_ARATH	346	135	346	0.52	0.67	0.02	212	236	6e-62	--	Senescence-specific cysteine protease SAG12 OS=Arabidopsis thaliana GN=SAG12 PE=1 SV=1
c1040766_g2	180	1	175	sp|Q9M0M5|SCL13_ARATH	529	308	484	0.75	0.87	0.01	177	278	1e-74	--	Scarecrow-like protein 13 OS=Arabidopsis thaliana GN=SCL13 PE=2 SV=2
c1016965_g1	336	3	300	sp|Q9LP24|Y1571_ARATH	1120	170	457	0.37	0.55	0.03	298	191	9e-48	--	Probable leucine-rich repeat receptor-like protein kinase At1g35710 OS=Arabidopsis thaliana GN=At1g35710 PE=2 SV=1
c1041599_g1	807	2	802	sp|Q9SGP2|HSL1_ARATH	996	176	985	0.59	0.74	0.01	813	959	0	--	Receptor-like protein kinase HSL1 OS=Arabidopsis thaliana GN=HSL1 PE=2 SV=1
c1017514_g1	180	1	163	sp|Q9FMC2|BZP43_ARATH	165	1	154	0.49	0.66	0.06	164	145	2e-34	--	Basic leucine zipper 43 OS=Arabidopsis thaliana GN=BZIP43 PE=1 SV=1
c1015962_g1	294	5	273	sp|Q8RXG3|M2K5_ARATH	348	53	325	0.63	0.79	0.02	275	347	6e-95	--	Mitogen-activated protein kinase kinase 5 OS=Arabidopsis thaliana GN=MKK5 PE=1 SV=2
c1040920_g3	501	1	456	sp|Q3EDL4|Y1154_ARATH	472	1	444	0.76	0.85	0.04	460	685	0	--	Probable serine/threonine-protein kinase At1g01540 OS=Arabidopsis thaliana GN=At1g01540 PE=1 SV=2
c1037246_g4	174	73	174	sp|Q5RF26|NUCL_PONAB	712	141	284	0.35	0.53	0.29	144	2	8e-19	--	Nucleolin OS=Pongo abelii GN=NCL PE=2 SV=3
c1037470_g7	106	1	106	sp|Q84L33|RD23B_ARATH	371	242	349	0.79	0.9	0.01	108	176	5e-44	--	Ubiquitin receptor RAD23b OS=Arabidopsis thaliana GN=RAD23B PE=1 SV=3
c1035803_g3	100	1	100	sp|Q8S8S7|PUB34_ARATH	801	313	412	0.55	0.76	0	100	107	3e-23	--	U-box domain-containing protein 34 OS=Arabidopsis thaliana GN=PUB34 PE=3 SV=1
c1038741_g1	407	259	396	sp|F4I2H7|TPX2_ARATH	790	520	716	0.28	0.46	0.29	197	1	3e-17	--	Protein TPX2 OS=Arabidopsis thaliana GN=TPX2 PE=1 SV=1
c1039334_g2	234	1	234	sp|Q9ZQ70|WRKY3_ARATH	513	1	252	0.44	0.55	0.13	260	164	6e-40	--	Probable WRKY transcription factor 3 OS=Arabidopsis thaliana GN=WRKY3 PE=2 SV=1
c1016777_g1	155	19	132	sp|P14381|YTX2_XENLA	1308	465	578	0.28	0.51	0	114	8	3e-09	--	Transposon TX1 uncharacterized 149 kDa protein OS=Xenopus laevis PE=3 SV=1
c1039689_g1	650	13	650	sp|P93568|SSY1_SOLTU	641	1	641	0.87	0.92	0.02	646	1149	0	--	Soluble starch synthase 1, chloroplastic/amyloplastic OS=Solanum tuberosum PE=2 SV=1
c1026946_g2	134	1	129	sp|Q9S9V8|FBL9_ARATH	246	48	183	0.45	0.63	0.05	136	119	7e-27	--	Putative F-box/LRR-repeat protein 9 OS=Arabidopsis thaliana GN=FBL9 PE=3 SV=1
c988507_g2	308	3	308	sp|Q38950|2AAB_ARATH	587	202	507	0.71	0.86	0	306	446	1e-124	--	Serine/threonine-protein phosphatase 2A 65 kDa regulatory subunit A beta isoform OS=Arabidopsis thaliana GN=PP2AA2 PE=1 SV=2
c1042750_g1	1208	403	556	sp|Q6GDH2|CLFB_STAAR	873	550	699	0.41	0.52	0.07	158	4	6e-16	--	Clumping factor B OS=Staphylococcus aureus (strain MRSA252) GN=clfB PE=1 SV=1
c1042724_g2	149	15	147	sp|Q6L3Z0|R1B13_SOLDE	1141	993	1098	0.33	0.44	0.2	133	5	1e-08	--	Putative late blight resistance protein homolog R1B-13 OS=Solanum demissum GN=R1B-13 PE=3 SV=1
c1034555_g3	199	1	198	sp|Q9ZUN3|KEA4_ARATH	592	395	591	0.82	0.92	0	198	322	1e-87	--	K(+) efflux antiporter 4 OS=Arabidopsis thaliana GN=KEA4 PE=2 SV=2
c1036206_g5	441	1	441	sp|Q6WWW4|UPL3_ARATH	1888	1267	1708	0.71	0.82	0	443	620	1e-177	--	E3 ubiquitin-protein ligase UPL3 OS=Arabidopsis thaliana GN=UPL3 PE=1 SV=1
c1041951_g1	969	45	954	sp|P42762|CLPD_ARATH	945	22	934	0.69	0.82	0.01	920	1235	0	--	Chaperone protein ClpD, chloroplastic OS=Arabidopsis thaliana GN=CLPD PE=1 SV=1
c1024887_g1	312	29	308	sp|Q9LMM6|BPS1_ARATH	349	32	326	0.19	0.45	0.08	301	2	3e-10	--	Protein BPS1, chloroplastic OS=Arabidopsis thaliana GN=BPS1 PE=2 SV=1
c1098361_g1	290	13	290	sp|Q7RVS9|PCKA_NEUCR	605	68	345	0.73	0.84	0	279	427	1e-119	--	Phosphoenolpyruvate carboxykinase [ATP] OS=Neurospora crassa (strain ATCC 24698 / 74-OR23-1A / CBS 708.71 / DSM 1257 / FGSC 987) GN=acu-6 PE=3 SV=2
c1022849_g1	131	3	96	sp|Q9UNP9|PPIE_HUMAN	301	43	135	0.38	0.6	0.09	98	6	1e-11	--	Peptidyl-prolyl cis-trans isomerase E OS=Homo sapiens GN=PPIE PE=1 SV=1
c1042615_g1	726	1	726	sp|Q9C7R6|PUB17_ARATH	729	1	729	0.68	0.81	0.02	735	947	0	--	U-box domain-containing protein 17 OS=Arabidopsis thaliana GN=PUB17 PE=2 SV=1
c1036786_g2	360	1	360	sp|Q9FHK0|SKI31_ARATH	316	1	316	0.51	0.64	0.12	361	362	2e-99	--	F-box protein SKIP31 OS=Arabidopsis thaliana GN=SKIP31 PE=1 SV=1
c1115864_g1	215	1	215	sp|Q28942|FCGR3_PIG	257	43	257	0.97	0.98	0	215	442	1e-123	--	Low affinity immunoglobulin gamma Fc region receptor III OS=Sus scrofa GN=FCGR3 PE=1 SV=1
c1041213_g1	961	1	943	sp|Q9LF24|LNG1_ARATH	927	1	909	0.3	0.46	0.18	1020	344	2e-93	--	Protein LONGIFOLIA 1 OS=Arabidopsis thaliana GN=LNG1 PE=1 SV=1
c1041775_g1	834	432	821	sp|Q6NW58|SPAST_DANRE	570	193	566	0.37	0.57	0.1	404	245	9e-64	--	Spastin OS=Danio rerio GN=spast PE=2 SV=2
c59355_g1	140	1	138	sp|P04323|POL3_DROME	1058	330	467	0.44	0.63	0	138	128	1e-29	--	Retrovirus-related Pol polyprotein from transposon 17.6 OS=Drosophila melanogaster GN=pol PE=3 SV=1
c1023487_g1	110	1	72	sp|Q940G0|TMN1_ARATH	589	249	320	0.75	0.9	0	72	116	5e-26	--	Transmembrane 9 superfamily member 1 OS=Arabidopsis thaliana GN=TMN1 PE=1 SV=1
c1004238_g2	131	27	129	sp|Q7XZQ7|FL3H_PETCR	368	14	109	0.4	0.62	0.08	104	0	3e-14	--	Flavanone 3-dioxygenase OS=Petroselinum crispum GN=FHT PE=1 SV=1
c1089908_g1	1295	51	1275	sp|O35604|NPC1_MOUSE	1277	25	1252	0.36	0.54	0.1	1293	747	0	--	Niemann-Pick C1 protein OS=Mus musculus GN=Npc1 PE=1 SV=2
c1039774_g1	564	240	517	sp|Q8RWW0|ALE2_ARATH	744	335	614	0.42	0.63	0.04	285	217	2e-55	--	Receptor-like serine/threonine-protein kinase ALE2 OS=Arabidopsis thaliana GN=ALE2 PE=1 SV=1
c627483_g1	186	1	186	sp|P04146|COPIA_DROME	1409	1197	1387	0.35	0.52	0.02	191	114	3e-25	--	Copia protein OS=Drosophila melanogaster GN=GIP PE=1 SV=3
c182669_g1	236	9	198	sp|Q9FNI9|FBD14_ARATH	468	22	207	0.3	0.5	0.06	194	1	1e-14	--	Putative FBD-associated F-box protein At5g22720 OS=Arabidopsis thaliana GN=At5g22720 PE=2 SV=2
c1034928_g1	583	8	578	sp|Q4F883|SG101_ARATH	537	9	531	0.36	0.51	0.15	592	302	4e-81	--	Senescence-associated carboxylesterase 101 OS=Arabidopsis thaliana GN=SAG101 PE=1 SV=1
c1019749_g2	99	1	99	sp|Q9LSQ4|GH36_ARATH	612	317	415	0.76	0.85	0	99	164	1e-40	--	Indole-3-acetic acid-amido synthetase GH3.6 OS=Arabidopsis thaliana GN=GH3.6 PE=1 SV=1
c1027800_g1	767	17	767	sp|Q9SGP2|HSL1_ARATH	996	3	762	0.37	0.54	0.09	793	474	1e-132	--	Receptor-like protein kinase HSL1 OS=Arabidopsis thaliana GN=HSL1 PE=2 SV=1
c1039839_g2	130	23	83	sp|P33080|AX10A_SOYBN	92	15	77	0.41	0.63	0.03	63	1	4e-06	--	Auxin-induced protein X10A OS=Glycine max PE=2 SV=1
c1029581_g1	152	1	152	sp|P25866|UBC2_WHEAT	152	1	152	0.96	0.99	0	152	313	3e-85	--	Ubiquitin-conjugating enzyme E2 2 OS=Triticum aestivum GN=UBC2 PE=1 SV=1
c1041216_g1	991	15	510	sp|Q620W3|EFR3_CAEBR	859	4	479	0.2	0.4	0.11	517	7	1e-13	--	Protein EFR3 homolog OS=Caenorhabditis briggsae GN=CBG02625 PE=3 SV=1
c1050138_g1	235	76	235	sp|P10978|POLX_TOBAC	1328	421	584	0.33	0.52	0.03	165	0	3e-20	--	Retrovirus-related Pol polyprotein from transposon TNT 1-94 OS=Nicotiana tabacum PE=2 SV=1
c1038058_g1	573	3	573	sp|A8MQA3|PP330_ARATH	595	27	595	0.39	0.64	0.01	574	465	1e-130	--	Pentatricopeptide repeat-containing protein At4g21065 OS=Arabidopsis thaliana GN=PCMP-H28 PE=2 SV=2
c1044023_g3	463	18	462	sp|Q9FN67|Y5133_ARATH	458	5	455	0.61	0.79	0.03	455	560	1e-159	--	BTB/POZ domain-containing protein At5g41330 OS=Arabidopsis thaliana GN=At5g41330 PE=2 SV=1
c1040317_g2	100	8	100	sp|Q336X9|MPK6_ORYSJ	376	56	151	0.78	0.87	0.03	96	151	1e-36	--	Mitogen-activated protein kinase 6 OS=Oryza sativa subsp. japonica GN=MPK6 PE=2 SV=1
c1044002_g1	882	6	860	sp|Q6L438|R1A6_SOLDE	1306	392	1229	0.3	0.49	0.09	891	301	2e-80	--	Putative late blight resistance protein homolog R1A-6 OS=Solanum demissum GN=R1A-6 PE=3 SV=2
c1029612_g3	119	3	119	sp|P34899|GLYM_PEA	518	1	116	0.81	0.88	0	117	184	1e-46	--	Serine hydroxymethyltransferase, mitochondrial OS=Pisum sativum PE=1 SV=1
c1162480_g1	141	8	140	sp|Q9LP24|Y1571_ARATH	1120	970	1098	0.54	0.72	0.03	133	145	7e-35	--	Probable leucine-rich repeat receptor-like protein kinase At1g35710 OS=Arabidopsis thaliana GN=At1g35710 PE=2 SV=1
c1140472_g1	103	2	91	sp|Q9SCV5|BGAL7_ARATH	826	573	661	0.47	0.64	0.01	90	8	5e-21	--	Beta-galactosidase 7 OS=Arabidopsis thaliana GN=BGAL7 PE=2 SV=2
c905058_g1	155	2	56	sp|Q01033|VG48_SHV21	797	465	519	0.5	0.56	0	55	7	2e-07	--	Uncharacterized gene 48 protein OS=Saimiriine herpesvirus 2 (strain 11) GN=48 PE=3 SV=1
c1035164_g1	491	1	487	sp|Q94C59|PATL4_ARATH	540	1	535	0.53	0.69	0.14	550	535	1e-151	--	Patellin-4 OS=Arabidopsis thaliana GN=PATL4 PE=1 SV=2
c632462_g2	110	7	100	sp|P04146|COPIA_DROME	1409	1307	1400	0.39	0.58	0	94	3	2e-13	--	Copia protein OS=Drosophila melanogaster GN=GIP PE=1 SV=3
c1030218_g1	301	1	269	sp|Q9LVZ7|PDCT1_ARATH	301	19	284	0.63	0.75	0.02	271	332	3e-90	--	Phosphatidylcholine:diacylglycerol cholinephosphotransferase 1 OS=Arabidopsis thaliana GN=ROD1 PE=1 SV=1
c1019127_g1	351	8	351	sp|Q9LZD3|E70A1_ARATH	638	7	349	0.71	0.82	0.02	347	482	1e-135	--	Exocyst complex component EXO70A1 OS=Arabidopsis thaliana GN=EXO70A1 PE=1 SV=1
c1178256_g1	113	35	113	sp|P37707|B2_DAUCA	207	30	108	0.68	0.81	0	79	118	9e-27	--	B2 protein OS=Daucus carota PE=2 SV=1
c1030909_g2	926	3	926	sp|Q9LHP4|RCH2_ARATH	1141	60	981	0.71	0.84	0	926	1330	0	--	Receptor-like protein kinase 2 OS=Arabidopsis thaliana GN=RCH2 PE=1 SV=1
c1006551_g1	129	1	129	sp|A6YIH8|C7D55_HYOMU	502	88	216	0.89	0.96	0	129	236	3e-62	--	Premnaspirodiene oxygenase OS=Hyoscyamus muticus GN=CYP71D55 PE=1 SV=1
c1040923_g1	231	137	229	sp|Q7XTV7|HIP1_ORYSJ	667	570	665	0.39	0.57	0.05	97	7	5e-13	--	Probable E3 ubiquitin-protein ligase HIP1 OS=Oryza sativa subsp. japonica GN=HIP1 PE=1 SV=2
c1044359_g1	3752	1	3751	sp|Q8GY23|UPL1_ARATH	3681	1	3680	0.62	0.75	0.04	3792	4412	0	--	E3 ubiquitin-protein ligase UPL1 OS=Arabidopsis thaliana GN=UPL1 PE=1 SV=3
c1025109_g1	261	9	254	sp|Q9FXE3|SUFE2_ARATH	258	6	239	0.47	0.62	0.11	254	211	6e-54	--	SufE-like protein 2, chloroplastic OS=Arabidopsis thaliana GN=SUFE2 PE=2 SV=1
c1034453_g1	383	133	381	sp|Q6Q3H0|DHLA_XANFL	310	53	306	0.29	0.46	0.1	265	1	3e-11	--	Haloalkane dehalogenase OS=Xanthobacter flavus GN=dhlA PE=3 SV=1
c1031993_g4	164	35	164	sp|Q8S920|UBC5A_ORYSJ	147	1	130	0.94	0.99	0	130	267	3e-71	--	Ubiquitin-conjugating enzyme E2 5A OS=Oryza sativa subsp. japonica GN=UBC5A PE=2 SV=1
c1040759_g2	392	1	392	sp|O49403|HFA4A_ARATH	401	19	401	0.48	0.65	0.05	399	355	4e-97	--	Heat stress transcription factor A-4a OS=Arabidopsis thaliana GN=HSFA4A PE=2 SV=1
c1029586_g2	184	1	184	sp|P43298|TMK1_ARATH	942	238	420	0.52	0.68	0.01	185	196	1e-49	--	Probable receptor protein kinase TMK1 OS=Arabidopsis thaliana GN=TMK1 PE=1 SV=1
c985892_g1	140	18	140	sp|P62155|CALM_XENLA	149	1	123	0.96	0.96	0	123	238	1e-62	--	Calmodulin OS=Xenopus laevis GN=calm1 PE=1 SV=2
c1034445_g1	231	1	231	sp|Q9SI53|PP147_ARATH	630	400	630	0.75	0.89	0	231	382	1e-105	--	Pentatricopeptide repeat-containing protein At2g03880, mitochondrial OS=Arabidopsis thaliana GN=PCMP-H44 PE=2 SV=1
c1040024_g2	476	5	435	sp|P73625|MUTS2_SYNY3	822	8	398	0.31	0.51	0.11	435	198	7e-50	--	Endonuclease MutS2 OS=Synechocystis sp. (strain PCC 6803 / Kazusa) GN=mutS2 PE=3 SV=1
c1162692_g1	99	5	80	sp|Q39202|RLK1_ARATH	832	367	445	0.43	0.63	0.03	79	9	2e-15	--	G-type lectin S-receptor-like serine/threonine-protein kinase RLK1 OS=Arabidopsis thaliana GN=RLK1 PE=2 SV=2
c1041610_g3	293	2	290	sp|Q9STN3|SPT51_ARATH	1041	38	320	0.38	0.6	0.09	300	191	7e-48	--	Putative transcription elongation factor SPT5 homolog 1 OS=Arabidopsis thaliana GN=At4g08350 PE=1 SV=2
c1034828_g1	495	9	494	sp|Q9FFR3|6PGD2_ARATH	487	5	487	0.86	0.92	0	486	833	0	--	6-phosphogluconate dehydrogenase, decarboxylating 2, chloroplastic OS=Arabidopsis thaliana GN=At5g41670 PE=1 SV=1
c1035296_g1	760	2	760	sp|Q9FUY2|LEUNG_ARATH	931	163	931	0.72	0.82	0.04	783	1090	0	--	Transcriptional corepressor LEUNIG OS=Arabidopsis thaliana GN=LUG PE=1 SV=2
c1037270_g1	496	98	463	sp|Q3UDW8|HGNAT_MOUSE	656	256	605	0.29	0.48	0.15	389	139	7e-32	--	Heparan-alpha-glucosaminide N-acetyltransferase OS=Mus musculus GN=Hgsnat PE=1 SV=2
c1019011_g1	607	5	603	sp|Q8VZG8|Y4885_ARATH	1045	78	641	0.34	0.5	0.08	607	310	3e-83	--	Probable LRR receptor-like serine/threonine-protein kinase At4g08850 OS=Arabidopsis thaliana GN=At4g08850 PE=2 SV=3
c1137471_g1	519	2	519	sp|P10978|POLX_TOBAC	1328	565	1049	0.34	0.52	0.1	528	298	5e-80	--	Retrovirus-related Pol polyprotein from transposon TNT 1-94 OS=Nicotiana tabacum PE=2 SV=1
c1041335_g1	641	14	641	sp|F4KIB2|TMN8_ARATH	648	19	648	0.81	0.9	0	630	1085	0	--	Transmembrane 9 superfamily member 8 OS=Arabidopsis thaliana GN=TMN8 PE=2 SV=1
c1034994_g1	344	1	344	sp|P93841|ISPE_SOLLC	401	58	401	0.93	0.95	0	344	646	0	--	4-diphosphocytidyl-2-C-methyl-D-erythritol kinase, chloroplastic/chromoplastic (Fragment) OS=Solanum lycopersicum GN=ISPE PE=1 SV=1
c1030903_g2	130	6	103	sp|Q09463|RNF5_CAEEL	235	14	105	0.47	0.66	0.06	98	112	5e-25	--	RING finger protein 5 OS=Caenorhabditis elegans GN=rnf-5 PE=1 SV=1
c1033574_g2	223	24	223	sp|Q1ECE0|VAP41_ARATH	266	68	265	0.74	0.88	0.01	200	308	2e-83	--	Vesicle-associated protein 4-1 OS=Arabidopsis thaliana GN=PVA41 PE=2 SV=1
c1032623_g1	261	34	257	sp|Q9SAH9|CCR2_ARATH	332	4	223	0.34	0.51	0.06	230	112	3e-24	--	Cinnamoyl-CoA reductase 2 OS=Arabidopsis thaliana GN=CCR2 PE=1 SV=1
c1042420_g1	396	1	396	sp|Q9M1B0|NLP9_ARATH	894	543	894	0.47	0.59	0.14	403	302	3e-81	--	Protein NLP9 OS=Arabidopsis thaliana GN=NLP9 PE=2 SV=1
c1043128_g1	836	8	820	sp|C0LGQ5|GSO1_ARATH	1249	4	845	0.3	0.45	0.11	877	299	7e-80	--	LRR receptor-like serine/threonine-protein kinase GSO1 OS=Arabidopsis thaliana GN=GSO1 PE=2 SV=1
c1116929_g1	172	1	172	sp|Q75VN3|TCTP_BOMMO	172	1	172	0.94	0.97	0	172	331	1e-90	--	Translationally-controlled tumor protein homolog OS=Bombyx mori GN=Tctp PE=2 SV=1
c993518_g4	99	36	98	sp|Q9LQ54|DRL12_ARATH	870	134	196	0.44	0.68	0	63	6	1e-09	--	Probable disease resistance protein At1g59620 OS=Arabidopsis thaliana GN=At1g59620 PE=2 SV=3
c1034765_g1	260	1	250	sp|Q9ZT87|PEL1_ARATH	378	1	250	0.79	0.9	0	250	404	1e-112	--	Protein PELOTA 1 OS=Arabidopsis thaliana GN=PEL1 PE=2 SV=1
c1036788_g1	605	1	605	sp|Q9C6T2|PPR68_ARATH	606	1	606	0.56	0.75	0	608	714	0	--	Pentatricopeptide repeat-containing protein At1g31920 OS=Arabidopsis thaliana GN=PCMP-H11 PE=2 SV=1
c1038043_g1	616	77	587	sp|Q55729|SYM_SYNY3	532	9	527	0.52	0.67	0.04	528	557	1e-157	--	Methionine--tRNA ligase OS=Synechocystis sp. (strain PCC 6803 / Kazusa) GN=metG PE=3 SV=1
c1022821_g2	188	59	188	sp|P42856|ZB14_MAIZE	128	1	128	0.79	0.91	0.01	130	214	4e-55	--	14 kDa zinc-binding protein OS=Zea mays GN=ZBP14 PE=1 SV=1
c1039645_g1	642	150	638	sp|P40781|CYPR4_CYNCA	501	1	498	0.8	0.88	0.02	500	823	0	--	Protein CYPRO4 OS=Cynara cardunculus GN=CYPRO4 PE=2 SV=1
c1012473_g1	101	1	101	sp|Q6ER94|BAS1_ORYSJ	261	161	261	0.94	0.98	0	101	196	3e-50	--	2-Cys peroxiredoxin BAS1, chloroplastic OS=Oryza sativa subsp. japonica GN=BAS1 PE=1 SV=1
c1036038_g1	397	15	397	sp|Q39055|CNX2_ARATH	390	12	390	0.77	0.86	0.01	383	598	1e-170	--	Cyclic pyranopterin monophosphate synthase, mitochondrial OS=Arabidopsis thaliana GN=CNX2 PE=1 SV=1
c1028272_g3	284	162	284	sp|Q93Y00|BH007_ARATH	302	156	285	0.36	0.6	0.05	130	6	2e-15	--	Transcription factor bHLH7 OS=Arabidopsis thaliana GN=BHLH7 PE=2 SV=1
c1030130_g1	126	1	121	sp|Q9S7J8|HMA7_ARATH	1001	403	523	0.76	0.9	0	121	187	1e-47	--	Copper-transporting ATPase RAN1 OS=Arabidopsis thaliana GN=RAN1 PE=1 SV=1
c1011053_g1	203	2	160	sp|Q8RZQ8|SWT1A_ORYSJ	273	57	214	0.6	0.74	0	159	192	2e-48	--	Bidirectional sugar transporter SWEET1a OS=Oryza sativa subsp. japonica GN=SWEET1A PE=2 SV=1
c1039118_g1	415	1	408	sp|Q9SUK9|P2C55_ARATH	467	75	464	0.64	0.74	0.05	410	498	1e-140	--	Probable protein phosphatase 2C 55 OS=Arabidopsis thaliana GN=At4g16580 PE=2 SV=2
c1045755_g1	101	1	94	sp|P10978|POLX_TOBAC	1328	830	923	0.44	0.74	0	94	101	2e-21	--	Retrovirus-related Pol polyprotein from transposon TNT 1-94 OS=Nicotiana tabacum PE=2 SV=1
c1059762_g1	105	1	105	sp|Q9BQI3|E2AK1_HUMAN	630	460	564	0.91	0.97	0	105	205	8e-53	--	Eukaryotic translation initiation factor 2-alpha kinase 1 OS=Homo sapiens GN=EIF2AK1 PE=1 SV=2
c1093559_g1	365	27	364	sp|O64781|Y1639_ARATH	831	47	378	0.43	0.65	0.02	339	289	3e-77	--	G-type lectin S-receptor-like serine/threonine-protein kinase At1g61390 OS=Arabidopsis thaliana GN=At1g61390 PE=2 SV=1
c979500_g1	111	1	111	sp|P43254|COP1_ARATH	675	486	597	0.83	0.93	0	112	199	4e-51	--	E3 ubiquitin-protein ligase COP1 OS=Arabidopsis thaliana GN=COP1 PE=1 SV=2
c1034946_g1	379	60	304	sp|Q94K71|GPPL2_ARATH	319	55	291	0.29	0.47	0.07	251	3	1e-15	--	Haloacid dehalogenase-like hydrolase domain-containing protein At3g48420 OS=Arabidopsis thaliana GN=At3g48420 PE=1 SV=1
c1039164_g3	238	146	196	sp|Q8RWL2|CDPKT_ARATH	534	154	204	0.49	0.7	0	51	3	7e-07	--	Calcium-dependent protein kinase 29 OS=Arabidopsis thaliana GN=CPK29 PE=2 SV=2
c1014425_g1	115	1	115	sp|Q9LW96|INO1_TOBAC	510	339	453	1	1	0	115	230	2e-60	--	Inositol-3-phosphate synthase OS=Nicotiana tabacum PE=2 SV=1
c1039091_g2	149	19	144	sp|P0C2F6|RNHX1_ARATH	620	1	125	0.38	0.61	0	126	100	4e-21	--	Putative ribonuclease H protein At1g65750 OS=Arabidopsis thaliana GN=At1g65750 PE=3 SV=1
c1033769_g2	265	31	256	sp|A0AQW4|TCP12_ARATH	356	32	259	0.38	0.51	0.15	246	130	1e-29	--	Transcription factor TCP12 OS=Arabidopsis thaliana GN=TCP12 PE=2 SV=1
c1043086_g4	241	8	240	sp|Q8U431|SYH_PYRFU	432	182	422	0.31	0.57	0.03	241	143	1e-33	--	Histidine--tRNA ligase OS=Pyrococcus furiosus (strain ATCC 43587 / DSM 3638 / JCM 8422 / Vc1) GN=hisS PE=3 SV=1
c1122887_g1	115	1	115	sp|Q5R631|RPF1_PONAB	349	86	200	0.96	0.98	0	115	229	3e-60	--	Ribosome production factor 1 OS=Pongo abelii GN=RPF1 PE=2 SV=1
c1044411_g1	233	6	232	sp|P08548|LIN1_NYCCO	1260	586	811	0.3	0.47	0.08	236	0	3e-14	--	LINE-1 reverse transcriptase homolog OS=Nycticebus coucang PE=3 SV=1
c936840_g1	155	11	155	sp|P61255|RL26_MOUSE	145	1	145	1	1	0	145	289	4e-78	--	60S ribosomal protein L26 OS=Mus musculus GN=Rpl26 PE=1 SV=1
c1035982_g1	346	6	343	sp|Q93ZH9|HHP1_ARATH	332	29	332	0.54	0.67	0.1	338	378	1e-104	--	Heptahelical transmembrane protein 1 OS=Arabidopsis thaliana GN=HHP1 PE=1 SV=1
c1019356_g1	199	16	199	sp|Q9LHF0|ZHD9_ARATH	312	12	248	0.41	0.54	0.25	241	189	1e-47	--	Zinc-finger homeodomain protein 9 OS=Arabidopsis thaliana GN=ZHD9 PE=1 SV=1
c1040768_g1	776	3	776	sp|Q9SY60|EX84C_ARATH	769	1	769	0.59	0.73	0.04	788	869	0	--	Exocyst complex component EXO84C OS=Arabidopsis thaliana GN=EXO84C PE=2 SV=1
c1135712_g1	217	14	217	sp|P09886|HS21C_PEA	232	33	232	0.4	0.6	0.02	205	152	1e-36	--	Small heat shock protein, chloroplastic OS=Pisum sativum GN=HSP21 PE=2 SV=1
c1040113_g1	535	1	534	sp|Q9M888|TCPZA_ARATH	535	1	534	0.91	0.96	0	534	983	0	--	T-complex protein 1 subunit zeta 1 OS=Arabidopsis thaliana GN=CCT6A PE=1 SV=1
c1036710_g1	436	326	433	sp|O49500|MBR2_ARATH	666	560	664	0.53	0.68	0.02	108	120	2e-26	--	E3 ubiquitin-protein ligase MBR2 OS=Arabidopsis thaliana GN=MBR2 PE=1 SV=1
c1002913_g1	175	48	174	sp|Q9SJZ3|PP169_ARATH	681	41	169	0.31	0.56	0.04	131	9	5e-13	--	Pentatricopeptide repeat-containing protein At2g22410, mitochondrial OS=Arabidopsis thaliana GN=PCMP-E28 PE=2 SV=1
c382088_g1	1171	9	1167	sp|Q40392|TMVRN_NICGU	1144	3	1141	0.27	0.46	0.15	1245	409	1e-113	--	TMV resistance protein N OS=Nicotiana glutinosa GN=N PE=1 SV=1
c1141571_g1	508	248	454	sp|Q94II3|PMTL_ARATH	600	100	291	0.25	0.37	0.12	213	3	2e-06	--	Probable methyltransferase PMT21 OS=Arabidopsis thaliana GN=ERD3 PE=2 SV=1
c1018402_g1	142	7	142	sp|P93395|PSB6_TOBAC	234	5	140	0.93	0.97	0	136	262	4e-70	--	Proteasome subunit beta type-6 OS=Nicotiana tabacum PE=2 SV=1
c1027602_g1	249	11	222	sp|Q8LDC8|ERF92_ARATH	218	13	217	0.55	0.68	0.1	220	207	6e-53	--	Ethylene-responsive transcription factor 1B OS=Arabidopsis thaliana GN=ERF1B PE=1 SV=2
c1039482_g1	687	103	686	sp|Q9FK05|PME61_ARATH	587	1	586	0.63	0.77	0.03	596	754	0	--	Probable pectinesterase/pectinesterase inhibitor 61 OS=Arabidopsis thaliana GN=PME61 PE=2 SV=1
c1039109_g2	706	24	704	sp|Q9C8M9|SRF6_ARATH	719	27	718	0.64	0.78	0.02	694	884	0	--	Protein STRUBBELIG-RECEPTOR FAMILY 6 OS=Arabidopsis thaliana GN=SRF6 PE=1 SV=1
c1031750_g2	372	7	372	sp|P29790|ATPG_TOBAC	377	10	372	0.68	0.83	0	366	483	1e-135	--	ATP synthase gamma chain, chloroplastic OS=Nicotiana tabacum GN=ATPC PE=1 SV=1
c1039490_g1	146	34	145	sp|B3ECB9|PHS_CHLL2	113	1	110	0.38	0.59	0.01	112	7	5e-18	--	Putative pterin-4-alpha-carbinolamine dehydratase OS=Chlorobium limicola (strain DSM 245 / NBRC 103803) GN=Clim_1125 PE=3 SV=1
c1007438_g1	364	34	358	sp|Q9LSW9|ATL16_ARATH	375	7	366	0.43	0.59	0.14	370	260	1e-68	--	RING-H2 finger protein ATL16 OS=Arabidopsis thaliana GN=ATL16 PE=2 SV=1
c1041290_g2	574	5	566	sp|Q8L746|NPR3_ARATH	586	5	576	0.49	0.67	0.03	578	518	1e-146	--	Regulatory protein NPR3 OS=Arabidopsis thaliana GN=NPR3 PE=1 SV=1
c1041225_g3	182	9	182	sp|Q9SHY2|YSL7_ARATH	688	3	183	0.76	0.83	0.03	181	267	3e-71	--	Probable metal-nicotianamine transporter YSL7 OS=Arabidopsis thaliana GN=YSL7 PE=2 SV=1
c1039913_g1	637	29	635	sp|Q9SN39|PP320_ARATH	871	100	743	0.32	0.53	0.06	647	374	1e-102	--	Pentatricopeptide repeat-containing protein DOT4, chloroplastic OS=Arabidopsis thaliana GN=DOT4 PE=2 SV=1
c962822_g1	130	2	130	sp|O81117|C94A1_VICSA	514	374	501	0.58	0.79	0	129	174	1e-43	--	Cytochrome P450 94A1 OS=Vicia sativa GN=CYP94A1 PE=2 SV=2
c1017659_g2	117	1	117	sp|Q0WUI9|TPS8_ARATH	856	211	327	0.91	0.97	0	117	229	5e-60	--	Probable alpha,alpha-trehalose-phosphate synthase [UDP-forming] 8 OS=Arabidopsis thaliana GN=TPS8 PE=2 SV=1
c994322_g1	152	1	151	sp|Q96518|PER16_ARATH	323	173	323	0.63	0.77	0	151	202	8e-52	--	Peroxidase 16 OS=Arabidopsis thaliana GN=PER16 PE=1 SV=2
c1027930_g1	200	1	200	sp|P31583|RHN1_NICPL	200	1	200	0.98	0.98	0	200	387	1e-107	--	Ras-related protein RHN1 OS=Nicotiana plumbaginifolia GN=RHN1 PE=2 SV=1
c445543_g1	136	3	92	sp|P45866|FADF_BACSU	705	611	695	0.45	0.65	0.05	90	7	1e-19	--	Uncharacterized protein FadF OS=Bacillus subtilis (strain 168) GN=fadF PE=2 SV=1
c1042182_g1	107	1	107	sp|Q8L6Y1|UBP14_ARATH	797	394	500	0.62	0.76	0	107	136	4e-32	--	Ubiquitin carboxyl-terminal hydrolase 14 OS=Arabidopsis thaliana GN=UBP14 PE=1 SV=1
c1024464_g1	280	52	273	sp|Q8CCA0|DCNL4_MOUSE	292	61	284	0.36	0.54	0.05	229	138	5e-32	--	DCN1-like protein 4 OS=Mus musculus GN=Dcun1d4 PE=2 SV=1
c1031387_g1	102	1	99	sp|Q9C9B0|U89B1_ARATH	473	371	468	0.45	0.68	0.01	99	8	6e-19	--	UDP-glycosyltransferase 89B1 OS=Arabidopsis thaliana GN=UGT89B1 PE=2 SV=2
c1030788_g1	381	47	381	sp|Q55512|DHAS_SYNY3	338	7	333	0.51	0.72	0.02	335	349	2e-95	--	Aspartate-semialdehyde dehydrogenase OS=Synechocystis sp. (strain PCC 6803 / Kazusa) GN=asd PE=3 SV=2
c1038829_g1	309	1	309	sp|Q9AV50|DRB6_ORYSJ	514	1	291	0.62	0.71	0.11	318	358	2e-98	--	Double-stranded RNA-binding protein 6 OS=Oryza sativa subsp. japonica GN=DRB6 PE=2 SV=1
c1029885_g1	224	1	203	sp|Q9Y394|DHRS7_HUMAN	339	106	318	0.31	0.57	0.1	220	127	8e-29	--	Dehydrogenase/reductase SDR family member 7 OS=Homo sapiens GN=DHRS7 PE=1 SV=1
c1028212_g1	252	4	252	sp|H9BFQ2|TPRL3_ERYCB	258	9	258	0.76	0.9	0	250	381	1e-105	--	Tropinone reductase-like 3 OS=Erythroxylum coca PE=2 SV=1
c1038119_g1	726	99	717	sp|Q5AIR7|ENG1_CANAL	1145	460	1127	0.25	0.43	0.12	686	164	2e-39	--	Endo-1,3(4)-beta-glucanase 1 OS=Candida albicans (strain SC5314 / ATCC MYA-2876) GN=ENG1 PE=1 SV=1
c1157272_g1	563	33	563	sp|P37107|SR54C_ARATH	564	35	564	0.84	0.93	0	531	869	0	--	Signal recognition particle 54 kDa protein, chloroplastic OS=Arabidopsis thaliana GN=FFC PE=1 SV=1
c1038547_g3	522	1	522	sp|Q9FKR3|PP404_ARATH	596	1	529	0.56	0.76	0.01	529	615	1e-175	--	Pentatricopeptide repeat-containing protein At5g38730 OS=Arabidopsis thaliana GN=At5g38730 PE=2 SV=1
c1040114_g1	640	135	638	sp|Q38897|BEL1_ARATH	611	105	610	0.48	0.59	0.18	557	443	1e-123	--	Homeobox protein BEL1 homolog OS=Arabidopsis thaliana GN=BEL1 PE=1 SV=2
c1039496_g2	844	42	844	sp|Q9SGP2|HSL1_ARATH	996	37	881	0.41	0.57	0.08	861	604	1e-172	--	Receptor-like protein kinase HSL1 OS=Arabidopsis thaliana GN=HSL1 PE=2 SV=1
c945357_g2	146	24	146	sp|P04146|COPIA_DROME	1409	394	525	0.32	0.48	0.06	132	7	2e-10	--	Copia protein OS=Drosophila melanogaster GN=GIP PE=1 SV=3
c309098_g1	109	2	109	sp|E3W208|SPISS_SANSP	562	421	529	0.55	0.71	0	109	124	2e-28	--	Sesquiterpene synthase OS=Santalum spicatum PE=2 SV=1
c998188_g2	139	16	133	sp|Q96LI6|HSFY1_HUMAN	401	26	143	0.5	0.65	0	118	108	1e-23	--	Heat shock transcription factor, Y-linked OS=Homo sapiens GN=HSFY1 PE=1 SV=1
c1039162_g1	520	98	518	sp|Q8VZL4|MSL1_ARATH	497	75	492	0.64	0.8	0	421	542	1e-153	--	Mechanosensitive ion channel protein 1, mitochondrial OS=Arabidopsis thaliana GN=MSL1 PE=2 SV=1
c1029574_g1	334	3	329	sp|Q54N38|UCHL5_DICDI	343	7	334	0.5	0.67	0.05	336	318	3e-86	--	Ubiquitin carboxyl-terminal hydrolase isozyme L5 OS=Dictyostelium discoideum GN=uch2 PE=3 SV=1
c1023048_g1	161	20	157	sp|Q9SZL4|ATL18_ARATH	145	1	115	0.4	0.5	0.16	138	7	6e-20	--	RING-H2 finger protein ATL18 OS=Arabidopsis thaliana GN=ATL18 PE=2 SV=1
c1041533_g1	524	31	515	sp|P93479|RETO_PAPSO	535	71	524	0.46	0.63	0.06	486	439	1e-122	--	Reticuline oxidase OS=Papaver somniferum GN=BBE1 PE=3 SV=1
c252373_g2	253	1	253	sp|Q6XQ14|C71E7_MANES	511	221	474	0.46	0.71	0	254	265	2e-70	--	2-methylbutanal oxime monooxygenase OS=Manihot esculenta GN=CYP71E7 PE=1 SV=1
c1029615_g1	329	1	328	sp|Q9CAA4|BIM2_ARATH	311	1	309	0.5	0.65	0.08	332	297	6e-80	--	Transcription factor BIM2 OS=Arabidopsis thaliana GN=BIM2 PE=1 SV=1
c1035211_g1	300	15	277	sp|Q9C5E5|DGK5_ARATH	509	2	266	0.67	0.8	0.02	267	375	1e-103	--	Diacylglycerol kinase 5 OS=Arabidopsis thaliana GN=DGK5 PE=2 SV=1
c1033694_g2	207	5	197	sp|Q9LV26|FBL45_ARATH	456	32	220	0.27	0.48	0.08	199	0	3e-12	--	Putative F-box/LRR-repeat protein At3g18150 OS=Arabidopsis thaliana GN=At3g18150 PE=3 SV=2
c1043678_g1	182	2	182	sp|Q9H2U1|DHX36_HUMAN	1008	696	886	0.39	0.58	0.05	191	141	3e-33	--	ATP-dependent RNA helicase DHX36 OS=Homo sapiens GN=DHX36 PE=1 SV=2
c1038525_g1	607	1	607	sp|Q9FX21|STT3B_ARATH	735	116	722	0.9	0.95	0	607	1126	0	--	Dolichyl-diphosphooligosaccharide--protein glycosyltransferase subunit STT3B OS=Arabidopsis thaliana GN=STT3B PE=2 SV=1
c1043859_g2	250	1	250	sp|O81644|VILI2_ARATH	976	701	976	0.47	0.56	0.2	293	225	2e-58	--	Villin-2 OS=Arabidopsis thaliana GN=VLN2 PE=1 SV=2
c1025702_g1	165	1	165	sp|Q40585|VATL_TOBAC	165	1	165	0.99	0.99	0	165	314	1e-85	--	V-type proton ATPase 16 kDa proteolipid subunit OS=Nicotiana tabacum PE=2 SV=1
c1026485_g1	264	106	157	sp|B2U8V1|RF2_RALPJ	367	243	294	0.63	0.76	0	52	6	5e-12	--	Peptide chain release factor 2 OS=Ralstonia pickettii (strain 12J) GN=prfB PE=3 SV=1
c984809_g1	326	227	324	sp|Q9FMY4|Y5316_ARATH	271	162	268	0.44	0.61	0.1	108	1	2e-19	--	Uncharacterized protein At5g23160 OS=Arabidopsis thaliana GN=At5g23160 PE=2 SV=1
c989386_g1	1265	3	1007	sp|Q9LRR4|R13L1_ARATH	1054	4	1007	0.4	0.59	0.04	1026	665	0	--	Putative disease resistance RPP13-like protein 1 OS=Arabidopsis thaliana GN=RPPL1 PE=3 SV=1
c1042533_g2	842	646	812	sp|Q99L90|MCRS1_MOUSE	462	276	449	0.35	0.52	0.06	176	4	4e-16	--	Microspherule protein 1 OS=Mus musculus GN=Mcrs1 PE=1 SV=1
c1031321_g1	339	37	315	sp|P16884|NFH_RAT	1072	687	958	0.23	0.41	0.1	290	7	1e-06	--	Neurofilament heavy polypeptide OS=Rattus norvegicus GN=Nefh PE=1 SV=4
c997344_g1	107	1	107	sp|Q8H1B3|MD37B_ARATH	675	247	353	0.85	0.97	0	107	196	5e-50	--	Probable mediator of RNA polymerase II transcription subunit 37b OS=Arabidopsis thaliana GN=MED37B PE=1 SV=1
c1042715_g1	1077	4	255	sp|Q04264|PDS5_YEAST	1277	1	243	0.24	0.5	0.05	254	0	7e-16	--	Sister chromatid cohesion protein PDS5 OS=Saccharomyces cerevisiae (strain ATCC 204508 / S288c) GN=PDS5 PE=1 SV=1
c1024591_g1	119	17	119	sp|P22180|PMA1_SOLLC	956	334	435	0.7	0.81	0.02	104	142	5e-34	--	Plasma membrane ATPase 1 OS=Solanum lycopersicum GN=LHA1 PE=2 SV=1
c1029979_g1	254	1	253	sp|P21820|TPIS_COPJA	253	1	253	0.84	0.91	0	253	434	1e-121	--	Triosephosphate isomerase, cytosolic OS=Coptis japonica PE=2 SV=1
c1038863_g1	738	95	429	sp|Q54J55|MYBX_DICDI	1620	434	777	0.21	0.41	0.13	364	9	5e-06	--	Myb-like protein X OS=Dictyostelium discoideum GN=mybX PE=3 SV=1
c1015911_g1	103	1	103	sp|P93821|ACCH7_ARATH	345	190	292	0.58	0.79	0	103	145	6e-35	--	1-aminocyclopropane-1-carboxylate oxidase homolog 7 OS=Arabidopsis thaliana GN=At1g04380 PE=1 SV=1
c1009200_g1	223	3	218	sp|B5DF07|MRRP3_RAT	587	72	287	0.78	0.86	0	217	346	6e-95	--	Mitochondrial ribonuclease P protein 3 OS=Rattus norvegicus GN=Mrpp3 PE=2 SV=1
c1022175_g1	270	36	255	sp|Q6S591|JAG_ARATH	253	1	205	0.51	0.61	0.19	235	195	3e-49	--	Zinc finger protein JAGGED OS=Arabidopsis thaliana GN=JAG PE=2 SV=1
c1037965_g1	576	1	576	sp|Q9LIR6|BAM1_ARATH	575	1	575	0.73	0.84	0.02	583	892	0	--	Beta-amylase 1, chloroplastic OS=Arabidopsis thaliana GN=BAM1 PE=1 SV=1
c1031664_g1	235	9	230	sp|Q55FI4|NOP58_DICDI	638	412	635	0.23	0.44	0.1	235	1	4e-10	--	Nucleolar protein 58 OS=Dictyostelium discoideum GN=nop58 PE=3 SV=1
c1037277_g1	358	7	345	sp|Q9SR13|FLK_ARATH	577	110	451	0.52	0.66	0.04	348	330	1e-89	--	Flowering locus K homology domain OS=Arabidopsis thaliana GN=FLK PE=1 SV=1
c1091738_g1	158	1	157	sp|O50001|PRU1_PRUAR	160	1	157	0.54	0.73	0	157	180	4e-45	--	Major allergen Pru ar 1 OS=Prunus armeniaca PE=1 SV=1
c1119690_g1	247	10	216	sp|Q7XBH4|MYB4_ORYSJ	257	1	210	0.42	0.58	0.06	216	172	3e-42	--	Myb-related protein Myb4 OS=Oryza sativa subsp. japonica GN=MYB4 PE=2 SV=2
c1037239_g2	555	19	554	sp|Q8GRL7|TBCE_ARATH	531	2	530	0.62	0.76	0.01	537	645	0	--	Tubulin-folding cofactor E OS=Arabidopsis thaliana GN=TFCE PE=2 SV=1
c1037299_g4	429	7	413	sp|F4IPE3|IDD15_ARATH	445	21	442	0.59	0.72	0.08	432	463	1e-129	--	Protein SHOOT GRAVITROPISM 5 OS=Arabidopsis thaliana GN=SGR5 PE=1 SV=1
c1042704_g3	125	7	125	sp|Q23915|KINX_DICDI	1094	694	816	0.32	0.5	0.04	124	2	1e-08	--	Probable serine/threonine-protein kinase kinX OS=Dictyostelium discoideum GN=kinX PE=3 SV=2
c1140027_g1	108	11	75	sp|Q9FJJ3|SRO5_ARATH	309	242	306	0.5	0.73	0	65	2	5e-13	--	Probable inactive poly [ADP-ribose] polymerase SRO5 OS=Arabidopsis thaliana GN=SRO5 PE=1 SV=1
c937235_g2	102	1	102	sp|Q5R4I9|DDX5_PONAB	614	250	351	1	1	0	102	207	2e-53	--	Probable ATP-dependent RNA helicase DDX5 OS=Pongo abelii GN=DDX5 PE=2 SV=1
c1029575_g2	370	36	341	sp|Q869E1|DNLI1_DICDI	1192	22	321	0.24	0.45	0.05	311	4	2e-19	--	DNA ligase 1 OS=Dictyostelium discoideum GN=lig1 PE=3 SV=1
c131320_g1	114	3	109	sp|O00370|LORF2_HUMAN	1275	640	742	0.3	0.57	0.03	107	1	1e-07	--	LINE-1 retrotransposable element ORF2 protein OS=Homo sapiens PE=1 SV=1
c1027896_g2	139	1	137	sp|Q9FVI1|ADF2_PETHY	143	1	137	0.88	0.95	0	137	251	7e-67	--	Actin-depolymerizing factor 2 OS=Petunia hybrida GN=ADF2 PE=2 SV=1
c988250_g1	582	6	557	sp|Q8VYE4|PTR12_ARATH	567	17	560	0.43	0.63	0.03	557	458	1e-128	--	Protein NRT1/ PTR FAMILY 4.5 OS=Arabidopsis thaliana GN=NPF4.5 PE=2 SV=1
c1037293_g1	619	6	618	sp|Q94AM9|CID4_ARATH	595	5	595	0.44	0.58	0.12	642	422	1e-117	--	Polyadenylate-binding protein-interacting protein 4 OS=Arabidopsis thaliana GN=CID4 PE=2 SV=1
c1040421_g1	705	1	705	sp|Q96480|P5CS_SOLLC	717	1	705	0.86	0.94	0	705	1203	0	--	Delta-1-pyrroline-5-carboxylate synthase OS=Solanum lycopersicum GN=PRO2 PE=2 SV=1
c1034067_g2	274	1	223	sp|Q54DA1|NC2A_DICDI	550	1	244	0.3	0.44	0.08	244	116	2e-25	--	Dr1-associated corepressor homolog OS=Dictyostelium discoideum GN=drap1 PE=3 SV=1
c1040457_g1	609	3	602	sp|Q9SJZ3|PP169_ARATH	681	86	681	0.54	0.72	0	600	667	0	--	Pentatricopeptide repeat-containing protein At2g22410, mitochondrial OS=Arabidopsis thaliana GN=PCMP-E28 PE=2 SV=1
c1035180_g1	500	4	495	sp|Q94KB9|MLO3_ARATH	508	6	503	0.54	0.71	0.05	508	543	1e-153	--	MLO-like protein 3 OS=Arabidopsis thaliana GN=MLO3 PE=2 SV=1
c1040248_g1	398	20	398	sp|Q84N64|ARC5_ARATH	777	22	401	0.78	0.9	0	380	606	1e-172	--	Dynamin-like protein ARC5 OS=Arabidopsis thaliana GN=ARC5 PE=1 SV=2
c467301_g1	101	2	101	sp|Q8VYH6|B651B_ARATH	402	269	367	0.52	0.66	0.02	101	102	7e-22	--	Cytochrome b561 and DOMON domain-containing protein At4g17280 OS=Arabidopsis thaliana GN=At4g17280 PE=2 SV=1
c1023678_g1	198	11	196	sp|O64705|PP184_ARATH	621	1	188	0.41	0.6	0.03	190	149	1e-35	--	Pentatricopeptide repeat-containing protein At2g34400 OS=Arabidopsis thaliana GN=PCMP-E23 PE=3 SV=2
c926722_g1	315	36	315	sp|Q94F39|AFP3_ARATH	231	12	231	0.52	0.6	0.22	282	227	8e-59	--	Ninja-family protein AFP3 OS=Arabidopsis thaliana GN=AFP3 PE=1 SV=1
c1039287_g1	542	1	527	sp|Q8LG88|TDT_ARATH	540	1	536	0.71	0.83	0.02	538	769	0	--	Tonoplast dicarboxylate transporter OS=Arabidopsis thaliana GN=TDT PE=2 SV=2
c1028724_g1	205	1	191	sp|Q9C9M6|ASF1A_ARATH	196	1	191	0.74	0.83	0	191	296	8e-80	--	Probable histone chaperone ASF1A OS=Arabidopsis thaliana GN=ASF1A PE=2 SV=1
c1041005_g1	346	7	346	sp|Q8LJW3|ACR4_ARATH	451	106	451	0.54	0.72	0.03	349	374	1e-103	--	ACT domain-containing protein ACR4 OS=Arabidopsis thaliana GN=ACR4 PE=2 SV=1
c1022373_g1	139	2	139	sp|F4IWA8|TBL41_ARATH	356	60	197	0.63	0.78	0	138	196	3e-50	--	Protein trichome birefringence-like 41 OS=Arabidopsis thaliana GN=TBL41 PE=2 SV=1
c1036121_g1	486	130	418	sp|Q9M1B9|SCRK4_ARATH	326	42	324	0.28	0.43	0.07	297	0	9e-15	--	Probable fructokinase-4 OS=Arabidopsis thaliana GN=At3g59480 PE=2 SV=1
c1038612_g9	157	1	155	sp|P10978|POLX_TOBAC	1328	877	1029	0.45	0.64	0.02	156	137	3e-32	--	Retrovirus-related Pol polyprotein from transposon TNT 1-94 OS=Nicotiana tabacum PE=2 SV=1
c1022082_g1	215	24	215	sp|O04331|PHB3_ARATH	277	1	192	0.83	0.91	0	192	317	5e-86	--	Prohibitin-3, mitochondrial OS=Arabidopsis thaliana GN=PHB3 PE=1 SV=1
c1008622_g1	139	52	111	sp|P33079|A10A5_SOYBN	93	25	82	0.45	0.63	0.06	61	6	4e-08	--	Auxin-induced protein 10A5 OS=Glycine max PE=2 SV=1
c1105670_g1	107	6	75	sp|Q6YVM4|CESA6_ORYSJ	1092	620	690	0.77	0.79	0.04	72	120	3e-27	--	Probable cellulose synthase A catalytic subunit 6 [UDP-forming] OS=Oryza sativa subsp. japonica GN=CESA6 PE=2 SV=1
c993407_g1	572	2	572	sp|Q6YUU5|MDR_ORYSJ	1245	314	861	0.52	0.71	0.06	578	581	1e-165	--	Putative multidrug resistance protein OS=Oryza sativa subsp. japonica GN=Os02g0190300 PE=3 SV=1
c1038652_g1	290	1	277	sp|Q9ZUS1|WTR13_ARATH	380	92	367	0.65	0.77	0.03	281	360	9e-99	--	WAT1-related protein At2g37460 OS=Arabidopsis thaliana GN=At2g37460 PE=2 SV=1
c1004184_g1	108	1	108	sp|P29386|AGL6_ARATH	252	145	252	0.43	0.6	0.12	115	7	4e-17	--	Agamous-like MADS-box protein AGL6 OS=Arabidopsis thaliana GN=AGL6 PE=1 SV=2
c1043773_g1	1548	14	743	sp|O88480|CABIN_RAT	2182	57	832	0.21	0.39	0.19	833	4	3e-14	--	Calcineurin-binding protein cabin-1 OS=Rattus norvegicus GN=Cabin1 PE=1 SV=1
c1029656_g1	206	1	206	sp|Q9LUA2|EF119_ARATH	332	142	332	0.34	0.49	0.12	212	3	1e-16	--	Ethylene-responsive transcription factor ERF119 OS=Arabidopsis thaliana GN=ERF119 PE=2 SV=1
c1037178_g2	324	4	320	sp|Q54QQ2|Y5634_DICDI	853	73	384	0.22	0.4	0.12	335	8	1e-13	--	Uncharacterized protein DDB_G0283697 OS=Dictyostelium discoideum GN=DDB_G0283697 PE=4 SV=1
c1018945_g2	206	1	206	sp|Q39202|RLK1_ARATH	832	611	812	0.57	0.75	0.01	206	260	4e-69	--	G-type lectin S-receptor-like serine/threonine-protein kinase RLK1 OS=Arabidopsis thaliana GN=RLK1 PE=2 SV=2
c1040237_g8	507	65	506	sp|Q9M3B6|PKP4_ARATH	710	44	468	0.46	0.63	0.03	442	367	1e-101	--	Plastidial pyruvate kinase 4, chloroplastic OS=Arabidopsis thaliana GN=PKP4 PE=2 SV=1
c1023524_g1	121	47	113	sp|Q8GYN5|RIN4_ARATH	211	143	205	0.38	0.55	0.05	67	5	1e-07	--	RPM1-interacting protein 4 OS=Arabidopsis thaliana GN=RIN4 PE=1 SV=1
c1015101_g1	391	87	382	sp|Q65XK7|P2C51_ORYSJ	381	58	373	0.5	0.65	0.08	320	295	3e-79	--	Probable protein phosphatase 2C 51 OS=Oryza sativa subsp. japonica GN=Os05g0572700 PE=2 SV=1
c958551_g1	331	1	331	sp|P25326|CATS_BOVIN	331	1	331	0.9	0.94	0	331	638	0	--	Cathepsin S OS=Bos taurus GN=CTSS PE=1 SV=2
c1010711_g1	102	2	68	sp|P04146|COPIA_DROME	1409	596	664	0.52	0.65	0.02	69	9	2e-12	--	Copia protein OS=Drosophila melanogaster GN=GIP PE=1 SV=3
c1030928_g5	273	1	272	sp|P0DKI2|C76AN_BETVU	417	1	277	0.43	0.63	0.01	277	225	2e-58	--	Inactive cytochrome P450 76AD1 OS=Beta vulgaris GN=CYP76AD1 PE=3 SV=1
c1039552_g1	290	21	164	sp|O81641|ILL3_ARATH	428	10	151	0.68	0.81	0.01	144	203	1e-51	--	IAA-amino acid hydrolase ILR1-like 3 OS=Arabidopsis thaliana GN=ILL3 PE=2 SV=1
c1037669_g1	455	36	449	sp|Q94AJ5|PGLR5_ARATH	444	24	437	0.58	0.76	0	415	524	1e-148	--	Probable polygalacturonase At1g80170 OS=Arabidopsis thaliana GN=At1g80170 PE=1 SV=1
c1040128_g1	632	48	632	sp|Q15061|WDR43_HUMAN	677	28	625	0.23	0.4	0.14	637	116	5e-25	--	WD repeat-containing protein 43 OS=Homo sapiens GN=WDR43 PE=1 SV=3
c1138824_g1	238	19	225	sp|P0CE10|Y4102_ARATH	1787	1542	1747	0.27	0.46	0.04	211	0	3e-18	--	Putative uncharacterized protein At4g01020, chloroplastic OS=Arabidopsis thaliana GN=At4g01020 PE=3 SV=1
c1023957_g1	441	1	441	sp|Q7PC88|AB31G_ARATH	1426	986	1426	0.76	0.86	0	441	697	0	--	ABC transporter G family member 31 OS=Arabidopsis thaliana GN=ABCG31 PE=1 SV=1
c1042332_g1	919	1	919	sp|F4IUX6|RENT2_ARATH	1181	266	1180	0.68	0.82	0.01	925	1256	0	--	Regulator of nonsense transcripts UPF2 OS=Arabidopsis thaliana GN=UPF2 PE=2 SV=1
c1029877_g1	403	1	403	sp|Q8LDQ4|TAP46_ARATH	405	1	405	0.7	0.85	0	405	593	1e-169	--	PP2A regulatory subunit TAP46 OS=Arabidopsis thaliana GN=TAP46 PE=1 SV=2
c1028349_g1	267	47	266	sp|P27061|PPA1_SOLLC	255	35	254	0.54	0.72	0	220	259	1e-68	--	Acid phosphatase 1 OS=Solanum lycopersicum GN=APS1 PE=2 SV=1
c1039281_g2	276	1	276	sp|Q8VY89|APC7_ARATH	558	283	558	0.8	0.88	0	276	441	1e-123	--	Anaphase-promoting complex subunit 7 OS=Arabidopsis thaliana GN=APC7 PE=2 SV=1
c1031779_g1	321	64	257	sp|P42527|MHCKA_DICDI	1146	945	1146	0.3	0.45	0.12	211	0	5e-15	--	Myosin heavy chain kinase A OS=Dictyostelium discoideum GN=mhkA PE=1 SV=2
c1019645_g1	161	21	161	sp|D7STK2|GATC_VITVI	137	1	137	0.69	0.8	0.02	141	180	3e-45	--	Glutamyl-tRNA(Gln) amidotransferase subunit C, chloroplastic/mitochondrial OS=Vitis vinifera GN=GATC PE=3 SV=1
c1011826_g2	105	18	101	sp|Q40863|EMB8_PICGL	457	233	320	0.37	0.55	0.04	88	2	1e-08	--	Embryogenesis-associated protein EMB8 OS=Picea glauca GN=EMB8 PE=2 SV=1
c219568_g1	167	11	162	sp|Q6L400|R1B16_SOLDE	1284	1083	1240	0.33	0.51	0.08	162	1	6e-12	--	Putative late blight resistance protein homolog R1B-16 OS=Solanum demissum GN=R1B-16 PE=3 SV=1
c1043242_g2	212	1	204	sp|P31622|GAG_JSRV	612	290	494	0.63	0.79	0	205	274	4e-73	--	Gag polyprotein OS=Sheep pulmonary adenomatosis virus GN=gag PE=1 SV=1
c1039569_g2	215	11	201	sp|A7ERG1|CHL1_SCLS1	902	22	197	0.33	0.48	0.13	197	6	9e-19	--	ATP-dependent RNA helicase CHL1 OS=Sclerotinia sclerotiorum (strain ATCC 18683 / 1980 / Ss-1) GN=CHL1 PE=3 SV=1
c1037866_g1	170	2	170	sp|H2DH18|C7A12_PANGI	500	49	217	0.58	0.74	0.01	170	198	1e-50	--	Cytochrome P450 CYP736A12 OS=Panax ginseng PE=2 SV=1
c1040551_g1	133	2	130	sp|Q4V3C8|PDPK2_ARATH	486	4	136	0.79	0.86	0.03	133	208	9e-54	--	3-phosphoinositide-dependent protein kinase 2 OS=Arabidopsis thaliana GN=PDPK2 PE=1 SV=1
c1035313_g1	620	18	620	sp|Q66GP0|Y5738_ARATH	604	1	604	0.68	0.81	0.04	617	801	0	--	BTB/POZ domain-containing protein At5g67385 OS=Arabidopsis thaliana GN=At5g67385 PE=1 SV=2
c1041158_g1	436	181	299	sp|Q80W98|SGTB_RAT	304	85	202	0.48	0.68	0	119	119	4e-26	--	Small glutamine-rich tetratricopeptide repeat-containing protein beta OS=Rattus norvegicus GN=Sgtb PE=1 SV=1
c1040590_g1	686	68	669	sp|Q0WVX5|SSY4_ARATH	1040	396	1015	0.32	0.53	0.03	622	352	7e-96	--	Probable starch synthase 4, chloroplastic/amyloplastic OS=Arabidopsis thaliana GN=SS4 PE=2 SV=1
c1028484_g1	198	98	194	sp|Q55720|YC49L_SYNY3	104	2	98	0.57	0.73	0	97	127	5e-29	--	Ycf49-like protein OS=Synechocystis sp. (strain PCC 6803 / Kazusa) GN=sll0608 PE=3 SV=1
c1032758_g2	106	9	98	sp|Q1LZ86|ABHD6_BOVIN	337	244	333	0.32	0.58	0.06	93	6	1e-06	--	Monoacylglycerol lipase ABHD6 OS=Bos taurus GN=ABHD6 PE=2 SV=1
c1040299_g1	711	1	687	sp|Q9FQ09|KU80_ARATH	680	1	675	0.59	0.79	0.02	688	859	0	--	ATP-dependent DNA helicase 2 subunit KU80 OS=Arabidopsis thaliana GN=KU80 PE=1 SV=1
c1037483_g1	483	69	469	sp|Q949T8|ASHR3_ARATH	497	86	484	0.64	0.79	0	402	592	1e-168	--	Histone-lysine N-methyltransferase ASHR3 OS=Arabidopsis thaliana GN=ASHR3 PE=1 SV=1
c1042480_g2	583	19	166	sp|Q8BSQ9|PB1_MOUSE	1634	903	1040	0.27	0.49	0.06	148	8	7e-09	--	Protein polybromo-1 OS=Mus musculus GN=Pbrm1 PE=1 SV=4
c991656_g2	154	15	108	sp|Q38740|SBP2_ANTMA	171	22	132	0.48	0.59	0.15	111	0	1e-20	--	Squamosa promoter-binding protein 2 OS=Antirrhinum majus GN=SBP2 PE=2 SV=1
c1037237_g1	274	65	204	sp|O13942|YEPC_SCHPO	226	35	181	0.29	0.53	0.07	149	4	3e-09	--	Uncharacterized protein C23H3.12c OS=Schizosaccharomyces pombe (strain 972 / ATCC 24843) GN=SPAC23H3.12c PE=4 SV=1
c1090084_g1	319	2	317	sp|P0CT40|TF29_SCHPO	1333	944	1256	0.32	0.47	0.06	325	162	3e-39	--	Transposon Tf2-9 polyprotein OS=Schizosaccharomyces pombe (strain 972 / ATCC 24843) GN=Tf2-9 PE=3 SV=1
c1043784_g2	535	150	459	sp|Q9LFP7|Y5158_ARATH	493	115	429	0.39	0.57	0.04	319	216	4e-55	--	Probable receptor-like protein kinase At5g15080 OS=Arabidopsis thaliana GN=At5g15080 PE=2 SV=1
c1021602_g1	181	4	166	sp|Q84MC7|PYL9_ARATH	187	19	181	0.77	0.91	0	163	270	4e-72	--	Abscisic acid receptor PYL9 OS=Arabidopsis thaliana GN=PYL9 PE=1 SV=1
c1161449_g1	497	3	497	sp|Q9CAY3|GPAT5_ARATH	502	12	502	0.7	0.82	0.02	499	703	0	--	Glycerol-3-phosphate acyltransferase 5 OS=Arabidopsis thaliana GN=GPAT5 PE=1 SV=1
c1033099_g1	433	57	432	sp|Q0IU52|ASP1_ORYSJ	410	21	406	0.46	0.64	0.05	392	340	1e-92	--	Aspartic proteinase Asp1 OS=Oryza sativa subsp. japonica GN=ASP1 PE=2 SV=1
c1031391_g1	285	1	285	sp|P10978|POLX_TOBAC	1328	938	1222	0.81	0.9	0	285	481	1e-135	--	Retrovirus-related Pol polyprotein from transposon TNT 1-94 OS=Nicotiana tabacum PE=2 SV=1
c1032131_g1	413	6	397	sp|O22932|CIPKB_ARATH	435	17	418	0.63	0.78	0.02	403	508	1e-143	--	CBL-interacting serine/threonine-protein kinase 11 OS=Arabidopsis thaliana GN=CIPK11 PE=1 SV=1
c1018680_g1	301	1	294	sp|P0CB23|Y4862_ARATH	1050	383	697	0.3	0.51	0.07	317	118	5e-26	--	Uncharacterized protein At4g38062 OS=Arabidopsis thaliana GN=At4g38062 PE=4 SV=1
c1038776_g1	498	37	489	sp|Q3V050|S47A2_MOUSE	573	39	489	0.34	0.53	0	453	281	6e-75	--	Multidrug and toxin extrusion protein 2 OS=Mus musculus GN=Slc47a2 PE=1 SV=1
c1029797_g2	142	1	142	sp|Q9FL07|ATL46_ARATH	376	1	148	0.58	0.67	0.2	162	157	1e-38	--	RING-H2 finger protein ATL46 OS=Arabidopsis thaliana GN=ATL46 PE=2 SV=1
c1009753_g1	112	1	112	sp|Q8VZJ7|P4H9_ARATH	288	128	239	0.72	0.86	0	112	181	2e-45	--	Probable prolyl 4-hydroxylase 9 OS=Arabidopsis thaliana GN=P4H9 PE=2 SV=1
c1042403_g1	140	2	126	sp|P04146|COPIA_DROME	1409	1247	1401	0.32	0.47	0.19	155	7	4e-17	--	Copia protein OS=Drosophila melanogaster GN=GIP PE=1 SV=3
c1029957_g3	173	1	157	sp|Q66JG8|ALKB5_XENTR	358	162	327	0.26	0.42	0.13	173	2	3e-06	--	RNA demethylase ALKBH5 OS=Xenopus tropicalis GN=alkbh5 PE=2 SV=1
c1039481_g1	601	45	596	sp|P0C896|PP209_ARATH	576	30	569	0.49	0.65	0.06	563	502	1e-141	--	Pentatricopeptide repeat-containing protein At3g02650, mitochondrial OS=Arabidopsis thaliana GN=At3g02650 PE=2 SV=1
c1033997_g3	404	47	404	sp|O81027|HMGCL_ARATH	468	100	468	0.7	0.81	0.02	369	499	1e-140	--	Hydroxymethylglutaryl-CoA lyase, mitochondrial OS=Arabidopsis thaliana GN=HMGCL PE=1 SV=2
c1023867_g1	169	4	153	sp|Q3B8G0|CA123_XENLA	160	1	145	0.41	0.59	0.04	151	121	2e-27	--	UPF0587 protein C1orf123 homolog OS=Xenopus laevis PE=2 SV=1
c1032245_g1	423	59	416	sp|Q5SN75|P2C08_ORYSJ	403	32	390	0.47	0.6	0.18	394	313	2e-84	--	Probable protein phosphatase 2C 8 OS=Oryza sativa subsp. japonica GN=Os01g0656200 PE=2 SV=1
c437754_g1	279	6	277	sp|Q6L440|R1A3_SOLDE	775	436	710	0.32	0.48	0.08	286	7	2e-16	--	Putative late blight resistance protein homolog R1A-3 OS=Solanum demissum GN=R1A-3 PE=5 SV=2
c1043373_g2	1065	77	1055	sp|Q6L400|R1B16_SOLDE	1284	146	1141	0.3	0.49	0.09	1035	387	1e-106	--	Putative late blight resistance protein homolog R1B-16 OS=Solanum demissum GN=R1B-16 PE=3 SV=1
c991645_g1	140	1	138	sp|Q9SX78|CXE2_ARATH	314	163	311	0.33	0.5	0.12	153	3	5e-17	--	Probable carboxylesterase 2 OS=Arabidopsis thaliana GN=CXE2 PE=2 SV=1
c1037034_g1	447	1	447	sp|Q9STV4|CIPK8_ARATH	445	1	445	0.78	0.89	0	447	713	0	--	CBL-interacting serine/threonine-protein kinase 8 OS=Arabidopsis thaliana GN=CIPK8 PE=1 SV=1
c1042663_g1	1049	1	1049	sp|Q42883|ECAP_SOLLC	1048	1	1048	0.92	0.96	0	1049	1943	0	--	Calcium-transporting ATPase, endoplasmic reticulum-type OS=Solanum lycopersicum GN=LCA1 PE=2 SV=1
c1091443_g1	125	1	125	sp|Q5DRC7|PCDB7_PANTR	793	87	211	0.83	0.89	0	125	214	2e-55	--	Protocadherin beta-7 OS=Pan troglodytes GN=PCDHB7 PE=3 SV=1
c1043855_g1	382	2	370	sp|Q9FFF9|APC1_ARATH	1678	793	1128	0.66	0.78	0.08	369	482	1e-135	--	Anaphase-promoting complex subunit 1 OS=Arabidopsis thaliana GN=APC1 PE=2 SV=1
c1011575_g2	105	1	105	sp|Q9C6Z0|FBK17_ARATH	398	286	382	0.55	0.74	0.07	105	124	2e-28	--	F-box/kelch-repeat protein At1g30090 OS=Arabidopsis thaliana GN=At1g30090 PE=2 SV=1
c1036731_g1	168	89	161	sp|Q7VWP1|BIOF_BORPE	397	30	102	0.43	0.58	0	73	2	8e-10	--	Putative 8-amino-7-oxononanoate synthase OS=Bordetella pertussis (strain Tohama I / ATCC BAA-589 / NCTC 13251) GN=bioF PE=3 SV=1
c1037985_g7	211	16	211	sp|Q9C5D2|FBL4_ARATH	610	6	192	0.29	0.46	0.13	205	6	4e-06	--	F-box/LRR-repeat protein 4 OS=Arabidopsis thaliana GN=FBL4 PE=2 SV=1
c1036487_g1	556	1	556	sp|Q43111|PME3_PHAVU	581	1	560	0.6	0.76	0.02	564	682	0	--	Pectinesterase 3 OS=Phaseolus vulgaris GN=MPE3 PE=2 SV=1
c1028432_g2	217	1	216	sp|Q40521|RB11B_TOBAC	217	1	216	0.99	1	0	216	426	1e-119	--	Ras-related protein Rab11B OS=Nicotiana tabacum GN=RAB11B PE=2 SV=1
c1038248_g2	133	1	133	sp|Q8VXX9|BETL1_ARATH	137	1	137	0.67	0.83	0.02	137	185	8e-47	--	Bet1-like protein At4g14600 OS=Arabidopsis thaliana GN=At4g14600 PE=2 SV=1
c1043975_g3	452	13	451	sp|Q6L400|R1B16_SOLDE	1284	405	862	0.33	0.54	0.11	475	243	3e-63	--	Putative late blight resistance protein homolog R1B-16 OS=Solanum demissum GN=R1B-16 PE=3 SV=1
c1040873_g4	138	1	111	sp|Q9SD34|C3H44_ARATH	1292	127	237	0.69	0.81	0	111	184	2e-46	--	Zinc finger CCCH domain-containing protein 44 OS=Arabidopsis thaliana GN=At3g51120 PE=2 SV=3
c1024913_g2	180	6	126	sp|Q5R448|DCAF8_PONAB	597	297	414	0.36	0.52	0.1	126	1	8e-09	--	DDB1- and CUL4-associated factor 8 OS=Pongo abelii GN=DCAF8 PE=2 SV=1
c1019213_g1	134	1	134	sp|P19023|ATPBM_MAIZE	553	1	134	0.71	0.8	0.04	137	177	2e-44	--	ATP synthase subunit beta, mitochondrial OS=Zea mays GN=ATPB PE=1 SV=1
c1042992_g1	577	1	577	sp|Q9S7I6|RPK2_ARATH	1151	577	1151	0.76	0.86	0.01	580	883	0	--	LRR receptor-like serine/threonine-protein kinase RPK2 OS=Arabidopsis thaliana GN=RPK2 PE=2 SV=1
c1022835_g1	190	2	190	sp|Q9ZVJ4|CYP22_ARATH	199	11	199	0.82	0.89	0	189	338	2e-92	--	Peptidyl-prolyl cis-trans isomerase CYP22 OS=Arabidopsis thaliana GN=CYP22 PE=2 SV=1
c1036659_g1	194	1	170	sp|Q7XM16|C3H30_ORYSJ	469	1	171	0.49	0.68	0	171	167	5e-41	--	Zinc finger CCCH domain-containing protein 30 OS=Oryza sativa subsp. japonica GN=Os04g0663200 PE=2 SV=3
c1040865_g2	206	1	206	sp|Q9C5W6|14312_ARATH	268	29	234	0.86	0.94	0	206	356	5e-98	--	14-3-3-like protein GF14 iota OS=Arabidopsis thaliana GN=GRF12 PE=2 SV=1
c1028670_g3	212	40	212	sp|P13088|AUX22_SOYBN	195	9	190	0.64	0.75	0.07	184	229	8e-60	--	Auxin-induced protein AUX22 OS=Glycine max GN=AUX22 PE=2 SV=1
c1024329_g1	231	2	230	sp|Q6RHW0|K1C9_MOUSE	743	448	683	0.4	0.46	0.06	240	163	8e-40	--	Keratin, type I cytoskeletal 9 OS=Mus musculus GN=Krt9 PE=1 SV=3
c1042790_g1	916	1	915	sp|O22161|ADLO1_ARATH	930	1	929	0.73	0.84	0.01	930	1338	0	--	Protein ARABIDILLO 1 OS=Arabidopsis thaliana GN=FBX5 PE=1 SV=1
c990053_g1	224	1	224	sp|C0LGS2|Y4361_ARATH	1136	531	759	0.62	0.74	0.02	229	268	2e-71	--	Probable LRR receptor-like serine/threonine-protein kinase At4g36180 OS=Arabidopsis thaliana GN=At4g36180 PE=2 SV=1
c1022767_g1	346	8	346	sp|F8WKW0|UGT1_GARJA	474	6	349	0.49	0.68	0.03	348	328	3e-89	--	Crocetin glucosyltransferase, chloroplastic OS=Gardenia jasminoides GN=UGT75L6 PE=1 SV=1
c1034839_g1	132	83	132	sp|Q9C0Y8|YKM6_SCHPO	316	38	87	0.46	0.68	0	50	0	1e-06	--	UPF0613 protein PB24D3.06c OS=Schizosaccharomyces pombe (strain 972 / ATCC 24843) GN=SPAPB24D3.06c PE=3 SV=1
c1030406_g2	249	1	247	sp|Q9LD45|BI1_ARATH	247	1	246	0.76	0.89	0	247	391	1e-108	--	Bax inhibitor 1 OS=Arabidopsis thaliana GN=BI-1 PE=1 SV=1
c1039964_g2	596	1	595	sp|O22224|NP93A_ARATH	861	265	860	0.73	0.86	0	596	901	0	--	Nuclear pore complex protein NUP93A OS=Arabidopsis thaliana GN=NUP93A PE=1 SV=2
c1025321_g1	267	12	267	sp|P25873|RK15_ARATH	277	21	275	0.68	0.78	0.03	260	337	7e-92	--	50S ribosomal protein L15, chloroplastic OS=Arabidopsis thaliana GN=RPL15 PE=2 SV=2
c1040512_g13	217	3	212	sp|P20825|POL2_DROME	1059	262	471	0.34	0.55	0	210	142	1e-33	--	Retrovirus-related Pol polyprotein from transposon 297 OS=Drosophila melanogaster GN=pol PE=3 SV=1
c1118861_g1	109	1	104	sp|P04323|POL3_DROME	1058	312	421	0.4	0.56	0.05	110	5	3e-15	--	Retrovirus-related Pol polyprotein from transposon 17.6 OS=Drosophila melanogaster GN=pol PE=3 SV=1
c1032251_g1	375	32	370	sp|Q3MKY2|AAE_RAUSE	387	25	364	0.42	0.61	0.02	344	300	9e-81	--	Acetylajmalan esterase OS=Rauvolfia serpentina GN=AAE PE=1 SV=1
c1034458_g1	651	19	650	sp|Q5EB92|WDR70_RAT	655	30	643	0.41	0.58	0.05	641	457	1e-127	--	WD repeat-containing protein 70 OS=Rattus norvegicus GN=Wdr70 PE=2 SV=1
c1037961_g1	624	29	624	sp|P92990|JP650_ARATH	626	33	626	0.6	0.73	0	597	745	0	--	Probable polygalacturonase non-catalytic subunit JP650 OS=Arabidopsis thaliana GN=JP650 PE=2 SV=2
c1040500_g1	629	1	629	sp|Q8L7F9|B3GTF_ARATH	643	1	642	0.63	0.78	0.02	642	835	0	--	Beta-1,3-galactosyltransferase 15 OS=Arabidopsis thaliana GN=B3GALT15 PE=2 SV=1
c1035578_g1	489	1	489	sp|Q9SWW6|CESA7_ARATH	1026	537	1026	0.87	0.93	0	490	910	0	--	Cellulose synthase A catalytic subunit 7 [UDP-forming] OS=Arabidopsis thaliana GN=CESA7 PE=1 SV=1
c1028479_g1	183	1	180	sp|Q9FW03|MES11_ARATH	390	208	387	0.75	0.9	0	180	285	2e-76	--	Putative methylesterase 11, chloroplastic OS=Arabidopsis thaliana GN=MES11 PE=2 SV=1
c1030965_g1	385	3	385	sp|Q9XJ35|CLPR1_ARATH	387	2	387	0.69	0.8	0.03	391	528	1e-149	--	ATP-dependent Clp protease proteolytic subunit-related protein 1, chloroplastic OS=Arabidopsis thaliana GN=CLPR1 PE=1 SV=1
c1015110_g1	169	1	161	sp|Q94AJ5|PGLR5_ARATH	444	275	436	0.49	0.68	0.01	163	161	2e-39	--	Probable polygalacturonase At1g80170 OS=Arabidopsis thaliana GN=At1g80170 PE=1 SV=1
c1035476_g2	475	1	474	sp|Q84J71|PP161_ARATH	463	1	462	0.55	0.75	0.02	475	543	1e-153	--	Pentatricopeptide repeat-containing protein At2g17670 OS=Arabidopsis thaliana GN=At2g17670 PE=2 SV=1
c1021205_g2	751	12	746	sp|Q8VYA3|WAKLJ_ARATH	769	8	738	0.4	0.56	0.12	781	474	1e-133	--	Wall-associated receptor kinase-like 10 OS=Arabidopsis thaliana GN=WAKL10 PE=2 SV=1
c1027723_g1	234	1	234	sp|Q9FJL3|FKB65_ARATH	578	349	578	0.73	0.84	0.01	234	348	2e-95	--	Peptidyl-prolyl cis-trans isomerase FKBP65 OS=Arabidopsis thaliana GN=FKBP65 PE=1 SV=1
c1035161_g2	112	1	108	sp|Q9ZPY9|P4KG4_ARATH	566	454	561	0.68	0.82	0	108	149	5e-36	--	Phosphatidylinositol 4-kinase gamma 4 OS=Arabidopsis thaliana GN=PI4KG4 PE=1 SV=1
c1030821_g2	240	1	239	sp|O64583|P2C28_ARATH	339	97	334	0.68	0.83	0.01	240	325	2e-88	--	Probable protein phosphatase 2C 28 OS=Arabidopsis thaliana GN=At2g34740 PE=2 SV=2
c1039385_g1	313	17	313	sp|P55195|PUR6_VIGAC	557	259	556	0.72	0.86	0	298	436	1e-121	--	Phosphoribosylaminoimidazole carboxylase, chloroplastic (Fragment) OS=Vigna aconitifolia GN=PURKE PE=2 SV=1
c1038903_g1	576	130	312	sp|Q8T9S7|PTEN_DICDI	533	6	180	0.51	0.69	0.04	183	201	2e-50	--	Phosphatidylinositol 3,4,5-trisphosphate 3-phosphatase and dual-specificity protein phosphatase PTEN OS=Dictyostelium discoideum GN=pteN PE=2 SV=1
c1028296_g6	125	2	122	sp|P02256|H1_PARAN	248	97	230	0.4	0.48	0.12	136	6	1e-12	--	Histone H1, gonadal OS=Parechinus angulosus PE=1 SV=1
c250774_g1	306	13	306	sp|P05307|PDIA1_BOVIN	510	1	296	0.9	0.95	0	296	536	1e-151	--	Protein disulfide-isomerase OS=Bos taurus GN=P4HB PE=1 SV=1
c1034127_g1	418	33	418	sp|Q9ZPR4|MRS25_ARATH	421	35	421	0.69	0.82	0.01	390	513	1e-145	--	Magnesium transporter MRS2-5 OS=Arabidopsis thaliana GN=MRS2-5 PE=2 SV=1
c1023912_g3	202	1	202	sp|O04621|TBL26_ARATH	442	217	415	0.55	0.73	0.02	203	246	6e-65	--	Protein trichome birefringence-like 26 OS=Arabidopsis thaliana GN=TBL26 PE=2 SV=1
c1019887_g2	112	1	112	sp|A1EC31|TDIF_ZINVI	132	1	132	0.43	0.58	0.2	136	1	4e-18	--	CLAVATA3/ESR (CLE)-related protein TDIF OS=Zinnia violacea GN=TDIF PE=1 SV=1
c1037656_g5	247	25	243	sp|P10978|POLX_TOBAC	1328	460	679	0.39	0.59	0	220	168	4e-41	--	Retrovirus-related Pol polyprotein from transposon TNT 1-94 OS=Nicotiana tabacum PE=2 SV=1
c1037141_g4	270	4	247	sp|P14381|YTX2_XENLA	1308	395	640	0.27	0.52	0.02	248	117	7e-26	--	Transposon TX1 uncharacterized 149 kDa protein OS=Xenopus laevis PE=3 SV=1
c1033698_g7	501	22	250	sp|Q54I39|IST1L_DICDI	369	4	224	0.3	0.56	0.03	229	124	2e-27	--	IST1-like protein OS=Dictyostelium discoideum GN=DDB_G0289029 PE=3 SV=1
c1020042_g1	129	8	127	sp|P10978|POLX_TOBAC	1328	481	600	0.39	0.57	0	120	104	2e-22	--	Retrovirus-related Pol polyprotein from transposon TNT 1-94 OS=Nicotiana tabacum PE=2 SV=1
c1020196_g1	192	1	182	sp|Q9LS09|ASF1B_ARATH	218	1	182	0.78	0.85	0	182	295	2e-79	--	Histone chaperone ASF1B OS=Arabidopsis thaliana GN=ASF1B PE=1 SV=1
c1028723_g1	377	44	377	sp|Q9C7N4|GDL15_ARATH	363	29	363	0.39	0.6	0.03	341	251	6e-66	--	GDSL esterase/lipase At1g29670 OS=Arabidopsis thaliana GN=At1g29670 PE=2 SV=1
c1037933_g3	307	22	303	sp|Q9SJW9|CDT1A_ARATH	571	285	565	0.36	0.58	0.09	295	168	4e-41	--	CDT1-like protein a, chloroplastic OS=Arabidopsis thaliana GN=CDT1A PE=1 SV=1
c1034589_g1	283	4	283	sp|Q9C8J7|TRO_ARATH	509	223	509	0.74	0.85	0.02	287	460	1e-129	--	Protein TRAUCO OS=Arabidopsis thaliana GN=TRO PE=1 SV=1
[truncated: 20,146 more rows]

## Sheet: kegg_blast
Query_id	Query_length	Query_start	Query_end	Subject_id	Subject_length	Subject_start	Subject_end	Identity	Positive	Gap	Align_length	Score	E_value	Query_annotation	Subject_annotation
[truncated: 16,370 more rows]
