# Supplementary material for: Transcriptomic profile of tobacco in response to Alternaria longipes and Alternaria alternata infections
Source: Sci Rep. 2016 May 9;6:25635. doi: 10.1038/srep25635 (PMC4860569; doi:10.1038/srep25635)
Supplement: Supplementary Table 2 [file srep25635-s3.xls]

## Sheet: Sheet1
	NC89	NC89_AL_06	NC89_AL_24	NC89_AL_72	NC89_AA_06	NC89_AA_24	NC89_AA_72	V2	V2_AL_06	V2_AL_24	V2_AL_72	V2_AA_06	V2_AA_24	V2_AA_72
c1042794_g5	8.796	11.925	7.677	6.487	9.184	5.118	7.424	2.341	5.903	5.329	5.245	2.128	5.545	7.088
c1043742_g2	1.97	9.122	7.106	5.553	5.424	3.484	3.502	2.502	4.207	2.572	4.286	6.227	4.028	2.667
c633625_g2	0	0.086	0.571	0.586	0.484	0.705	0.368	0.208	0	0.097	0.43	0.295	0.277	0.224
c1037693_g1	16.13	20.516	18.52	15.982	20.596	12.944	12.283	14.367	12.959	14.6	12.557	15.901	11.969	8.86
c1040711_g2	0.078	0.276	0	0.867	0.232	0.582	1.104	0	0.039	0.291	0.499	1.094	0.22	0.725
c1038105_g1	24.575	23.442	27.759	29.418	18.257	22.599	28.267	24.687	18.046	16.318	21.508	18.203	19.07	31.976
c1037002_g1	6.797	15.052	9.565	14.608	5.978	15.366	21.999	18.841	10.424	14.512	9.73	7.912	12.293	16.914
c1121532_g1	0	0.152	0	0	0.071	0.143	0.431	0	0.235	0.155	0.17	0.504	0	0.188
c933828_g1	0	0.323	0	0	0	0	0.116	0	0	0.291	0.32	0	0.449	0.349
c1044171_g1	0	0	0	0	0	0	0	0	22.983	0	0	0	0	0
c1030757_g1	26.331	22.226	26.509	22.661	17.693	24.509	28.982	36.725	23.964	24.918	24.765	17.386	24.367	28.817
c1041860_g3	6.905	6.756	5	8.684	7.198	6.549	7.55	7.887	6.601	10.862	7.053	6.713	6.662	6.73
c1041414_g1	0	0	0	0	0	0	0	0	13.642	0	0	0	0	0
c1030714_g2	2.038	1.33	1.834	1.475	1.23	2.125	1.451	0.646	3.218	1.912	1.898	1.555	2.434	1.754
c1060855_g1	0	0	0	0.405	0	0	0	0	0	0	0	0	0	0
c1030204_g2	21.435	24.516	13.696	18.651	20.979	20.985	17.751	13.618	19.294	19.473	12.787	11.264	12.78	19.474
c1041495_g1	24.283	21.238	15.394	19.135	16.987	11.279	17.351	18.76	15.628	17.502	20.439	13.913	19.041	18.23
c1031293_g1	49.473	77.72	61.089	46.436	75.48	44.575	63.716	48.659	56.045	64.32	53.425	66.645	64.968	40.469
c1030964_g1	106.62	47.265	37.447	49.139	44.772	55.098	33.872	101.977	42.826	51.273	51.028	52.003	57.065	49.526
c1017917_g1	2.594	5.084	11.984	4.877	6.23	3.729	4.932	3.402	2.543	1.971	6.174	3.456	2.997	4.502
c1034268_g1	0.819	2.651	2.785	2.185	3.337	3.331	2.513	0.749	3.148	2.038	2.408	1.72	2.062	1.727
c1022105_g2	0	0.2	0	0.405	0.151	1.338	1.104	0.208	0.314	1.776	0.779	0	1.546	0.573
c1041595_g2	3.638	5.312	3.179	4.528	4.204	5.19	4.774	3.794	4.67	5.62	4.905	4.629	4.839	5.316
c1013295_g1	0.897	10.823	8.18	7.388	5.394	5.619	10.852	1.188	8.25	6.64	8.871	5.662	3.407	6.005
c1052962_g1	0	0	0	0.856	0	0	0	0	2.049	0	0	0	0	0
c1034009_g4	3.033	12.106	19.81	6.363	14.376	18.288	18.455	11.646	29.365	17.541	12.138	22.293	22.343	8.439
c906544_g1	0	0	0	0	0.383	0.153	0.105	0	0	0	0	0	0.124	0
c1032703_g1	41.71	37.325	40.884	32.977	30.406	30.752	38.131	47.841	28.321	35.965	31.827	36.345	36.077	31.144
c1035578_g1	1.229	1.824	1.902	2.523	1.603	7.908	6.246	2.237	2.033	13.483	4.336	3.509	8.17	5.656
c1037683_g1	10.718	22.112	19.498	17.074	20.112	17.521	19.391	15.071	23.446	17.919	13.526	18.394	17.819	16.27
c1095717_g1	0.254	0	0	0	0.071	0.143	0.242	0	0	0.476	0.18	0.521	0.124	0.197
c1035452_g1	0.546	0.732	0	0.439	0.786	0.603	0.578	0.796	1.099	1.029	0.41	1.129	1.26	0.331
c1094876_g1	0	0	0	0.338	0.343	0	0	0	0.416	0	0	0	0	0.591
c1164869_g1	0.78	0.323	0	0.687	0.706	0.46	0.778	0.184	0.259	0.99	0.19	0	0.124	0.403
c1029026_g1	13.721	20.592	27.609	16.207	17.27	12.147	12.682	19.245	16.005	14.075	15.254	15.007	10.776	10.301
c1043500_g5	45.884	42.314	34.063	32.82	38.995	33.847	40.823	52.441	40.503	31.529	30.249	35.885	33.481	31.681
c1040243_g7	178.816	38.798	196.092	42.46	38.39	243.144	76.051	207.505	38.344	255.385	220.333	37.561	275.573	74.458
c1043335_g4	8.816	8.429	14.253	9.855	9.013	7.673	8.255	8.037	6.138	7.63	10.04	6.67	9.058	8.305
c1094734_g1	0	0.114	0.734	0.169	0.111	0.112	0.179	0.138	0	0	0	0	0.086	0.51
c973877_g1	0	0	0	0	0.423	0.133	0.063	0	0	0	0	0	0.468	0.367
c1038735_g1	1.609	3.696	3.111	5.147	2.339	6.579	7.014	1.107	2.637	3.504	3.456	3.283	2.863	5.889
c1029306_g1	0.78	2.214	0.285	1.047	1.472	0.991	0.631	1.015	3.469	0.777	0.719	1.555	0.496	1.217
c1042886_g1	21.006	18.558	22.786	15.464	17.058	14.896	15.153	16.708	16.13	15.638	19.08	16.223	20.444	14.659
c1024310_g1	0.956	2.547	0.258	0.428	0.595	0.521	0.768	2.029	7.724	0.767	0.589	1.598	0.258	2.381
c1037801_g1	30.329	26.084	24.335	25.499	22.492	26.502	26.248	36.114	25.832	20.55	27.522	20.009	20.788	25.121
c1026439_g1	197.871	160.086	212.723	183.402	113.82	218.603	112.92	231.35	90.095	105.565	133.972	68.382	89.707	153.114
c1041700_g2	22.703	14.491	23.316	17.041	14.628	17.991	15.574	17.273	11.217	15.687	14.345	15.311	15.166	13.281
c1026151_g1	1.541	1.682	1.563	1.948	1.936	2.278	1.704	2.606	1.688	1.33	2.937	1.798	1.794	2.676
c1097264_g1	0	0	0	0	0	0	0.2	0	0	0.553	1.159	0	0	0
c1020025_g2	0	0.551	0.543	0.552	0.827	0.623	0.463	0.196	0.251	0.524	0.699	0.278	0.267	0.161
c1028111_g1	1.97	0.152	0	1.948	0.161	0.082	0.21	1.291	0.495	0.175	0.4	0.547	0.525	0.367
c1003221_g1	0	0	0	0.394	0.403	0.511	1.125	0	0	0	1.289	0	0.449	0.349
c1032633_g2	9.099	9.996	8.519	7.411	10.122	11.31	11.894	15.889	11.531	8.571	8.901	7.842	11.071	6.121
c1032834_g1	17.456	47.141	32.025	31.479	24.367	24.448	27.972	18.264	27.308	29.189	28.68	25.055	26.199	24.888
c1044271_g1	5.198	8.742	6.957	4.449	6.472	7.376	6.236	4.312	8.917	7.94	5.964	10.239	9.411	5.853
c1021862_g1	0.751	1.254	1.495	0.766	0.696	0.807	0.946	1.245	1.083	1.223	0.42	2.753	0.926	0.519
c622285_g1	0	0	0	0	0	0.092	0.778	0	0	0	0	0.643	0	0.233
c1041038_g2	22.391	22.511	23.859	14.81	20.485	20.127	14.87	16.892	19.961	14.667	18.291	24.351	26.447	14.382
c1088882_g1	0	0	0	0	0.302	0	0	0	0	0	0	0	0.554	0
c1040949_g2	11.742	16.211	10.652	15.317	11.442	14.089	14.533	9.766	20.149	10.435	12.287	16.11	6.433	14.382
c1040845_g1	9.889	8.856	8.75	7.298	10.575	9.072	8.718	7.241	12.441	8.212	10.229	10.795	10.48	8.815
c1014894_g1	0	0.143	0	1.78	0	0.072	0.158	0.334	0.228	0	0.679	0	0.115	0.904
c1030441_g25	0	0	0	0	0.645	0.276	0.126	0	0	0	0	0	0	0
c1025880_g2	0	1.853	6.44	1.509	0.514	3.198	7.582	0.565	1.578	5.815	4.256	0	0	1.378
c933318_g1	0.283	0.086	0	0.462	0.444	0	0	0.104	0.808	0	0	0	0	0.456
c1030342_g3	1.414	0.931	1.861	1.791	2.047	1.267	1.903	1.441	2.41	1.922	2.358	2.136	1.995	1.879
c1033172_g2	54.953	64.388	60.301	51.628	62.848	51.287	65.325	65.044	41.154	58.194	50.468	54.348	41.184	69.751
c1034000_g1	13.634	11.545	12.65	12.535	9.023	7.325	11.263	15.901	10.502	7.63	9.49	8.077	8.494	10.73
c1040138_g1	0	0	0	0	0.252	0	0	0	0	1.116	0	0	0.869	0
c1032188_g1	81.177	91.147	101.946	71.034	85.097	72.895	60.551	83.366	63.823	81.161	69.778	72.195	77.548	41.552
c1027961_g1	12.97	20.858	11.359	16.703	11.584	20.76	21.652	27.558	24.043	20.298	15.634	12.124	16.683	16.109
c1030247_g1	27.862	19.318	27.365	25.611	23.349	20.893	23.819	31.709	18.43	24.054	29.58	14.79	27.593	19.492
c1020462_g1	3.462	4.599	10.109	7.478	3.035	9.849	13.04	7.218	13.995	8.105	12.957	6.47	13.238	8.6
c1040467_g1	9.206	13.892	10.625	13.617	13.469	15.672	13.061	7.368	10.424	14.842	14.375	12.132	14.985	8.269
c1027953_g1	3.842	5.587	1.454	6.003	3.498	4.311	3.975	7.829	3.705	3.407	4.925	3.378	4.715	5.889
c1038269_g1	2.487	2.965	3.207	1.464	2.541	2.677	2.061	1.199	3.517	2.912	2.378	3.109	3.675	1.942
c1037210_g2	6.817	7.896	6.658	7.355	7.218	6.457	9.117	7.518	8.203	7.688	7.892	6.209	6.185	10.265
c940096_g1	0.224	0.143	0.883	0.71	0.141	0.541	0.252	0	0	0.582	0.33	1.416	1.107	0
c1032809_g1	2.584	1.017	0.761	1.194	1.109	1.89	0.841	1.026	1.075	2.291	2.028	1.598	2.357	1.02
c1027177_g1	1.151	0.988	0.856	0.541	0.958	0.838	0.473	0.796	0.29	0.553	0.719	0.434	0.525	1.056
c1030849_g1	36.863	60.54	42.528	43.193	49.329	39.17	42.516	44.082	45.636	32.402	46.762	51.152	42.988	35.645
c1034087_g1	10.669	9.512	20.816	17.052	10.938	10.595	13.261	11.75	11.405	8.979	11.598	6.114	7.521	9.513
c1043963_g1	0	0	0	0	0	0	0	0	20.51	0	0.07	0	0	0
c1039932_g2	1.268	0.903	5.652	1.532	0.877	0.715	0.694	0.092	0.832	1.077	1.339	0.79	1.384	1.262
c1032946_g10	0.351	0.314	0.734	0.191	0.111	0.347	0.337	0.138	0.071	0.252	0.29	0	0.649	0.197
c1078807_g1	0.78	0.485	0	0	0.081	0.082	0.494	0	0	0	0	0	1.145	0.098
c1048047_g1	1.112	0.969	0	1.768	2.067	0	0	0.507	5.816	0.233	0.779	0	0	1.682
c1023393_g1	0.731	0.665	0.285	0.507	0.343	0.572	0.684	0.161	1.452	0.815	0.499	0.452	1.25	0.779
c1039704_g7	0.468	0.333	0.774	0.676	0.504	0.388	0.536	0.496	1.036	0.612	0.29	2.267	0.325	1.029
c352479_g1	0	0.542	0	0.282	0.192	0	0	0	2.692	0	0	0	0	0
c1042252_g17	0.878	2.518	1.399	0.957	2.016	0.746	0.757	1.049	1.546	1.175	0.729	2.406	1.193	0.77
c1041066_g1	8.884	9.198	6.372	13.819	7.652	5.68	8.444	4.451	5.911	7.193	9.38	9.961	8.886	11.115
c1015946_g1	131.996	142.307	144.406	117.403	120.453	84.256	80.268	136.419	85.676	102.381	100.147	107.237	82.11	80.651
c1042306_g1	0	0.447	0	0.665	0.383	0.317	0.81	0.081	0.377	0.34	0.38	0	0.363	1.029
c1003851_g2	0	0.485	1.454	0.135	0.141	0.419	0.631	0.138	2.794	0.796	0.48	0.964	1.46	0.331
c1025834_g1	23.971	17.522	29.036	27.459	17.965	29.505	26.595	35.434	12.951	25.724	29.07	23.196	28.652	18.239
c1038277_g1	0.312	0.2	1.182	0.27	0.181	1.165	0.862	0	0	1.175	0.44	0	1.498	0.949
c1040398_g1	13.429	21.703	41.754	17.694	17.058	21.455	14.554	20.156	17.7	23.307	23.556	14.946	17.876	9.209
c1000380_g1	4.506	0.418	0	0.405	0.484	0.674	0.715	1.96	0.22	0.146	1.149	0	0.334	5.441
c1034735_g1	14.755	30.189	24.416	31.997	26.04	28.514	33.535	20.997	28.101	27.413	27.642	30.179	32.202	17.926
c1020233_g1	0	1.169	0	2.354	0.403	1.461	3.796	1.361	2.904	0.447	0.949	1.607	0	4.502
c1041290_g2	14.209	15.85	10.286	11.477	14.144	11.248	10.905	13.041	13.768	12.192	10.479	16.544	11.568	12.252
c986563_g1	47.873	20.953	57.135	36.739	39.62	51.021	34.166	48.221	19.066	38.964	45.893	39.159	38.387	34.142
c1043067_g1	5.042	8.02	4.715	7.49	9.88	6.774	8.087	5.454	11.609	8.232	7.253	6.869	7.645	6.256
c1031479_g1	0.263	1.311	1.019	0.349	1.905	0.623	0.789	0	0	0.67	1.329	0	3.083	0.716
c1108557_g1	0	0	0	0	0.181	0.163	0.305	0	0	0	0.43	0	0	0
c1029520_g4	8.26	3.003	16.631	0.98	2.924	21.169	2.755	4.128	2.959	15.095	9.77	3.786	15.338	2.103
c1011769_g1	3.628	3.43	2.745	6.803	9.456	10.237	7.561	8.567	4.458	9.523	7.682	5.41	9.382	6.9
c1042828_g1	27.472	20.563	23.302	14.901	23.701	28.974	21.8	12.003	22.096	28.927	28.421	26.583	31.945	24.637
c1037722_g4	0.429	0.285	0	0.552	0.121	0.235	0.221	0.577	0	0.272	0.3	0	0	0.161
c1122580_g1	0.761	0.58	0	0.586	0	0	0	0	0.965	0	0	0	0	0.796
c1041203_g1	11.888	7.82	13.085	14.157	9.416	7.744	7.982	9.893	7.473	7.523	11.119	9.101	10.737	12.404
c1035258_g9	0.176	0.979	0	1.07	0.998	0.715	1.525	0.404	2.41	1.524	0.929	1.511	0.802	1.065
c1031579_g2	7.772	6.813	9.701	7.58	7.279	4.679	3.975	7.737	6.248	6.844	6.563	5.02	8.981	7.365
c51898_g1	0.644	0.124	0.435	0.146	0.101	0.204	0.231	0.404	0	0.349	0.08	0	0	0.125
c1035484_g1	12.18	10.69	18.873	14.405	9.376	10.125	11.61	14.482	7.127	10.93	10.989	6.331	9.143	11.267
c1031526_g1	0.624	1.178	0.938	1.059	0.585	1.604	0.999	0.807	1.978	1.252	0.619	1.12	0.964	0.528
c1042289_g1	24.273	16.933	21.645	27.492	15.636	21.976	25.428	24.975	18.046	26.598	23.666	18.646	29.377	28.477
c1036950_g1	3.199	2.775	3.723	2.23	2.722	2.483	2.45	2.583	2.049	3.126	3.337	3.231	2.31	3.052
c1036889_g1	33.421	26.645	28.914	29.531	20.939	27.912	27.11	33.589	22.771	31.296	25.374	20.565	25.512	26.204
c1014239_g1	0	0	0	0	0	0	0	0	17.904	0	0	0	0	0
c1035294_g1	23.054	24.801	22.718	23.595	20.818	23.467	21.547	25.955	24.372	23.812	22.207	21.364	22.668	22.874
c1034078_g1	7.119	7.336	4.389	4.043	4.92	10.278	7.414	10.009	16.955	9.911	6.753	10.925	7.006	7.562
c855299_g1	0	0	0	0	0	0	0	0	7.967	0	0	0	0	0
c1030553_g1	47.386	36.423	107.245	64.986	37.231	45.055	60.698	44.427	23.627	37.052	44.055	25.602	31.706	33.82
c1033585_g3	0	0	0	0	0	0.245	0	0	0	0	1.289	2.406	0.487	0.367
c1039591_g1	49.814	71.714	56.034	91.69	102.014	68.012	50.918	64.595	68.407	88.704	64.663	44.248	77.643	29.085
c1040752_g4	1.268	2.499	0	0	0	0.255	0.831	1.949	0	0.679	0.699	0	0	0
c1020369_g2	0.556	3.497	0	0.315	2.672	1.298	0.894	0.657	1.052	0.184	0.919	1.876	1.489	0.993
c1022408_g1	0	0	0	1.892	0	0	0.873	0	0	0	0.939	0	0.162	4.698
c1035254_g1	4.076	5.663	5.815	4.787	4.103	3.658	4.459	3.309	4.042	4.524	4.425	3.813	4.018	5.656
c993260_g2	1.268	1.254	0	1.306	0	0.521	1.903	0	0	0.679	0	0	1.079	2.81
c937972_g1	0	0	0	0	0.323	0.521	0.389	0	0	0.097	0	0	0.869	0.116
c1022869_g1	31.46	16.933	51.143	8.751	13.892	44.595	11.168	40.069	17.182	35.431	60.178	13.235	46.214	12.968
c1043988_g2	7.841	5.777	4.864	6.622	5.656	2.677	5.006	6.838	9.309	5.776	5.814	5.827	6.452	7.643
c1039588_g1	5.968	9.835	12.46	13.279	9.819	9.072	12.493	8.844	10.361	8.338	10.619	12.054	8.943	10.73
c455280_g2	0	0	0	0	0.202	0	0.168	0	0	0	0	0	0.344	0
c1032222_g10	4.896	1.416	2.826	8.233	1.835	3.453	6.583	12.753	8.289	5.63	6.353	3.726	9	8.538
c1031525_g2	9.148	5.91	5.747	5.44	3.287	2.197	3.733	14.056	4.922	1.621	3.317	3.63	3.054	6.98
c1005010_g1	16.959	18.843	20.979	20.937	27.331	11.575	18.866	16.281	19.985	11.532	13.276	17.994	10.031	25.407
c1032585_g1	10.903	14.947	16.468	12.783	15.112	13.598	13.45	11.496	14.309	16.357	10.419	15.797	12.904	11.706
c1015790_g1	0.761	0.371	1.033	0.237	0.675	0.521	0.568	0.196	0.706	0.087	0.759	0	0.754	0.206
c1031902_g1	0.624	0.722	0	0.788	0.252	0.46	0.81	0.888	3.108	0.291	0.34	1.112	0.983	1.038
c1037963_g2	7.694	2.955	4.796	11.848	4.658	3.504	7.656	6.665	5.667	3.407	6.543	1.693	2.882	9.612
c1006572_g1	4.008	38.304	54.254	16.714	86.69	72.64	16.878	1.949	119.938	126.018	35.993	128.688	112.356	5.54
c1035090_g1	24.419	25.865	28.099	38.541	20.284	28.167	50.35	31.928	21.57	28.413	21.508	25.272	24.701	37.274
c1042357_g1	10.659	6.946	6.766	8.762	4.92	3.872	9.58	3.39	4.694	4.601	5.115	5.515	4.171	6.864
c1013082_g1	3.482	8.951	5.571	8.346	7.642	8.888	5.647	5.535	13.415	9.047	8.301	10.352	7.75	6.256
c1042774_g1	14.014	10.852	20.639	23.19	13.045	11.453	25.449	11.888	10.463	9.882	13.017	10.448	11.797	22.919
c1034455_g1	44.577	93.94	135.303	79.605	95.562	57.172	44.398	58.414	69.318	55.224	60.058	83.519	60.702	30.428
c1037548_g2	6.758	11.593	11.495	9.754	10.283	11.892	13.576	8.487	11.075	9.222	7.692	8.754	8.533	8.52
c1016165_g1	55.812	15.099	52.705	27.954	15.858	26.635	14.996	63.199	12.402	17.677	34.495	18.967	27.125	14.847
c1018856_g1	0	0	0	0	0	1.022	0.358	0	0	0.679	0	0	0.534	0
c1023854_g1	0.098	0	0	0.383	0.262	0.848	0.61	0.311	0.761	0.806	0.539	0.426	0.764	0.286
c947854_g1	0.205	0.238	0.285	0.36	0.373	0.266	0.431	1.061	0.557	0.32	0.31	0.573	0.134	0.331
c1034396_g1	0.302	0.76	1.25	0.597	0.887	1.011	1.01	0.553	0	1.553	1.429	0.252	1.05	1.02
c1037782_g1	12.873	11.118	11.93	21.377	10.243	19.728	42.337	13.179	8.046	17.444	14.825	12.158	12.417	28.074
c1044330_g2	2.36	2.623	5.258	3.491	2.914	1.931	2.839	2.687	2.206	3.009	2.487	2.406	2.959	3.141
c219568_g1	0.166	0.703	1.332	0.608	0.877	1.696	0.988	1.234	2.849	1.301	1.239	1.39	1.317	0.922
c1168985_g1	0	0	0	0.214	0.423	0	0.063	0.334	0	0	0	0	0	0
c1040873_g2	15.106	6.31	4.905	9.461	8.297	3.821	7.172	10.424	11.209	8.552	9.111	6.062	8.743	7.383
c1028587_g1	3.54	5.872	7.256	5.62	9.89	2.503	3.765	3.598	9.254	2.398	5.075	6.357	2.062	5.728
c1028638_g1	1719.64	439.817	1089.57	832.372	419.187	557.67	560.521	1091.66	271.282	705.69	576.527	334.06	710.564	335.304
c1131409_g1	0	0	0	0	0	0	0	0	5.722	0	0	0	0	0
c1116045_g1	0	0.798	0.299	0.473	0.736	0.797	0.557	0.058	0.597	0.476	0.22	1.363	0.506	0.349
c1023747_g1	0	0	0	0	0	0	0	0	5.322	0	0	0	0	0
c993941_g1	0	0	0	0.473	0.161	0	0.431	0	0	0	0.579	3.179	0.134	0.474
c1043988_g1	10.445	8.619	10.489	11.184	10.374	7.744	9.338	8.74	5.918	9.96	10.589	9.31	8.151	10.39
c1038117_g2	3.823	5.92	4.389	2.692	4.285	4.056	5.153	3.967	3.964	5.174	2.947	5.115	4.495	6.9
c430221_g2	0	0	0	0	0.333	0.572	0.263	2.168	0	0	0	6.374	0	0.456
c1035486_g1	75.55	90.833	69.73	72.768	88.727	50.899	52.485	63.787	59.027	69.163	66.791	68.304	62.553	49.275
c1021622_g2	0	0	0	0	0	0	0	0	5.542	0	0	0	0	0
c1135081_g1	0	0	0	0	0	0.276	0.189	0	0	0.32	0	0	0.248	0.385
c1041657_g1	2.984	2.518	2.025	4.1	2.278	3.218	4.701	6.238	3.391	3.106	2.338	3.578	2.357	3.544
c1027885_g1	0.185	0.342	0.747	0.09	0.232	0.398	0.158	0	0.895	0.243	0	0	0.181	0
c1001404_g1	4.935	6.547	4.62	3.705	6.724	4.536	3.249	4.116	6.703	3.223	4.246	5.489	5.087	3.956
c1030919_g1	72.975	59.181	65.273	60.548	65.6	47.65	46.438	70.66	52.033	56.34	62.436	53.175	60.244	43.717
c1044230_g1	19.417	14.463	23.669	20.228	17.985	14.467	17.383	15.451	15.887	17.871	17.792	15.346	17.199	18.239
c1027577_g1	62.492	165.246	149.705	109.26	149.982	111.565	83.402	63.441	144.844	117	126.08	190.6	151.287	56.533
c1025707_g1	10.991	4.704	18.669	12.806	5.273	9.828	19.454	28.873	4.278	11.668	8.471	5.549	7.273	4.591
c1065828_g1	0	0	0	0	0	0	0	0	1.625	0	0	0	0	0
c256411_g1	0	0.418	0	0.282	0	0	0.168	0	0	0	0.23	0	0.315	0
c1028667_g2	1.092	0.257	0	0.349	0.504	0.644	0.62	0.357	0.314	0.447	0.489	0.243	0.735	0.251
c1023425_g1	0.449	0.466	0	0.394	1.089	0.715	0.957	0	0	0.282	0.39	0	0.869	0.922
c444718_g1	0	0	0	0	0	0	0	0	9.192	0	0	0	0	0
c1027392_g1	1.043	1.615	1.821	1.532	4.708	2.38	3.27	1.338	1.837	1.883	4.415	3.43	0.525	2.64
c1023816_g1	2.321	8.6	11.794	16.342	4.375	5.302	15.374	4.566	5.926	3.883	5.514	9.431	3.293	12.055
c472185_g1	0	0.437	0	0	0.202	0.582	0	0	0	0.214	0	0.712	0.325	0.26
c1035407_g1	0.624	0.475	0.87	2.523	0.413	0.807	2.187	1.58	0.62	0.971	1.069	0.799	0.811	1.96
c1033670_g1	1296.63	943.528	1388.86	989.037	1212.24	975.68	877.366	1458.75	760.235	894.27	998.223	803.816	966.323	647.895
c1024074_g2	0.283	0.703	0	0.248	0.756	0.245	0.494	0.404	1.405	0.359	0.809	1.763	0.821	0.868
c1013684_g1	26.506	14.786	49.77	24.215	19.477	9.716	9.622	27.27	19.474	11.92	22.797	28.286	14.402	12.851
c1010367_g1	0	0.2	2.391	7.422	0.181	0.358	3.533	0.657	2.543	2.572	0.889	0.66	0.458	2.515
c948935_g1	0	0.19	0	0.237	0.101	0.582	0.442	0	0.306	0.165	0.06	0.174	0.372	0.134
c1015755_g1	7.88	5.359	8.696	4.19	6.392	6.232	5.973	13.26	5.84	5.95	5.644	8.398	6.194	5.889
c927239_g2	0	0	0	0	0.272	0.245	0.337	0	0	1.243	0	0	0	0.367
c1023456_g1	31.499	22.891	38.439	34.385	29.962	24.009	23.23	32.655	18.752	24.103	27.532	30.283	23.116	21.228
c1013710_g1	0.156	0.456	0	0.135	0.282	0.194	0.221	0.115	0	0.194	0.679	0.321	0.229	0.367
c1150293_g1	0	0	1.576	0.18	0	0.123	0.379	6.33	0.463	0	0.879	0	0.41	0.161
c1031218_g1	3.501	5.939	3.886	4.483	4.94	4.73	4.648	4.716	4.937	5.213	4.535	4.82	4.963	3.723
c1034589_g2	27.56	40.224	90.342	51.606	48.109	39.078	25.017	36.402	22.331	26.51	61.267	41.912	38.301	31.967
c1031341_g1	465.919	325.751	257.602	268.053	370.997	339.087	271.28	537.984	266.086	329.101	328.792	301.562	335.377	203.356
c1011654_g1	5.988	4.305	2.745	3.345	3.831	5.047	4.564	6.976	5.636	5.97	3.287	2.562	2.52	3.705
c1040615_g1	16.042	15.859	11.984	15.914	15.183	14.579	14.512	16.581	15.393	15.405	13.796	12.775	14.097	18.14
c1034233_g1	12.171	16.164	17.025	18.786	16.826	17.532	20.243	12.372	17.606	18.589	17.222	16.231	18.287	17.29
c578710_g1	1.18	0	0	0	0.282	0.49	0	0	0	0	0	0	0	0
c1030925_g1	0	0.855	1.603	0.642	0.212	0.899	1.041	0	0.44	0.388	0	0.2	0	1.691
c1013139_g1	3.901	2.499	6.495	2.793	2.954	3.79	4.291	2.099	5.361	3.582	4.975	3.439	4.238	6.363
c1038613_g2	14.931	19.242	19.783	20.521	20.213	21.097	19.528	17.019	20.047	20.861	21.628	20.027	21.15	16.61
c200135_g1	4.896	4.989	3.56	6.96	4.254	7.938	7.897	5.869	5.848	8.736	5.844	5.905	8.733	6.238
c1033870_g1	2.341	2.148	1.739	1.791	1.704	2.156	1.651	2.837	2.119	2.029	1.748	1.997	2.653	1.459
c984774_g1	0	0	0	3.401	0	0.041	1.02	0	0	0.087	0.1	0	0	3.947
c995479_g1	0	0.694	1.997	0.833	1.442	0.562	1.598	0	0.471	0.32	1.848	0.695	1.308	0.394
c1080462_g1	0	0	0	0	0.212	0	0	0	0	0.466	0	0	0	0
c1042317_g1	6.407	6.5	5.054	4.359	5.877	4.873	4.69	5.65	4.584	5.912	5.125	5.167	5.507	4.349
c1023117_g1	1.95	2.784	3.22	2.838	3.337	1.226	1.125	1.384	2.504	1.417	1.998	1.746	2.033	1.718
c1028320_g1	34.269	32.127	25.965	19.687	29.508	24.591	22.515	28.596	23.532	27.345	24.335	17.404	24.195	25.389
c1045413_g1	10.503	9.683	7.446	7.501	8.952	6.753	8.949	12.384	15.173	8.261	8.112	5.723	11.043	6.542
c1067609_g1	0	0	0.965	0.225	0	0	0.273	0	0	0.641	0.36	0.521	0	0.197
c1033535_g1	17.076	17.636	19.688	16.522	16.564	9.297	13.261	14.563	13.477	9.824	12.227	15.502	11.119	12.278
c1023939_g1	1.716	16.591	16.495	5.992	11.715	9.491	8.949	3.309	12.01	8.436	6.883	14.72	5.278	5.907
c994916_g2	1.19	0.779	1.467	1.87	1.492	1.328	0.663	1.879	0	0.243	0.819	0.834	0.754	1.79
c1124368_g1	0	2.689	0	2.253	0	0.266	0	0	0	0	0.719	0	0	0.421
c1022600_g1	319.335	314.129	270.306	262.523	317.777	339.925	298.884	323.549	291.565	354.33	326.434	296.951	351.717	223.492
c1045447_g1	0.546	0.133	0	0.304	0.101	0.143	0.116	0.081	0	0.068	0.08	0	0.382	0.349
c1035054_g1	0.478	0.295	0.815	1.746	0.272	0.245	1.935	0.369	0.455	0.223	0.35	0.417	0.802	2.407
c441422_g2	0	0.903	0.557	0.518	1.19	0.378	0.41	0.415	1.052	0.447	0.36	1.129	0.105	0.635
c1022897_g3	1.658	1.321	5.421	4.753	4.96	7.233	6.12	1.937	1.107	3.834	2.038	5.28	2.243	3.428
c1038344_g1	9.538	10.937	9.769	10.17	8.831	11.289	8.35	10.078	7.669	11.221	9.99	8.511	10.718	7.705
c1028950_g5	10.415	6.908	5.272	11.702	11.1	21.342	15.28	12.741	4.192	10.222	10.409	8.493	15.195	11.366
c1037729_g2	185.096	62.516	151.064	77.476	56.315	69.84	69.51	190.29	42.693	87.122	96.471	60.87	82.778	58.018
c1019893_g1	13.634	10.871	7.989	14.923	9.87	12.331	12.051	16.385	15.526	11.522	11.149	8.624	10.413	8.278
c947230_g1	0	0.181	0	0.338	0.232	0.235	0.252	0	0	0.291	0.22	0.313	0.076	0.063
c1035631_g1	20.411	48.709	19.674	28.089	42.957	23.171	23.209	17.515	35.958	21.492	20.279	43.805	25.97	21.657
c215963_g1	0	0.361	0	0	0	0.163	0.189	0	0	0	0	0	0.42	0.107
c1027912_g1	14.043	9.445	18.37	11.049	7.581	13.312	10.053	15.267	5.236	10.348	10.279	6.14	9.573	8.198
c1092500_g1	0	0	0	0	0.091	0.368	0.126	0	0	0.204	0	0	0	0.125
c1033738_g7	0	0.19	0	0	0.091	0.082	0.315	0.208	0	0	0	0.617	0.143	0.564
c1030963_g5	0.156	0.618	0.938	0.394	0.454	0.439	0.494	0.058	1.177	0.252	0.46	0.313	0.229	0.152
c1037650_g5	614.884	905.708	865.159	665.74	977.739	764.341	716.136	881.32	605.438	827.408	693.537	784.944	720.863	510.595
c199179_g2	1.443	0	0	0.563	0	0	0.242	0	0	0	0	0	0	0
c258112_g1	0	1.074	0	0	0	0	0.084	0.438	0	0	0.45	0	0.649	0.752
c1026781_g1	1.278	3.402	3.139	3.266	2.702	4.107	2.156	2.006	2.284	3.698	6.733	3.587	5.679	1.271
c1032962_g1	3.521	5.293	2.745	5.384	4.063	3.218	5.984	5.097	4.914	3.3	4.066	3.674	3.789	5.352
c1037925_g1	7.558	18.226	7.853	17.029	20.637	12.781	15.111	9.709	20.73	13.085	10.989	16.596	11.854	12.914
c1021506_g1	74.165	47.17	41.523	36.243	49.258	27.84	28.593	40.242	49.325	28.762	32.427	33.774	17.342	27.689
c1035791_g1	19.056	25.666	24.403	25.161	27.26	21.771	24.67	16.823	21.955	23.734	21.658	20.374	22.992	22.409
c1018256_g1	4.866	2.186	0.476	5.721	1.865	1.798	2.86	3.863	0.542	2.136	2.447	0.486	1.498	4.314
c1027954_g1	7.655	8.258	9.538	7.366	7.047	11.075	8.476	13.387	6.939	10.823	10.299	6.487	7.826	6.533
c1025228_g1	0.848	1.017	0	0.777	1.674	1.042	0.652	1.257	2.418	1.767	1.129	1.06	0.668	0.331
c1041198_g1	0.41	1.302	0.516	0.507	0.716	1.103	0.957	0.957	1.319	0.922	0.909	1.19	1.164	0.546
c1028922_g1	104.719	54.449	98.196	83.907	60.055	86.565	78.197	138.679	53.195	83.967	84.433	59.159	84.801	71.058
c1041375_g7	12.102	21.561	13.397	21.669	14.83	12.199	18.729	11.104	15.204	13.59	17.112	18.602	12.436	23.581
c1031310_g1	37.117	29.609	27.46	33.439	29.186	27.952	29.518	39.423	25.385	31.704	34.065	30.491	33.501	30.768
c1039981_g5	0	0.361	0	0.642	0.171	0.255	1.083	0.611	1.452	0.738	0.21	0	1.26	0.779
c961388_g1	0	0.076	0	0.225	0.02	0.153	0.273	0	0	0.087	0	0.148	0	0.116
c1034205_g2	5.071	5.673	7.405	5.8	5.152	6.528	9.927	6.376	3.854	5.436	7.213	3.691	6.547	8.09
c1015356_g2	0.254	0.143	0	0.113	0.192	0.082	0.252	0	0	0.165	0.09	0	0.305	0.6
c1042564_g3	153.47	114.266	160.493	131.323	121.633	97.497	105.107	172.417	81.861	107.332	123.363	90.536	117.977	91.74
c1034638_g1	0.79	1.587	0.72	1.813	1.593	0.879	0.915	1.084	0.84	0.815	1.269	1.207	1.575	1.002
c1091072_g1	0.078	0.095	0	0.237	0.071	0.123	0.284	0.069	0	0.194	0.06	0	0.296	0.206
c1030697_g4	0.488	0.656	0.326	0.642	0.696	1.471	1.115	0.438	2.433	1.864	1.538	1.685	2.138	0.716
c1031365_g1	5.568	5.046	4.919	6.465	5.767	6.109	5.637	7.518	4.772	4.524	4.785	4.881	6.022	3.839
c1030755_g1	8.543	11.403	10.204	7.85	7.864	10.707	7.214	8.094	9.466	9.862	5.764	7.807	7.95	5.593
c1090279_g1	0	0	0	0.248	0.514	0	0.074	0	0	0	0.41	0	0	0
c1036742_g1	21.708	35.254	24.05	19.608	31.252	27.421	24.996	16.304	30.581	27.811	23.586	28.807	27.85	18.928
c89414_g1	11.322	5.91	5.639	9.81	4.819	12.842	6.12	7.414	9.058	7.309	7.712	8.363	12.532	12.278
c1037293_g1	82.679	52.149	57.406	51.696	57.162	48.518	51.707	62.507	51.201	51.953	57.361	54.374	49.745	64.113
c1037280_g5	1.59	3.744	3.125	8.256	5.716	3.586	10.474	1.637	3.878	4.164	2.727	5.532	2.854	8.269
c1030133_g1	4.613	4.685	2.813	3.773	3.287	3.075	3.723	2.687	3.532	2.262	2.867	4.994	2.443	3.795
c1039704_g1	0.605	0.865	2.106	0.98	0.333	0.153	0.568	0	0	0.359	1.179	0	1.68	0.868
c1019797_g1	3.589	8.837	2.052	2.219	7.48	3.596	1.588	1.891	7.135	2.602	2.937	5.662	4.18	0.788
c194578_g1	0.293	0.361	0	0.89	0.262	0.419	0.778	0.208	0	0.369	1.239	0.608	0.277	1.11
c1111525_g1	0	0	0	0	0	0.153	0	0.381	0	0	0.789	0	0	0
c1013123_g1	2.331	0	0	2.05	0.837	0.49	1.125	0.611	0	2.543	3.946	0	4.009	2.631
c1037612_g8	0.195	0.58	0.408	0.417	0.686	0.47	0.168	0.6	0.361	0.32	0.519	0.617	0.735	0.439
c1021983_g1	0.332	0	0	0	0.877	0.562	0.126	0.231	0	0.204	0.699	0	0.162	0.125
c1035128_g1	13.429	12.173	10.816	11.567	12.098	12.372	11.694	9.709	10.33	10.639	11.308	12.775	12.637	10.605
c1036904_g1	445.245	325.779	956.887	491.776	583.766	888.533	612.102	589.457	416.244	969.472	854.581	426.394	825.745	516.322
c1033747_g2	0.137	1.321	0	1.216	0.393	0.909	1.777	0.311	0	0.359	0.939	1.737	0.487	1.432
c1030346_g1	5.178	6.063	10.829	4.269	7.995	3.535	3.05	5.212	2.841	2.796	5.105	3.821	4.228	2.085
c1009514_g1	0.098	0	0	1.16	0.03	0.031	0.294	0	0	0	0.15	0	0.095	0.161
c1036753_g1	13.497	8.847	11.101	9.697	10.505	7.918	7.351	11.692	6.248	8.057	9.031	6.748	6.691	6.631
c1038360_g1	7.412	9.17	7.106	8.706	9.225	5.997	8.055	5.016	8.893	6.31	8.841	11.368	7.931	8.591
c1042362_g7	10.737	8.068	9.62	4.708	10.545	11.892	6.32	8.21	6.279	11.416	8.871	5.784	7.607	6.077
c1023953_g1	0.166	1.055	0.462	0.89	0.625	1.41	1.798	0.427	1.005	0.738	0.639	0.808	0.888	1.62
c1030277_g1	39.389	25.191	36.903	38.665	31.353	24.632	24.607	30.314	24.074	25.986	29.35	32.376	26.056	30.678
c1018204_g2	3.462	3.098	2.351	55.356	2.611	10.809	44.956	11.842	0.856	7.368	4.855	7.33	4.763	39.458
c1036501_g2	3.433	2.328	3.981	4.088	3.871	3.504	3.807	1.326	1.083	3.514	2.517	2.953	3.57	3.544
c1035394_g1	1.668	1.596	3.995	1.216	1.19	2.718	2.576	2.099	1.107	1.621	2.228	0.347	1.317	1.45
c1023896_g1	115.69	217.566	163.578	178.616	165.033	168.89	187.331	191.189	135.724	172.37	153.222	199.067	193.654	134.956
c1026071_g1	20.694	12.22	51.292	23.077	23.147	13.956	13.145	28.308	13.069	12.192	20.079	16.301	10.432	10.829
c1037229_g2	7.772	11.184	7.378	10.182	12.42	8.224	9.422	17.457	9.859	14.289	13.786	16.292	20.091	11.634
c1012785_g1	0	0	0	0.225	0.302	1.124	1.167	0	0	0	0.709	1.129	0.754	0.975
c1035804_g1	7.529	6.946	8.451	4.426	4.093	10.339	7.729	8.925	13.344	7.698	6.553	13.14	9.649	7.947
c969878_g1	0	0	0	0	0	0.194	0.358	0	2.214	0	0	0	0	0.286
c1030894_g2	5.91	6.718	7.201	5.057	8.398	7.55	7.046	5.5	8.383	4.912	5.624	12.019	6.328	6.005
c919598_g1	0	0.162	0	0	0	0.082	0.032	0.184	0	0.165	0.19	0	0.382	0
c1037311_g1	61.088	47.797	58.127	52.743	46.445	46.618	43.547	58.345	50.526	42.75	46.712	47.331	40.945	44.147
c1034334_g5	21.377	33.03	47.787	19.575	30.234	19.922	19.875	21.781	20.714	20.997	19.05	25.984	16.655	12.44
c1041121_g1	29.539	22.492	22.963	22.863	29.619	22.681	17.162	22.023	17.999	23.841	23.885	24.664	24.567	21.192
c1034633_g1	73.98	50.496	66.293	35.579	39.902	65.754	42.032	34.742	61.445	59.845	62.306	49.476	69.96	50.859
c1029674_g1	10.074	2.366	9.457	4.832	3.72	3.402	4.028	19.268	4.074	3.495	3.946	2.284	1.985	5.271
c1028150_g1	3.998	3.459	3.111	5.125	3.982	4.434	3.681	2.214	5.871	4.485	1.179	4.247	6.156	5.996
c1011448_g2	12.756	8.951	12.351	12.659	7.601	15.979	6.278	19.521	2.378	10.697	13.976	10.578	17.352	9.773
c1072563_g1	0	0.133	0	0.203	0.131	0.133	0.21	0.161	0.636	0.427	0	0	0.22	0.26
c1028378_g2	6.251	6.329	5.095	6.228	5.333	5.854	5.079	4.704	8.163	8.203	4.256	5.862	6.032	8.18
c1042374_g2	0.117	0.067	1.454	0.282	0.333	0.409	0.168	0.265	0.33	0.621	0.27	0.495	0.477	0.242
c912500_g1	0	0.941	0	0	0.131	0.133	0.179	0.161	0.212	0.136	0.16	0	1.183	0.34
c1043052_g1	19.114	21.722	22.976	18.11	17.431	29.454	23.387	11.369	23.862	25.734	22.257	19.757	28.041	20.073
c1028550_g1	37.244	60.587	46.7	64.355	44.116	55.374	61.119	48.279	39.639	64.426	53.475	53.306	51.702	39.153
c587004_g1	0.195	1.653	2.323	2.399	1.2	2.197	1.798	0.577	2.064	1.514	1.728	2.041	1.25	1.691
c1040988_g1	2.682	3.231	3.859	1.836	3.649	2.37	2.934	2.548	6.295	3.281	2.557	2.162	4.257	4.833
c946654_g1	0.79	0	0	0	0	0.184	0.473	1.038	0	0	0.489	0	0	0.277
c1019094_g2	5.871	7.554	6.522	5.406	4.678	5.609	6.657	5.016	8.187	5.65	3.397	4.351	8.819	6.309
c1022861_g1	0.458	1.112	0	0.304	0	0.204	0.126	0.323	0	0.437	0	0.478	0.115	0.268
c1036999_g1	16.666	22.15	15.218	23.01	17.945	17.521	15.816	22.808	24.019	16.007	20.849	25.454	19.9	14.265
c1005585_g1	41.037	41.668	41.577	25.994	34.005	21.383	30.864	35.952	20.448	27.578	22.037	25.489	17.122	20.95
c1031103_g2	0.858	1.254	0	0.248	1.532	2.166	1.567	1.407	0.856	1.815	1.628	0.599	1.107	1.754
c986988_g1	0.575	0.228	0.761	0	0.121	0.112	0.053	0.565	0	0	0	0	0.095	0.152
c1037491_g2	5.422	7.991	2.677	8.132	5.131	8.878	5.878	4.128	9.286	9.377	7.243	8.658	10.833	8.6
c1016871_g1	0.156	0.285	0	0.327	0.091	0.541	0.515	0.438	1.068	0.214	0.32	0	0.229	0.43
c1028785_g1	17.105	18.872	23.071	78.332	102.821	50.265	37.573	110.821	143.801	22.608	88.699	206.319	29.358	140.522
c1021094_g1	0	0.266	0.272	0.068	0.192	0.358	0.231	0.254	0.243	0.223	0.559	0	0.334	0.295
c1029420_g2	94.703	71.296	240.333	54.737	64.41	778.93	72.571	107.442	39.671	666.492	172.702	42.45	153.501	51.172
c1157457_g1	0.117	0.884	0	0.484	0.948	0.368	0.452	0.173	0.212	0.757	0.519	0	0.687	0.277
c1137790_g1	2.633	2.214	2.242	2.455	1.754	5.629	2.356	1.649	2.355	2.048	3.137	1.841	3.407	4.394
c1040009_g1	29.305	27.177	25.979	22.762	30.002	26.798	26.027	20.813	21.421	27.258	29.839	22.866	26.886	25.944
c1114083_g1	0	0	0	0	0	0	0	0	14.317	0	0	0	0	0
c1038553_g5	13.536	21.143	25.503	18.561	27.361	11.024	11.557	13.652	17.002	10.309	13.776	20.6	11.625	13.818
c1041865_g1	2.126	2.224	2.473	1.915	2.369	1.737	2.419	1.949	1.931	1.806	2.088	3.187	1.661	2.604
c1030374_g2	0.371	0.447	0	0.405	0.151	1.216	0.641	0.357	0.094	1.592	0.43	0.582	1.107	0.823
c1031209_g8	0.263	0	0.924	0.439	0.04	0.031	0.4	0.173	0	0.058	0.34	0.096	0.048	0.591
c1031400_g1	0.692	0.532	0.476	0.496	0.998	1.41	0.557	0.542	1.052	1	0.579	0.599	0.554	0.492
c1135998_g1	0	0	0	0	0	0	0	0	2.418	0	0	0	0	0
c1039938_g4	16.705	10.709	14.43	16.275	9.93	13.486	14.165	5.904	10.173	12.212	12.357	10.691	15.872	14.766
c1047488_g1	0	0	0	0	0	0	0.315	0	0	0	0.609	0	0	0
c1025455_g1	550.49	983.704	1178.22	516.802	826.981	507.436	515.534	570.454	489.236	478.154	481.784	526.171	410.482	326.722
c1036700_g1	118.45	85.445	122.313	201.513	132.41	76.021	141.124	201.982	108.384	72.755	128.058	122.496	83.56	114.695
c1029775_g1	1.609	5.635	4.552	3.807	3.75	5.568	7.172	4.186	12.92	3.048	4.166	6.644	4.295	5.352
c1031608_g1	0.497	0.675	0.543	0.451	0.645	0.797	0.442	0.323	2.221	0.932	1.179	0.999	1.308	0.447
c1015254_g1	1.151	0	6.902	0	0.554	0.49	1.01	1.222	0	0.631	1.309	2.449	4.467	0.743
c442079_g1	0.137	0.399	0.38	0.349	0.262	0.378	0.179	0.104	0.455	0.369	0.679	0.191	0.439	0.26
c1036686_g1	143.805	59.551	95.247	141.313	59.41	95.841	118.199	94.171	63.235	108.196	127.848	62.112	115.133	69.76
c1021867_g1	108.142	34.047	116.756	93.999	88.344	45.596	36.774	87.01	52.332	46.769	74.663	70.232	57.753	52.694
c1031126_g1	0.215	0.475	0.313	0.417	0.343	0.327	0.315	0.104	0.267	0.544	0.629	0	0.515	0.385
c1006834_g1	0.692	0.532	0	0.586	0.101	0.347	0.536	0.542	0.706	0.786	1.558	4.82	1.527	0.904
c1026886_g1	0.146	1.957	1.807	1.036	1.865	1.532	1.409	0.115	4.655	2.145	2.348	2.189	3.111	0.653
c1044035_g1	14.901	14.51	14.606	14.36	13.741	11.943	12.987	12.176	12.779	13.852	14.215	11.177	14.985	13.451
c1006750_g3	0.731	0.551	0	0.282	0.383	0.174	0.242	0	0	0.854	0.919	0	0	0.26
c1038959_g3	11.537	11.061	12.215	2.241	5.998	6.692	24.839	15.301	6.735	6.145	3.856	1.902	4.887	18.803
c1037704_g6	1.697	2.385	0	2.309	1.724	0.582	1.42	1.084	1.295	1.029	1.119	2.38	0.267	0.618
c1038659_g10	1.463	2.765	3.234	3.03	2.42	2.217	2.44	1.81	4.498	2.708	2.607	2.788	4.037	3.132
c1034948_g1	10.279	20.364	10.394	13.031	12.41	15.223	13.744	15.878	16.13	15.425	10.689	15.485	13.286	11.885
c1042507_g1	25.502	22.074	29.349	19.665	27.22	21.158	22.672	17.746	23.509	16.036	21.028	28.546	21.389	25.479
c1159278_g1	0.185	0.057	0	0.259	0	0.266	0.252	0.208	0	0	0.07	0	0	0
c1042397_g2	1.911	1.102	0	0.901	1.159	0.398	1.977	0.761	1.994	0.359	0.21	0.851	0.372	1.611
c1023732_g1	0	3.43	4.416	2.162	1.381	1.175	3.744	0.404	0.29	2.194	2.467	0	1.393	2.21
c1036777_g1	17.057	2.3	7.324	10.283	3.67	2.605	3.407	17.757	5.33	2.485	4.515	3.031	2.615	6.381
c1042195_g3	72.078	27.329	38.588	41.019	26.03	35.421	43.988	53.617	29.208	53.826	53.415	25.42	57.094	38.07
c1075895_g1	0	0	0	0	0	0	0	0	0	2.747	0	0	0.544	0
c1036011_g1	34.328	20.25	42.61	41.83	25.758	29.352	33.767	23.142	19.482	23.404	29.55	27.712	31.21	24.253
c1095571_g1	0	0	1.916	0.439	0	0	0	0	1.217	0	0.36	0	0	0
c1041880_g4	0	0	0	0.473	0	1.114	0.389	0	0	0	1.528	0	0	0.447
c1138824_g1	0	0.076	0.543	1.059	0.04	4.148	0.347	0	0.126	0	0	0.556	0.2	0.215
c1027269_g1	6.817	8.039	6.59	4.46	5.968	6.917	6.078	12.246	5.942	7.94	7.163	5.949	7.655	5.754
c1035554_g2	0.38	0.456	0.747	1.115	0.696	0.919	1.293	1.799	2.166	1.097	1.808	1.181	1.298	0.743
c1020899_g1	1.19	2.347	5.897	2.219	0.807	2.881	3.113	0.807	0.424	3.718	3.027	3.344	4.371	3.741
c266027_g1	0	0.152	0	1.554	0	0.296	1.01	0.53	0	0.32	0.719	0	0	0.483
c915357_g1	0.517	0.542	0.53	0.969	0.534	0.327	0.263	0.196	0.369	0.602	0.589	0.269	0.325	0.465
c1026427_g8	0.215	0.532	0	0.101	0.333	0.531	0.179	0.161	0.848	0.146	0.16	0.46	0.754	0.51
c1031754_g1	38.424	33.781	82.013	45.772	26.615	40.018	37.836	60.697	16.295	34.674	49.319	24.065	39.857	35.484
c340101_g1	0	0.276	0.883	0	0.141	0.072	0.063	0	0	0.291	0.16	1.407	0.325	0.349
c954315_g1	0	0.285	0	0	0	0.143	0.231	0.242	0	0.621	0.24	0.33	0.315	0.063
c1040673_g1	3.647	6.984	3.424	4.55	4.678	5.67	5.826	6.722	5.966	7.135	4.256	7.877	5.545	5.244
c1033075_g2	20.567	2.357	30.925	7.501	1.512	11.422	1.619	11.531	0.251	14.862	4.685	0.573	8.494	2.989
c1032496_g2	1.268	0.618	1.726	0.98	1.099	1.41	1.956	4.013	1.17	1.184	0.799	0.443	0.477	0.68
c1041567_g1	6.885	8.258	11.821	7.129	9.809	8.98	7.487	7.345	7.826	9.445	9.031	8.902	8.571	6.712
c1036890_g2	4.798	3.943	2.133	4.685	2.944	2.677	2.44	5.189	4.121	3.368	4.415	3.135	4.906	3.508
c1030646_g1	0.663	0.38	1.576	1.25	0.474	1.635	2.976	0.796	0.353	1.369	0.799	0.973	0.802	1.718
c1019623_g1	11.771	7.459	2.228	7.208	4.516	3.514	4.879	13.698	4.231	3.572	4.875	3.187	5.249	9.209
c1023812_g1	1.404	3.174	4.198	0.878	2.601	1.073	1.409	1.038	2.174	2.165	2.338	3.665	2.252	1.593
c1041444_g1	47.21	67.942	49.634	46.324	54.551	85.85	55.093	57.653	46.798	79.812	56.852	54.304	69.301	41.301
c1004710_g4	0	1.083	0	0.214	0	0.133	0.315	0	0.581	0	0	0	0	0.385
c1034652_g1	1.541	1.026	1.726	100.182	0.877	6.048	61.087	1.753	2.371	5.718	4.106	1.233	2.892	83.005
c1032724_g1	29.442	21.152	21.115	27.785	19.427	23.181	22.052	27.489	25.471	22.462	22.037	20.139	22.21	22.4
c1122299_g1	0	0.855	0	0.248	0.161	0	0	0	0.699	0	0	0	0	0
c245367_g1	0.634	0	0	0	0.867	0.163	0.074	0.392	0	0.757	0.829	1.346	0	0.68
c1009760_g1	4.388	4.666	3.329	2.264	5.525	1.379	1.704	1.176	0	2.922	2.997	4.664	3.722	3.168
c424724_g1	2.721	2.015	0	0.541	0.554	1.185	0.389	0.415	0	0	0.869	0	3.436	1.45
c1027057_g1	0	0	0	0.89	0.04	0.082	0.452	0.208	5.408	0.738	0.11	0.287	0.344	0.385
c1031114_g1	45.016	39.767	35.395	33.867	33.833	38.792	37.784	55.439	44.074	42.275	36.403	27.964	38.693	36.656
c1034566_g3	2618.38	538.509	4649.36	3967.17	810.901	2593.82	4134.98	3330.51	322.272	2588.47	2717.24	549.628	2072.47	3302.04
c1024915_g2	5.442	3.601	3.084	2.669	4.587	3.463	4.406	5.062	3.571	4.155	2.877	1.763	3.589	4.385
c907791_g1	240.011	443.989	669.583	669.716	254.224	824.271	1067.64	533.706	393.442	569.625	585.737	517.347	649.691	628.001
c1038418_g4	3.14	2.851	2.948	2.804	2.278	2.472	2.745	4.024	4.506	3.495	4.375	2.519	4.686	2.9
c1023549_g1	0.585	1.359	2.133	2.117	1.563	1.706	0.726	0.427	1.515	1.01	1.079	0.573	1.25	1.477
c1041104_g2	10.796	9.977	14.688	11.184	10.575	11.422	10.831	14.725	9.537	9.29	8.871	9.675	9.993	10.363
c1039164_g2	30.495	25.96	33.968	24.587	25.899	30.261	24.302	38.835	22.3	29.374	27.721	29.058	27.831	25.765
c1022057_g1	1.161	1.406	3.071	3.176	3.276	4.608	2.303	0.715	5.22	3.135	3.996	3.648	3.913	2.667
c1027691_g1	51.16	30.683	36.034	42.99	26.262	47.037	46.733	60.674	39.27	39.139	46.302	25.776	43.493	34.527
c1027038_g2	0	1.416	1.902	3.559	1.815	1.962	3.575	2.594	2.543	3.087	3.416	3.3	1.718	5.012
c1041370_g2	48.156	30.379	34.145	85.98	31.525	36.453	76.819	35.33	28.54	36.518	38.011	27.956	29.511	89.18
c1034576_g3	9.684	26.787	11.182	15.362	24.286	12.015	11.221	12.442	9.82	15.609	12.817	20.93	13.076	11.956
c1027931_g13	0.702	0.228	1.318	0.451	0.716	0.991	0.452	0.484	1.798	1.097	0.739	0.73	0.84	0.268
c1047705_g1	0	0	0	0.191	0.504	0	0.168	0	0	0.825	0.3	0	0.21	0
c914597_g1	0.137	0.238	0.543	0.068	0.544	0.378	0.095	0	0	0.534	1.019	0.278	0.802	0.054
c1037627_g1	27.774	21.969	28.044	26.445	21.796	22.374	24.534	25.402	21.115	28.452	25.664	25.055	27.144	25.282
c1038788_g2	0	0	0	0	0	0	0	0	14.733	0	0	0	0	0
c1033101_g1	0.419	0.447	2.622	0.372	0.696	1.185	0.326	0.277	0.769	1.495	0.599	0.295	0.639	0.367
c1020730_g2	6.905	61.898	18.547	17.953	51.829	14.436	20.106	9.755	42.426	16.832	17.642	60.132	12.885	21.622
c1178012_g1	0	0	0	0	0.313	0	0	0	2.465	0	0	0	0	0.43
c1008146_g1	0.887	0.855	1.427	3.255	1.321	2.074	2.166	2.767	2.551	1.039	1.319	1.858	1.842	1.62
c1042110_g1	6.095	7.288	6.25	5.361	7.763	6.855	6.036	8.786	10.228	5.834	5.195	6.757	6.471	4.502
c1040452_g5	20.879	28.146	21.305	70.73	28.702	39.977	131.25	13.975	35.165	23.472	24.984	45.429	18.392	79.407
c1042389_g1	0	0	0	0	0	0	0	0	12.567	0	0	0	0	0
c1032961_g4	1.648	2.832	0.38	1.678	1.018	4.332	2.229	3.574	2.779	3.504	2.228	2.102	3.98	2.613
c970123_g1	0	0	0	0.191	0.071	0.327	0.116	0	0.212	0.282	0.16	0.452	0	0.089
c987544_g1	0	0	0	0	0	0	0	0	3.626	0	0	0	0	0
c1115842_g1	0	0	0	0	0	0	0	0	0	0	0.779	0	0	0.904
c926801_g2	0	0	0	1.318	0.595	0	0	0	0	0	0	0	0	0
c1043925_g1	26.311	18.52	16.481	25.251	15.878	21.067	25.501	19.798	22.904	20.589	20.139	17.612	21.828	28.307
c1037466_g1	18.666	21.371	17.609	16.815	18.399	19.422	17.078	16.512	12.622	19.443	20.669	12.393	20.788	15.831
c1041516_g2	0.234	0.333	0	7.05	0.111	0.296	4.091	0.173	2.284	0.447	0.26	0.773	0.668	5.701
c1038281_g2	18.373	18.777	18.18	19.935	16.554	21.22	21.526	18.207	22.488	20.599	18.681	23.309	22.429	20.816
c1043892_g1	0	0	0	0	0	0	0	0	30.142	0	0.11	0	0	0
c1040603_g6	1.59	0.304	0.666	1.498	0.958	0.981	1.914	0.242	0.636	1.922	1.978	0	1.069	3.213
c1031354_g1	94.264	50.467	88.046	36.131	54.44	54.393	27.236	62.796	26.743	61.883	58.69	32.402	59.528	36.621
c1019409_g1	0	0	0	0	0.121	0.174	0.158	0	0	0.243	0.559	0.399	0.095	0.072
c1040349_g1	2.223	3.886	3.872	3.097	2.702	2.769	3.523	2.871	2.881	3.242	3.496	4.933	2.882	2.604
c1038065_g2	66.422	50.296	83.725	65.684	69.401	53.811	52.212	65.621	51.398	48.021	71.127	54.973	52.713	53.687
c1037578_g2	15.564	13.978	14.837	14.878	14.074	11.626	12.84	15.267	10.055	12.94	16.613	12.245	14.336	15.975
c906768_g1	0	0	0	0	0	0	0	0	8.006	0	0	0	0	0
c910501_g1	0.185	0.076	0.258	0.417	0.726	0	0	0.104	0.4	0	0	0	0	0.465
c1040336_g1	16.627	19.907	28.669	23.978	19.81	17.807	26.027	15.693	17.63	17.725	17.072	21.442	17.476	23.215
c1013152_g1	177.519	143.381	190.644	132.855	246.29	245.105	146.392	303.613	159.876	219.896	222.721	152.918	198.961	121.747
c1044217_g1	10.61	7.326	8.465	8.222	7.652	2.85	5.826	4.739	7.724	6.737	8.401	5.932	6.662	8.063
c1026940_g1	0.536	0.523	0.285	0.878	0.595	0.868	0.768	1.095	1.311	1.087	0.42	1.251	0.391	0.877
c1005834_g1	1.102	0.865	1.957	0.833	0.938	1.267	0.726	1.245	1.311	1.233	1.259	1.225	2.062	1.11
c1042453_g1	1.96	5.473	4.389	2.928	5.988	3.126	1.504	3.413	7.661	3.922	4.685	5.932	2.863	2.604
c1038483_g4	0.488	0	0	0.203	0.141	0.255	0.063	0.323	0	0.592	0.33	0	0.458	0.179
c1020247_g1	6.631	10.937	13.411	12.22	8.196	12.505	11.715	12.926	14.545	14.502	8.631	9.154	9.487	10.936
c962314_g1	0.185	0.143	0	0.496	0.292	0	0	0.15	0.62	0	0.05	0	0	0.376
c1036878_g1	3.657	7.915	3.655	3.829	10.122	5.711	4.837	2.064	9.6	4.058	5.744	8.389	7.244	5.924
c248401_g1	0	0	0	0	0.282	0.133	0.063	0	0	0	0	1.068	0	0
c1042159_g5	16.198	25.229	25.585	14.687	23.197	19.554	15.122	17.331	16.382	20.152	19.2	16.119	22.086	10.721
c1036361_g1	10.747	11.887	10.462	10.542	8.821	4.24	9.664	8.648	15.652	5.048	6.104	11.186	3.465	9.996
c1076436_g1	0	0	0	0	0	0	0	0	5.824	0	0	0	0	0
c1021115_g1	4.496	1.777	3.098	2.399	2.702	4.281	2.545	6.446	2.818	4.931	4.895	4.907	2.978	2.917
c759483_g1	0	0	0	0	0	0	0.126	0	0	0	0	0	0	0
c1041254_g1	44.684	41.943	35.803	43.407	56.063	40.069	33.924	35.341	32.481	43.507	35.693	40.652	53.62	32.074
c1017526_g1	14.775	7.298	24.389	7.546	1.522	28.882	29.371	57.745	2.614	18.104	17.962	3.691	32.584	7.24
c1040252_g1	4.33	8.885	6.345	8.256	11.029	5.548	6.636	4.359	8.391	5.222	5.285	10.23	5.774	8.045
c1044307_g3	0	0	1.114	0	0	0.255	0.231	0.404	0	0.738	0.21	0	0.277	0
c1114663_g1	0.41	0.371	0.802	0.282	0.434	0	0.2	0.749	0	0.262	0.3	0	0.095	0.242
c1044477_g1	20.041	16.03	18.384	30.488	18.308	19.554	39.919	14.436	19.568	18.269	20.948	19.549	24.071	36.021
c1002368_g1	0	0	0	1.002	0	0	0.347	0	0	0	0	0.686	0	0.125
c1035793_g1	4.652	1.9	9.267	5.699	3.861	5.057	7.719	6.353	3.791	4.553	4.565	5.35	3.942	5.396
c1031751_g1	167.22	34.627	163.85	166.688	57.182	113.465	126.023	265.723	58.517	143.326	118.308	44.508	109.865	156.81
c1032208_g1	132.074	311.868	309.411	232.046	313.523	159.603	184.019	158.627	220.3	160.566	158.407	299.009	158.617	122.078
c914708_g1	0	0	2.527	0.969	0	0	0.084	0.473	0	0.136	2.038	0	0	0.17
c1021301_g1	15.535	29.894	26.088	22.998	27.512	40.488	30.391	24.56	32.457	38.702	27.931	31.829	33.777	17.603
c1022051_g1	0.254	0.532	1.046	0.653	0.645	1.093	0.999	0.288	0.118	0.932	0.579	0.808	0.315	1.181
c1043715_g1	22.313	15.318	26.794	21.568	15.233	15.212	21.368	30.498	14.427	19.773	22.357	12.679	18.965	23.009
c1040664_g1	4.125	7.089	5.041	4.911	5.434	6.968	6.657	5.489	7.661	8.319	8.052	7.286	5.851	5.558
c1028445_g1	5.871	3.744	4.144	16.162	2.591	8.827	17.183	9.501	4.121	7.814	5.305	3.804	6.576	8.708
c1036945_g3	14.277	6.88	9.688	3.413	9.86	7.938	8.581	6.826	4.655	8.474	11.878	2.388	8.189	7.249
c1021045_g1	10.601	10.139	8.125	11.601	8.751	12.158	11.599	11.946	8.98	12.454	12.807	7.199	13.333	11.464
c1019240_g1	0.215	0	0.829	0	0.192	0	0.263	0.461	2.669	0.922	0.16	3.786	0.353	0.582
c1040669_g1	15.574	12.078	10.354	10.576	11.11	10.135	12.535	9.766	12.112	10.94	11.708	12.862	14.641	11.294
c1009232_g1	305.945	236.039	481.277	344.73	473.707	242.112	247.735	463.047	188.762	277.818	219.035	271.462	230.839	312.618
c1035602_g2	1.541	2.338	2.704	3.694	1.976	3.351	6.278	1.43	1.774	4.766	4.585	3.126	4.448	4.77
c1027226_g1	4.213	11.726	4.565	9.258	13.035	5.875	4.28	7.276	16.327	5.116	3.726	11.073	4.81	9.916
c1023726_g2	1.151	1.283	4.525	1.768	0.847	1.798	3.092	2.502	3.391	1.34	2.527	0.964	3.054	1.888
c963273_g1	0.936	0.143	0	0.169	1.109	0.041	0.252	0.715	0.871	0.777	0.799	0.243	0.296	0.421
c1037629_g2	53.5	40.128	35.938	42.449	40.759	42.174	44.766	48.394	36.735	38.974	35.763	37.7	45.116	40.523
c1042207_g1	42.432	30.103	45.803	30.218	37.574	39.068	32.326	46.791	29.639	43.041	40.468	31.69	44.457	28.343
c1031013_g7	2.877	4.504	2.69	4.1	3.569	3.167	3.628	4.093	1.601	2.145	3.956	3.873	2.529	5.074
c1013754_g4	0	0	0	0.18	0	0.112	0.053	0.842	0	0.262	0	0	0	0.779
c1025340_g1	7.373	6.386	4.688	4.516	4.476	3.555	5.626	8.071	8.854	5.533	4.865	5.046	6.309	3.83
c108566_g1	0.263	0.333	1.019	2.23	1.986	0	0	0.946	4.961	0	0.19	0	0	2.649
c1029429_g1	43.68	49.184	62.597	53.757	41.163	48.723	39.929	64.226	45.95	48.138	44.314	43.753	46.672	31.627
c1039320_g1	0.468	9.398	1.128	2.748	6.089	2.411	4.007	0.265	6.374	3.805	2.128	4.551	1.852	4.842
c1035682_g1	2.614	4.267	1.182	2.838	1.573	3.596	3.933	1.753	2.606	2.883	1.808	2.301	2.329	3.678
c1022772_g1	5.003	4.2	8.397	7.794	4.799	7.101	6.636	3.528	3.697	5.737	3.117	6.444	5.498	3.938
c1035359_g7	0	1.938	0	0	0.927	0	0.337	0	3.163	0	0.37	2.336	0.258	0.206
c1040804_g4	28.691	57.793	47.99	89.595	55.045	36.248	104.991	22.231	47.873	54.855	83.384	72.308	43.999	171.621
c1032897_g1	4.788	26.787	19.376	40.253	13.822	39.865	64.799	7.622	23.564	28.18	17.682	26.245	12.121	34.553
c1042280_g1	71.152	63.257	51.754	58.859	59.339	38.067	52.832	75.895	57.026	45.75	46.692	52.264	48.819	55.101
c1026873_g3	1.56	0.561	0	0.507	0.242	0.245	0.379	0	0	0.204	0.47	1.963	0.544	0.188
c1033103_g1	55.87	24.069	70.043	28.146	62.737	29.495	62.202	35.122	60.574	117.922	59.659	60.549	108.232	25.989
c1035255_g1	29.656	17.266	31.903	23.438	21.655	18.584	24.912	17.527	13.933	19.356	21.738	22.814	19.203	33.041
c1135732_g1	0.351	0	0	0	0.101	0	0.231	0	2.151	0	0	0.73	0.172	0.796
c988598_g2	0	1.055	0	0.282	0	0.174	0.084	0	0	0	1.339	1.485	0	0
c1038400_g2	0.985	3.354	2.745	4.618	2.45	2.677	4.659	1.326	2.488	1.971	2.707	4.811	1.413	6.596
c1040838_g4	0	0	0	0.417	0.353	0.143	0.126	0.334	0	0.146	0	0	0.115	0.546
c1088465_g1	0.741	0	0	0	0.393	0	0	0	0	0	0	0	0	0.26
c1170689_g1	0.215	0.19	0	0.405	0.101	0.072	0.063	0.242	0	0	0	0.226	0.105	0.089
c1039818_g1	133.624	174.748	136.186	126.593	122.308	133.878	129.714	197.612	122.607	195.977	135.151	105.283	160.392	75.774
c1029730_g1	6.612	7.222	9.402	8.774	4.91	6.671	8.465	7.656	9.05	9.29	6.523	9.805	13.066	11.634
c1041787_g1	25.951	19.1	24.783	23.708	21.312	19.749	19.244	21.228	19.49	21.928	24.065	15.65	23.994	21.201
c1042271_g2	97.931	84.999	70.029	58.735	80.601	57.846	63.748	77.37	73.808	73.968	63.655	74.487	65.178	78.718
c1028086_g1	0.712	0.494	0	15.486	0.181	0.174	5.405	0.911	7.747	0.379	0.31	2.449	0.391	7.974
c998474_g1	0	0.58	0	0.191	0.091	0	0.379	0.104	0	0.087	0.21	0	0.134	0.277
c1079727_g1	0	0	0	0	0.121	0.112	0.379	0	0	0	0	0	0	0
c1042146_g1	31.607	15.688	18.261	21.692	14.164	22.293	18.55	27.005	21.154	29.898	22.837	17.63	25.073	23.877
c1041923_g1	20.294	31.13	21.889	21.895	24.367	30.016	24.565	26.405	25.22	28.19	27.372	18.29	23.861	24.414
c1039964_g1	41.066	36.052	39.349	32.515	41.546	29.853	28.498	33.37	39.718	51.584	43.335	25.463	40.601	36.307
c1039396_g1	19.631	13.816	14.158	17.75	15.112	14.456	15.248	13.007	13.893	14.813	14.615	15.163	15.385	16.297
c1033786_g1	48.429	53.831	40.151	44.375	48.26	54.924	45.85	53.352	43.187	53.574	44.614	45.594	52.37	31.931
c1020302_g1	64.706	1296.39	353.542	179.348	1418.43	625.1	247.966	145.482	775.275	405.263	304.737	1543.8	408.296	473.097
c1029393_g2	113.242	116.974	124.908	117.099	146.483	100.592	104.35	78.339	106.579	91.975	95.552	124.206	107.889	86.155
c1032626_g1	7.119	11.944	3.329	10.305	11.2	10.809	11.157	7.783	12.928	9.998	8.072	8.711	13.047	9.066
c1028461_g1	2.477	2.005	1.726	1.036	1.573	3.484	2.051	2.744	3.414	2.941	2.677	2.058	2.405	1.727
c1036594_g1	13.799	15.992	17.202	23.438	20.697	14.181	20.17	14.529	17.119	19.676	23.955	21.373	20.568	18.033
c1022338_g1	0.449	3.402	0.598	2.005	1.21	3.075	5.037	0.669	3.116	1.864	0.899	1.563	2.978	1.307
c1031377_g1	0	0	0	0	0	0	0	0	8.36	0	0	0	0	0
c1034178_g2	1.512	4.77	5.992	3.75	3.428	2.779	3.554	2.318	7.873	1.893	3.067	5.628	1.68	2.819
c1036609_g1	1.004	2.547	1.046	1.228	1.492	1.287	1.251	0.911	1.9	1.165	0.809	2.944	1.126	1.19
c1020537_g1	5.998	3.544	7.228	5.496	1.613	4.352	4.669	6.838	0.228	4.892	5.035	2.414	3.159	4.403
c1036802_g1	0.254	2.3	2.12	2.241	2.147	2.013	3.491	0.842	1.57	1.534	1.768	5.471	1.441	3.705
c986622_g1	1.17	1.425	1.06	2.286	1.028	2.023	2.019	2.998	0.95	1.378	1.888	2.64	1.804	2.747
c1040735_g1	177.655	290.81	388.244	304.184	286.777	266.601	290.85	278.314	181.328	241.446	252.9	306.165	224.492	256.989
c1038572_g5	21.582	10.557	26.359	24.44	15.243	18.523	15.942	18.068	11.711	12.891	19.969	14.46	16.521	12.44
c1044180_g1	1.287	3.069	2.337	3.199	2.732	2.421	3.786	1.015	3.783	1.893	2.517	4.143	1.89	4.197
c1035009_g2	4.096	3.44	6.386	4.967	6.049	8.143	4.701	2.11	5.612	5.096	4.226	3.726	5.975	3.589
c1015877_g1	0	0	0	0	0.121	0.593	0.326	0	2.292	0.534	0.29	0	0.2	0
c995253_g1	0	0	0	0	0	0	0.368	1.361	0	0	1.468	0	0	0
c1007693_g2	0	0.057	0	0.045	0.131	0.061	0.221	0.3	0	0.214	0.519	0	0.105	0.206
c1017682_g3	0.185	0.675	0	0	0.736	0.225	0.778	0.404	2.834	0.359	0.819	1.164	0.363	0.143
c1090775_g1	0	0	0	0.09	0	0	0.242	0	0	0	0	0	0	0.224
c1033640_g1	8.572	6.633	10.693	6.093	6.099	9.583	7.55	13.272	0	10.328	12.148	9.484	8.342	9.254
c1030764_g1	20.996	60.435	43.493	39.408	57.878	38.465	43.147	27.374	57.614	35.994	29.59	54.478	40.878	28.754
c1043207_g1	5.871	6.823	3.56	6.544	5.061	3.995	4.995	5.523	3.642	7.242	5.564	5.628	6.061	5.808
c1040942_g2	0	1.064	0	1.306	0.494	1.512	0.831	0.692	0.683	0.835	2.088	0.703	1.432	0.51
c1025923_g2	93.289	132.216	148.781	110.059	155.567	112.423	97.283	97.341	108.863	89.859	91.716	124.892	84.925	73.367
c1037703_g3	16.198	23.832	11.237	10.914	19.82	8.163	8.707	10.908	16.727	8.474	8.481	18.55	8.208	8.359
c1023790_g1	28.418	241.693	141.43	141.313	164.781	157.539	116.506	55.612	158.228	110.991	134.592	234.509	192.327	43.44
c1041279_g1	6.817	6.794	5.965	6.059	7.672	6.161	4.732	7.806	7.104	7.096	5.444	6.296	7.13	6.631
c901194_g1	0	0	0	0.878	0.302	0	0	0	2.198	0	0	0	0	0
c1027386_g1	2.477	4.238	5.15	6.499	9.92	11.412	8.486	6.653	6.766	8.125	10.08	12.81	8.647	8.958
c1037730_g1	7.958	12.733	9.905	15.385	9.204	12.75	17.414	10.62	14.513	13.93	13.406	19.862	12.474	15.948
c243788_g1	0	0.722	0	0	0	0	0	0	0	0	1.049	0	0	0
c1026001_g1	138.53	238.5	139.651	167.826	196.598	194.584	170.968	220.258	157.796	160.022	162.872	201.629	147.25	171.541
c1035779_g1	20.86	19.413	38.996	18.347	19.417	18.921	15.974	24.491	13.909	16.085	17.622	14.946	17.571	11.536
c1019885_g1	59.498	83.858	113.291	50.108	68.927	65.457	65.104	74.234	62.811	56.292	46.382	61.808	56.731	41.015
c1040353_g3	0.302	0.247	1.005	0.315	0.383	0.593	0.484	0.184	0.44	0.602	0.28	0.252	0.515	0.537
c1038098_g1	22.771	13.37	28.887	7.816	9.94	27.115	13.65	11.623	15.047	24.21	20.948	13.557	29.902	13.594
c1041346_g4	6.631	13.455	7.622	16.218	21.211	14.865	17.751	14.702	4.655	26.122	18.751	25.402	10.069	9.164
c967526_g1	0	0	0	0.124	0	1.144	0.684	0.392	0.557	0.359	0.599	0	0.954	0.215
c1110506_g1	0	0	0	0.405	0	0	0.221	0	0	0	0	0	0	0
c1032900_g1	0.341	0.675	0.707	0.282	0.504	0.306	0.631	0.565	0.267	0.621	0.26	0.443	0.296	0.188
c1013361_g3	0	0	0	0	0	0	0	0	7.418	0	0	0	0	0
c1042715_g1	19.134	19.993	17.433	18.223	20.112	16.071	18.655	9.686	17.088	18.599	18.451	20.548	20.492	16.744
c1044304_g3	31.665	51.968	42.148	46.481	28.087	57.172	47.511	35.872	32.92	62.436	48.27	37.778	57.59	30.32
c1036813_g1	12.512	9.664	12.297	9.641	7.259	13.23	9.17	10.343	8.791	11.882	10.449	8.363	8.647	9.486
c1034293_g1	77.188	71.733	68.725	62.869	56.426	50.97	59.278	79.596	62.764	59.32	57.511	59.185	54.927	50.877
c1025354_g1	17.612	15.042	38.289	33.698	13.64	16.806	22.557	20.271	14.152	13.037	20.309	14.026	12.952	23.966
c1023914_g2	0	0.979	0	0.574	0.726	0.776	0.988	0.53	0.173	1.398	0.529	1.502	0.888	0.993
c1033021_g1	0.517	0.361	0	0	0.585	0.552	0.252	0	1.17	0.32	0.35	0	0	0.188
c1039694_g2	1.151	6.718	2.337	2.23	5.091	3.188	2.366	2.329	8.407	1.398	2.437	8.658	2.357	3.132
c1044577_g1	0	0.285	0	0	0	0	0.326	0	0	0	0	0	0.41	0
c1025551_g2	1.239	2.148	2.351	0.946	1.19	2.227	2.913	1.084	1.562	2.155	1.978	1.294	2.386	0.949
c1022504_g3	2.526	1.986	4.959	5.8	2.601	3.208	7.414	2.444	3.116	3.203	4.016	3.144	1.68	4.886
c1157723_g1	29.091	30.845	21.006	17.345	22.381	20.76	21.442	24.71	20.754	22.336	23.296	20.113	24.548	18.4
c1032069_g1	2.692	1.463	1.902	0.608	1.29	1.011	1.199	1.487	1.625	1.475	1.339	0.973	1.575	1.718
c1031897_g1	907.917	209.793	709.109	740.964	330.329	259.776	369.562	605.98	149.256	348.079	445.831	172.553	234.771	360.345
c1036515_g1	8.28	6.196	6.59	6.532	4.839	8.122	7.403	8.752	5.173	8.261	8.451	5.324	7.177	7.034
c1039812_g1	4.359	2.281	4.144	5.755	2.137	9.328	6.152	2.491	2.292	4.97	6.913	2.484	3.465	19.375
c1024968_g1	0	0	0	0	0	0	0	0	6.217	0	0	0	0	0
c1167905_g1	0	0	0	0	0.232	0	0	0	1.287	0	0	0	0	0.313
c1038739_g1	0.068	1.197	2.935	6.082	1.22	1.165	8.223	0.046	2.818	1.417	1.838	1.746	1.556	7.142
c1016476_g1	334.587	355.588	288.241	245.449	375.796	357.528	301.892	435.246	344.525	315.579	333.227	268.943	271.45	223.823
c1034820_g1	6.719	23.053	12.745	11.837	18.278	14.528	11.441	6.526	23.36	12.124	10.999	18.203	15.175	8.242
c632585_g1	8.962	2.034	8.071	48.565	2.934	4.843	24.828	8.533	5.408	3.029	5.305	3.873	2.911	26.051
c1032233_g1	12.785	15.441	16.794	13.481	15.354	16.724	14.07	9.836	13.791	15.939	12.098	15.971	16.483	12.341
c1039124_g3	0	0	0	0	0	0	0	0	6.366	0	0	0	0	0
c1031476_g1	0.527	1.967	2.921	2.275	1.522	1.236	2.093	2.041	0.659	0.961	2.597	1.424	1.355	2.407
c1034880_g1	10.932	9.35	7.622	7.805	8.478	9.941	7.445	11.923	12.465	9.338	7.542	10.117	9.955	8.484
c1034483_g3	9.06	8.666	10.585	10.046	9.648	8.275	8.57	7.829	7.936	7.387	9.181	7.634	9.668	7.822
c1020861_g1	2.731	8.514	6.237	10.339	8.509	6.957	11.788	5.927	11.758	11.551	8.781	14.277	9.019	13.487
c1041854_g3	135.965	98.007	142.259	94.956	109.061	93.165	81.74	152.931	82.026	87.063	94.233	91.691	99.728	78.208
c1033251_g15	1.239	0.656	5	0.507	0.897	0.429	0.273	0.519	2.19	0.447	0.41	0.573	0.821	0.439
c1024338_g1	11.352	23.585	18.289	24.485	17.33	31.201	49.972	30.095	29.506	27.743	24.725	42.728	15.252	23.984
c1040474_g1	27.638	23.851	28.357	22.751	25.224	24.213	21.81	27.927	18.061	25.646	23.506	23.136	22.553	19.59
c1121894_g1	0	0	0	0.462	0.635	0	0.126	0	0	0	0	0	0.582	0
c1025380_g1	28.983	36.888	49.798	29.914	29.851	40.968	43.82	35.653	29.584	39.537	29.689	30.118	29.406	28.423
c1040229_g2	1.073	0.551	0	0.71	0.817	1.001	1.209	1.603	2.763	1.204	0.689	0.964	1.298	0.609
c1033394_g1	56.202	5.131	21.577	175.856	3.871	18.185	106.432	30.718	23.14	18.298	26.852	3.908	15.681	112.421
c1032929_g7	0	0	0	0	0.776	0.143	0.273	0	1.931	1.019	0	0	0	0.609
c1035904_g1	7.919	10.215	10.843	13.155	7.46	9.348	9.307	8.118	8.446	9.057	5.944	9.188	7.626	8.743
c1043285_g1	57.811	67.79	49.118	49.004	58.755	36.361	47.711	56.996	57.575	41.741	45.393	53.245	51.358	44.8
c1029965_g2	0.371	1.416	1.209	1.239	0.837	0.756	1.409	0.703	2.041	0.961	0.799	1.633	1.365	1.002
c993156_g1	1.2	3.307	1.766	1.295	1.744	1.727	2.03	1.245	2.849	1.903	1.838	2.562	2.281	2.023
c1040683_g1	102.749	96.069	92.801	84.133	90.864	87.546	85.558	110.279	79.946	81.569	90.966	76.302	71.43	77.188
c1031046_g1	3.179	1.9	0.734	1.419	2.036	0.746	0.305	1.914	2.025	0.349	1.179	0.738	0.506	0.313
c1105242_g1	0.907	0.751	0	0	0.232	0.419	0	0.519	0	0.514	0	0	0	0.618
c1039955_g1	62.199	37.99	61.021	37.64	34.862	53.351	53.789	40.588	45.016	66.377	44.724	36.744	59.299	41.552
c1018829_g1	6.3	6.49	7.256	7.524	8.257	5.027	5.163	4.831	4.419	5.873	7.672	6.123	5.154	5.387
c1001273_g1	0	0.827	0	1.081	0.484	0.215	0.505	0.542	0	0	0	0	0	0
c1027921_g1	252.903	212.074	441.928	233.578	261.099	175.857	148.464	306.818	111.131	166.963	211.163	171.268	159.027	123.295
c370208_g1	0	0	0	0	0.171	0	0	0.404	0.769	0	0	0	0	0
c1030887_g9	2.887	7.697	8.071	12.84	10.243	4.352	9.159	5.489	2.677	12.377	8.182	6.14	15.347	7.034
c1036206_g1	33.157	25.267	43.724	27.109	24.659	8.643	15.196	18.76	34.851	17.599	12.737	19.132	13.648	16.422
c1026488_g1	2.536	10.13	3.601	3.244	7.692	4.199	3.796	5.373	4.961	3.931	5.644	8.155	5.86	2.085
c443297_g1	0.341	0.314	0	0.158	0.05	0.102	0.095	0.381	0.495	0	0.13	0	0.172	0.072
c1035923_g2	1.658	3.326	0.815	2.726	1.442	3.3	3.607	1.003	2.198	1.786	1.199	1.78	4.877	2.398
c1137616_g1	0.283	0.171	0	0	0	0.163	0.042	0	0	0.175	0.2	0	0.267	0.43
c1026780_g2	88.989	51.427	75.206	132.855	23.984	153.013	140.998	104.49	46.209	251.803	104.363	31.898	226.544	19.545
c1027481_g3	0.653	1.729	1.712	0.98	1.059	2.554	1.872	2.214	1.272	2.951	1.588	1.363	2.243	1.53
c1012689_g1	0.205	0.133	0	0.473	0.323	0.194	0.294	0.15	0	0.282	0.959	0.46	0	0.17
c1039208_g1	0.644	1.207	1.957	0.755	0.675	1.349	0.936	0.703	0.911	1.534	1.029	0.599	1.222	0.403
c990859_g1	0	0	0	0.676	0	0.419	0.957	0	0	0.514	0	5.758	0.802	1.226
c1043334_g2	51.608	51.56	67.923	48.148	53.22	35.135	41.664	48.625	69.082	39.838	47.901	42.572	44.333	50.761
c1036695_g2	0.117	0.067	0	0.113	0.071	0.184	0.221	0.277	0.11	0.388	0.09	0.747	0.353	0.143
c1036575_g1	6.417	7.801	11.862	19.372	5.283	15.478	22.241	12.937	7.418	12.134	8.771	8.711	8.924	13.012
c1019655_g1	4.174	4.466	8.655	4.719	4.678	3.76	3.965	3.355	5.659	5.116	6.763	3.613	2.997	4.242
c1042959_g2	69.435	38.485	74.717	53.554	48.663	30.629	39.729	52.049	42.599	40.838	53.605	43.31	42.615	47.002
c1034988_g1	22.547	10.709	57.95	24.091	14.104	24.315	21.148	27.616	17.889	29.636	24.115	15.815	34.455	19.178
c1034118_g1	30.046	15.033	31.482	22.334	20.435	21.639	17.793	31.848	15.416	21.987	31.937	13.591	25.235	16.547
c1033047_g1	0.614	2.138	2.296	0.957	2.52	2.595	0.641	1.672	1.845	5.397	3.267	1.798	2.94	1.244
c423734_g1	0.166	0.39	0	0.079	0.05	0.102	0.137	0.369	0	0.427	0.489	0	0.401	0.125
c997674_g2	0	0.352	0	0	0	0.409	0.641	0	0	0.534	0	0.582	0.401	0.215
c1029850_g1	16.228	15.812	25.137	15.182	28.813	8.858	12.567	16.12	26.774	10.523	23.356	16.952	11.071	15.33
c1009429_g1	0.507	0.855	0	0.721	0.333	0.685	0.494	0.369	0.455	1.815	0.37	1.502	0.477	0.251
c1034286_g3	12.395	18.112	7.256	9.202	11.563	13.353	13.986	8.164	19.694	14.522	10.449	16.162	12.952	13.263
c998968_g1	0	0	0	0	0	0	0	0	5.031	0	0	0	0	0
c1041328_g2	84.902	66.26	79.459	93.391	87.235	94.81	83.907	92.614	60.205	79.967	124.672	106.186	103.985	76.714
c1041637_g1	2.487	3.069	3.872	3.199	1.905	4.117	3.744	2.79	2.386	4.504	4.186	2.84	3.923	2.488
c1038026_g1	0.887	2.138	0.299	1.385	1.623	0.358	1.304	0.231	1.013	0.388	1.019	0.617	0.668	1.7
c1019651_g1	0.166	0	0	0.766	0.202	0.204	0.473	0.127	0	0.107	0.12	0	0.162	0.725
c1080165_g1	0	0	0	0.282	0	0	0.389	0	0	0	0	0.677	0	0.743
c865300_g1	0	0	0	0.315	0.423	0.194	0.358	0	0	0.476	0	0	0.372	0
c1050814_g1	0	1.112	0	0	0	0	0	0	0	0	0	0	0	0
c913214_g2	0	0	0	0	0	0	0	0	4.529	0	0	0	0	0
c1003818_g1	2.253	19.394	9.633	11.342	13.973	13.282	10.653	2.825	18.587	16.289	12.967	20.661	17.065	9.173
c1021477_g1	60.815	38.456	87.149	56.325	70.258	57.775	42.095	77.071	36.013	45.245	70.837	48.026	46.7	38.509
c965965_g2	4.369	8.524	5.924	5.462	9.819	7.754	12.472	4.105	10.188	8.455	8.331	12.714	7.273	10.265
c1028206_g1	0	0	0	0	0	0	0	0	9.239	0	0	0	0	0
c1035136_g1	0.146	0.219	0	0.315	0.544	0.215	0.4	0	1.421	0.194	0.28	0.313	0.334	0.483
c987128_g1	10.279	8.866	8.166	8.898	7.349	9.42	11.284	10.666	13.823	9.047	7.922	7.556	9.602	11.527
c1012501_g1	15.603	13.607	12.432	14.214	12.612	12.822	7.982	14.275	10.345	14.367	21.937	20.452	19.28	9.629
c1043843_g2	5.851	10.5	8.927	7.692	8.358	6.825	9.044	4.612	7.779	8.892	5.964	15.841	9.735	7.84
c1029207_g1	532.936	767.402	2539.08	620.306	633.115	956.943	433.173	837.538	584.394	1050.24	897.727	678.984	691.428	394.352
c1023422_g1	1.102	0	1.943	1.126	0.615	1.154	0.599	0	4.396	0.67	1.099	1.164	0.773	0.403
c1029671_g4	3.979	4.713	2.948	5.462	4.406	4.659	3.986	8.152	1.154	2.572	5.245	4.221	2.711	2.515
c1019786_g1	6.271	7.231	7.446	8.92	5.555	13.925	11.946	19.083	13.854	10.358	12.068	10.265	12.054	8.502
c1025275_g1	60.98	21.827	29.675	62.227	28.541	32.397	41.864	176.488	40.212	9.707	44.055	57.613	26.695	39.672
c1032251_g1	7.148	17.484	24.512	42.956	15.193	11.637	22.83	24.526	22.072	10.358	14.305	17.968	9.697	23.394
c943054_g2	0.985	0.238	0	0.09	0	0.184	0.105	0.288	0	0.379	0.15	0	0	0
c1004278_g2	1.424	0	0.802	0.372	0.313	0.184	0.452	0.45	0.392	0.262	0.15	0	0.601	0.958
c1005448_g1	0	0	0	0	0	0	0	0	5.871	0	0	0	0	0
c992156_g1	0.878	4.979	2.826	1.318	0.454	1.42	2.618	1.511	13.156	1	0	3.717	1.174	1.79
c1032072_g5	2.263	1.919	2.201	2.286	3.085	3.331	2.713	4.255	5.44	3.252	3.027	3.239	5.259	3.07
c1040419_g1	0	0.96	0	0.338	0.514	0.215	0.368	0.069	1.225	0.184	0.14	0.382	0.277	0.412
c174544_g1	0	0.304	0	0.439	0.292	0.358	0.2	0	0	0.932	0	0.512	0.239	0.752
c1034739_g2	0	0.646	0.53	0.451	0.544	1.277	0.431	0.703	0.228	0.951	1.019	0.521	0.592	2.354
c1023191_g1	6.495	4.789	3.587	12.49	7.763	7.734	9.149	7.829	3.885	4.582	10.409	6.314	8.475	12.135
c1016576_g2	4.457	1.207	1.386	1.926	2.178	0.94	1.977	1.015	0	3.029	4.665	1.563	3.035	2.81
c1022904_g2	2.555	0.713	1.087	1.757	1.018	0.664	1.188	2.813	1.703	2.349	1.628	3.569	0	1.754
c1069543_g1	0	0	0	0.124	0.091	0.082	0.189	0	0	0.184	0	0.599	0.42	0
c1037339_g1	6.31	7.649	7.514	7.276	8.045	9.736	9.538	9.201	7.606	7.387	7.153	5.471	7.779	7.741
c943631_g1	2.37	0.266	0	0.969	0.071	0	0.095	1.73	0.416	0.282	0.16	0.903	0	0.421
c1025140_g5	0.361	1.036	0.992	0.732	0.786	0.541	0.946	0.046	1.248	0.67	1.099	0.99	0.573	0.94
c1031667_g2	0.751	0.19	0.34	0.27	0.131	0.317	0.158	0.069	0.078	0.33	0.32	0.695	0.162	0.609
c1031228_g1	303.682	157.388	230.414	261.487	215.703	139.476	248.923	328.369	228.472	180.592	217.257	166.014	245.842	228.467
c1019201_g1	22.313	10.434	17.718	19.045	11.241	13.946	13.524	11.058	12.049	12.765	14.275	14.234	10.308	18.257
c1043393_g2	30.271	23.708	36.985	21.94	16.181	39.221	35.144	48.198	26.79	31.014	28.71	19.679	33.94	25.98
c1038237_g2	1.882	1.843	1.06	1.16	1.301	1.287	1.293	1.707	2.355	1.126	0.589	1.068	0.773	0.967
c1021146_g1	5.198	5.644	3.275	5.8	4.718	6.028	6.057	5.154	4.317	4.562	5.335	4.412	6.566	7.652
c1024741_g1	0.332	0	0	0.146	0	0.194	0.042	0	2.025	2.708	6.533	0.695	0	1.512
c1036995_g1	3.911	5.416	5	4.449	4.96	2.973	3.954	5.327	5.738	4.31	5.494	6.157	4.906	5.942
c1141759_g1	0.878	0	0	0	0.222	0.204	0.189	0	0	0	0	0	0	0
c1021557_g1	0.536	0.827	0.299	0.912	0.635	0.674	0.62	0.876	0.958	0.679	0.939	1.233	1.021	0.618
c1032958_g2	0.488	0.152	0	0.327	0.071	0.654	0.631	0.173	0	0.155	0.889	0	0.716	3.616
c1006107_g1	0.614	0.39	1.169	0.135	0.363	0.358	0.242	0	0	0.194	0.22	0	0.439	0.116
c1020502_g2	20.216	10.833	27.351	16.128	16.816	18.206	15.942	27.501	19.992	16.667	14.525	11.976	17.81	11.115
c1026931_g1	6.807	6.186	8.139	6.296	5.152	6.661	6.352	7.864	5.377	6.009	5.005	5.706	5.278	4.537
c1034717_g1	13.868	30.474	21.414	25.037	22.461	19.33	22.977	15.117	24.623	16.716	15.534	28.077	18.363	12.985
c1043169_g1	0.059	0.418	0.231	0.98	0.121	0.337	1.094	0.219	0.392	0.505	0.44	0.738	0.248	0.922
c1037149_g1	22.791	19.176	23.058	21.151	18.963	18.87	19.36	20.04	17.92	24.045	24.195	17.908	22.525	17.317
c1032085_g1	0	0	0	0	0	0	0	0	15.33	0	0	0	0	0
c1034874_g4	0.078	0.39	0.313	0.248	0.313	0.388	0.242	0.173	0	0.553	0.23	0.313	0.678	0.671
c935468_g1	0	0.057	0	0.349	0.121	0.47	0.158	0	0	0.427	0.14	0.191	0.325	0.367
c1036345_g2	2.253	3.801	1.359	2.568	2.662	2.963	3.807	1.291	6.421	2.932	1.928	3.144	2.796	2.712
c1031875_g1	37.302	24.725	46.428	15.621	20.748	79.587	26.185	30.925	14.686	63.174	52.906	18.203	46.395	18.14
c1029813_g3	1.502	1.15	5.027	1.171	1.996	1.093	0.841	0	0	0.437	2.827	4.785	1.031	0.788
c1025140_g1	0.995	0.58	0.34	0.552	0.343	0.664	0.589	0.507	1.217	0.553	0.44	0.347	0.372	0.537
c959854_g1	0	0.086	0	0.124	0.02	0.092	0.61	0.277	0.4	0.184	0	0.53	0.22	1.512
c1038949_g9	3.16	10.956	8.234	5.767	12.229	7.376	5.237	4.543	7.865	5.077	5.255	10.708	7.13	4.367
c1038463_g3	10.727	10.12	7.242	14.169	14.497	14.814	11.652	6.031	13.375	9.435	12.267	12.931	10.518	9.961
c1042939_g1	14.063	14.13	9.633	10.733	13.549	10.349	12.367	8.971	12.661	9.862	9.79	11.177	11.463	13.648
c1041937_g3	12.093	18.881	12.419	10.035	14.648	14.579	13.429	10.147	18.485	13.551	11.888	13.652	14.708	11.133
c1019364_g1	1.453	0	0	0.282	1.159	1.42	1.146	0	0	0	0.46	0	0	0.26
c1036581_g1	6.631	12.648	7.242	7.388	10.827	7.887	8.486	6.515	9.458	7.834	7.273	7.634	7.941	7.115
c1040207_g4	7.977	11.726	10.123	12.175	10.293	11.708	11.094	8.452	13.132	12.347	10.19	10.117	9.687	10.086
c1020896_g1	1.677	0	0	2.185	0.434	0.776	0.442	0	4.466	0	0.509	1.772	0	0.859
c1051722_g1	1.492	0.732	0	1.611	3.71	0	0	1.28	2.724	0	0.519	0	0	1.271
c1005264_g1	0.107	0.247	0	0.293	0.101	0	0.358	0	0.589	0.417	0.08	0.217	0.057	0.045
c952935_g1	0	0.741	0	2.196	2.238	1.124	0.641	0	0	0.65	0.709	1.12	0.496	2.139
c260685_g1	0	0.333	1.984	0.158	0.262	1.42	1.357	0.184	0.549	0.883	0.34	1.033	0.248	1.512
c1042150_g1	1.258	2.689	3.614	1.644	1.704	2.125	3.155	1.338	2.111	0.709	2.188	2.961	0.878	1.951
c1030965_g1	254.931	224.417	239.381	196.884	236.4	198.14	156.067	284.426	171.619	240.426	214.379	198.016	191.44	122.883
c1025479_g1	52.759	38.494	51.306	36.976	41.304	35.932	31.737	45.165	25.958	31.936	44.115	31.36	36.211	34.947
c1039862_g3	9.001	4.105	5.843	2.241	2.772	10.022	4.511	12.28	4.482	7.494	6.144	4.499	10.136	4.027
c1034862_g1	5.149	7.488	3.764	5.136	4.355	6.988	7.792	5.293	8.375	7.775	6.064	6.01	6.547	7.294
c1011134_g1	0.273	0.171	0	0	0	0.48	0.368	0.196	1.091	0.175	0.2	0	0.267	0.635
c1037544_g1	6.905	7.174	4.212	4.719	4.637	6.253	7.519	6.734	5.832	3.737	6.963	6.93	3.713	8.708
c1041287_g2	7.392	12.638	18.139	15.047	11.725	15.846	13.155	12.142	13.187	12.92	14.785	12.662	14.183	15.545
c987585_g1	0.439	0.19	1.794	0.304	0.212	0.245	0.252	0.334	0.102	0.214	0.33	0.226	0.22	0.134
c1171671_g1	0	0	0	0	0.444	0	0	0.496	0	0	0	0	0	0
c1030065_g1	11	16.658	10.979	10.576	14.487	14.211	12.262	7.933	11.79	12.542	13.626	11.021	16.626	12.001
c1029586_g1	3.628	3.763	12.256	9.585	5.535	8.102	8.644	5.235	2.645	5.921	7.113	1.528	6.108	9.218
c1015790_g4	0	0	0	0	0	0	0.505	0	0	0.553	0	0	0	0
c1034337_g3	2.604	2.347	1.821	0.912	2.077	1.573	1.472	1.245	3.556	1.767	2.467	2.171	2.711	0.967
c1121520_g1	0.595	0	0	0	0.161	0	0	0	0	0	0	0	0	0.43
c986551_g1	0	0	0	0.676	0	0	0	0	0	0	0	0	0	0.188
c1042359_g1	0.614	1.644	0.747	0.811	1.059	1.359	0.81	0.484	1.711	1.369	0.949	1.051	1.288	0.394
c1028102_g1	63.584	35.643	73.304	64.288	47.584	44.902	60.73	77.082	41.876	36.615	45.543	44.343	39.552	38.849
c921570_g3	8.64	1.425	3.655	7.85	2.752	2.023	2.713	12.741	10.424	1.01	2.947	0.669	2.472	4.036
c1011345_g1	1.082	10.519	4.198	3.739	5.394	1.921	1.651	1.349	4.6	3.465	2.348	3.986	2.777	1.154
c1123514_g1	0.878	0.722	0	0	0	0	0	0.507	0	0	0	0	0	0
c1036769_g1	13.029	12.553	11.454	14.236	15.001	12.699	12.209	11.208	12.143	11.784	13.706	14.399	15.471	9.442
c1158494_g1	0	0	0	0	0.151	0	0.063	0	0	0	0	0	0	0.805
c1039802_g1	29.569	34.285	22.854	30.004	25.698	33.367	34.408	28.112	41.413	36.285	28.75	35.676	29.902	40.361
c1030837_g1	9.411	13.455	11.359	24.384	15.546	16.408	27.226	9.271	19.647	15.473	10.349	16.787	9.392	14.972
c1040277_g6	0	0.19	0.856	0.191	0.131	0.133	0.105	0.081	0.29	0.068	0.48	0.217	0.057	0.081
c1034976_g1	33.967	50.629	44.186	41.65	33.37	54.332	71.624	47.483	62.096	44.925	39.13	46.193	37.748	54.949
c1013293_g2	0	0.808	0	0	1.926	0.644	1.588	1.072	0	1.621	2.847	0	1.689	0.322
c1035857_g1	11.225	9.236	7.446	18.257	7.864	15.805	28.078	17.146	12.308	13.794	11.718	12.575	12.293	20.091
c1038323_g1	42.198	58.953	42.406	44.972	69.149	43.482	35.439	55.428	57.324	43.595	54.514	66.61	48.027	31.663
c1037671_g1	0.595	0.988	0.272	0.225	0.524	0.552	0.421	0.519	1.028	1.184	0.649	0.33	1.355	0.743
c1006763_g1	0	0	0	0	0.302	0.531	0.368	0	0	0	0	0	0	0.421
c1038837_g3	23.239	32.299	26.971	31.209	32.805	14.375	23.072	24.237	30.879	20.317	24.235	25.064	19.384	18.776
c1031764_g3	1.872	1.539	3.342	4.01	3.206	4.454	3.165	1.856	1.954	5.106	2.178	4.394	3.064	2.98
c1020032_g1	1.356	0.855	1.889	1.554	1.301	1.788	1.378	1.176	1.672	1.33	1.668	0.981	1.269	1.226
c1035780_g1	14.316	21.846	10.816	15.757	15.878	21.536	18.151	20.755	17.072	20.88	16.223	12.54	19.68	15.581
c1036248_g1	18.978	12.325	19.199	19.135	13.408	14.191	17.972	21.62	12.488	14.968	16.723	17.091	13.677	16.082
c1034421_g1	19.904	31.462	23.465	22.019	18.51	28.688	26.174	34.765	26.397	25.025	17.752	24.065	20.883	17.335
c1023459_g2	2.214	4.495	1.943	0.428	1.069	2.237	2.45	2.076	13.674	3.165	1.888	1.754	2.777	3.356
c1047969_g1	0	0.247	1.399	0.327	0.111	0	0.147	0	0	0	0	0	0	0.277
c996659_g1	0.624	0.656	0	0.36	0.877	1.022	0.379	0.588	0.149	0.408	0.699	1.641	0.935	0.439
c1038699_g2	15.009	12.695	10.15	25.127	7.944	10.574	28.719	21.931	30.306	8.766	13.626	15.658	12.045	25.506
c1043087_g1	1.521	3.839	2.894	3.762	3.095	3.177	4.553	2.548	5.793	3.456	2.497	4.125	3.98	3.875
c1044060_g5	15.506	13.37	14.837	13.65	13.63	10.257	12.177	11.646	12.481	12.93	12.297	12.723	13.687	14.185
c1025527_g1	22.44	8.552	26.618	17.457	10.233	17	14.933	22.047	7.944	11.891	15.204	10.621	17.304	14.399
c1005605_g1	1.648	1.53	0	1.126	1.684	0.429	2.839	1.764	0	1.66	0.36	0	0.515	1.396
c1029488_g1	35.771	38.76	49.281	34.464	42.574	28.249	26.311	39.931	27.991	31.034	27.921	35.815	29.692	19.518
c1033019_g1	1.151	8.115	1.916	2.602	10.001	2.299	3.018	0.911	7.52	2.602	2.048	13.817	1.985	5.647
c1033667_g1	14.667	9.74	14.715	13.459	11.826	9.164	9.896	9.801	11.35	9.338	9.051	10.196	9.611	10.22
c1144873_g1	0	0.513	0	0.541	0	0.511	0.158	0	0	0.806	0	0	0.315	0
c1100111_g1	0	0	0	0	0	0	0	0	0	0	0.779	0	0	0.456
c1022216_g1	12.658	4.115	17.256	5.158	4.597	4.843	4.375	9.305	9.969	6.242	6.833	3.161	5.402	4.761
c1039368_g1	10.737	10.367	8.546	10.091	9.91	8.848	9.222	9.859	8.108	11.076	10.05	8.355	10.938	10.936
c1173543_g1	0	0.751	1.916	0	0	0	0.063	0	0	0	0	0	0.258	0.394
c1096206_g1	0.078	0.133	0	0.18	0.363	0.317	0.053	0.173	0	0.155	0.12	0.156	0.191	0.089
c1036049_g1	12.405	13.066	11.495	14.045	11.513	16.919	13.639	12.845	12.3	14.425	13.716	13.235	13.076	11.607
c1034399_g2	1.307	4.675	2.473	2.838	2.974	2.82	3.933	1.683	5.063	1.262	1.748	3.813	1.603	2.882
c1021753_g1	3.208	7.991	3.601	4.719	3.73	7.479	8.055	3.528	4.702	5.29	3.986	5.932	6.137	9.782
c1119698_g1	0	0	0	0	0	0	0	0	5.133	0	0	0	0	1.745
c1038276_g6	6.446	6.395	8.723	8.74	6.371	7.131	7.014	8.752	5.816	8.804	8.062	6.783	7.301	6.506
c917578_g1	0.683	1.093	0	0.743	1.099	0.092	0.536	0.473	1.044	0	0	0	0	0.519
c908745_g1	11.966	4.989	18.914	7.771	8.892	7.683	4.248	12.545	5.879	7.028	9.101	10.256	5.822	3.723
c1042783_g1	24.244	44.614	46.278	41.92	37.301	40.989	40.665	32.09	37.23	47.885	39.979	40.826	52.055	30.106
c1006029_g1	0.127	0.181	0	0.09	0.161	0.49	0.168	0.196	0.055	0.165	0.24	0.391	0.286	0.072
c1026828_g1	20.314	32.812	32.012	25.499	32.523	33.837	30.37	25.425	22.983	27.995	27.891	36.684	29.75	24.459
c1115023_g1	0	0	0	0.18	0.121	0	0	0.288	0	0	0	0	0	0.322
c1039798_g6	24.429	29.201	22.134	24.53	21.988	32.438	28.772	28.677	22.017	27.345	23.806	26.167	20.119	23.259
c1009427_g1	0	0	0	0.011	0.01	0	0	0	367.021	0.01	0.39	0.026	0.01	0.018
c1000061_g1	0.4	0	0	0.09	0.373	0.306	0.252	0	0	0.786	0.45	0.426	0.496	0.313
c1026460_g1	14.072	25.134	20.327	17.818	17.27	20.872	23.335	7.506	21.97	18.298	17.672	22.554	25.254	19.68
c1021919_g2	0	0	0	0	0	0	0	0	29.098	0	0	0	0	0
c993928_g1	0	0	0	0	0	0	0	0	6.978	0	0	0	0	0
c245705_g1	0.429	0	0	0	0	1.195	0.284	0	0	0	0	0	0	0
c1031322_g10	0	0	0	0.293	0.302	0.674	0.442	0.231	0	0.631	0	0	0.162	0.385
c1030292_g2	2.019	13.284	2.391	3.762	10.233	4.965	3.439	1.038	15.016	10.581	4.306	7.191	7.855	4.913
c1033896_g1	10.435	7.63	6.019	7.219	8.811	7.938	6.825	12.303	7.504	8.348	8.691	5.662	7.473	9.934
c1032544_g9	3.306	5.73	9.09	13.65	2.934	9.083	10.19	6.261	5.063	4.242	7.662	3.96	5.526	12.225
c1041971_g1	6.709	9.398	9.294	6.183	9.426	7.427	6.394	8.233	10.856	8.436	9.051	7.434	7.177	6.112
c1040461_g4	0.897	3.221	0.91	1.768	2.127	2.023	2.461	0.796	2.724	1.932	1.508	3.196	1.584	1.781
c957967_g1	0.117	0.855	0.91	1.937	1.028	1.767	2.65	0.081	0.738	1.466	2.607	0.877	0.916	1.879
c1026549_g1	17.388	10.605	35.993	56.415	7.178	34.838	69.721	36.783	6.099	25.19	52.566	17.43	31.849	72.078
c1019069_g1	36.142	36.042	33.493	29.677	35.406	37.801	31.243	37.751	25.675	37.538	37.042	39.801	34.932	26.642
c1036093_g2	9.06	12.743	15.163	14.202	12.461	18.451	14.102	15.163	16.57	16.619	7.592	17.899	13.677	12.708
c1038987_g2	0.38	0.922	0	0.282	0.696	0.879	0.61	0.53	1.044	0.757	0.579	0.634	0.764	0.152
c991239_g1	0.419	0.779	0.679	0.473	1.24	0.695	0.799	0.634	0.691	0.66	0.569	1.216	1.002	0.77
c1042543_g2	0.829	0.627	0.34	0.27	0.524	0.511	0.463	0.196	0.683	0.66	0.19	1.216	0.916	0.537
c1039668_g1	5.266	5.578	7.12	7.602	4.527	5.905	6.825	4.67	6.499	4.698	6.323	6.14	5.011	6.649
c1172272_g1	0	0	0	0.417	0	0.245	0	0	0	0	0	0	0	0
c1106116_g1	0	0	0	0	0	0	0	0	0	0	0	0	0	0.949
c634347_g2	0	0	0	2.129	0	0.051	0	0	5.024	0	0.12	0	0	0.394
c1025942_g2	2.633	1.682	3.383	0.901	1.18	1.635	1.851	1.188	0.534	1.136	0.709	0.886	1.04	1.298
c1031951_g2	7.431	5.188	6.617	6.577	9.668	4.771	5.647	3.863	12.504	5.659	5.924	4.143	5.612	7.902
c1041391_g1	0	0.57	0.747	0.349	0.06	0.174	1.462	0	0	0.369	0.699	0.79	0.468	0.519
c1011773_g6	0.566	0.181	0	0.631	0.514	0.245	0.347	0.196	0	0.184	0.2	0	0.134	0.331
c1035196_g1	63.73	101.59	65.002	82.466	81.246	76.604	76.419	76.217	91.304	77.347	69.139	77.518	70.8	74.047
c1020550_g1	0.244	0.751	0	0.113	0.585	0.286	0.368	0.703	0	0.155	0.18	0	0.477	0.564
c308634_g1	0	0	0	0	0.242	0	0	0	0.542	0.175	0	0	0	0.519
c1031187_g1	4.798	10.358	9.946	12.366	14.336	4.311	8.423	4.266	10.157	4.786	4.385	10.013	3.741	4.546
c246599_g1	0	0	0	0	0	0	0	0	5.031	0	0	0	0	0
c453595_g1	0	0	0	0.451	0.464	0	0	0	0	0.67	0	0	0	0.403
c1044473_g1	0.673	0.38	0.503	2.545	0.958	5.282	1.514	19.625	100.205	1.641	6.883	7.052	3.99	4.287
c1043960_g1	6.368	10.681	8.56	9.089	9.487	8.602	9.559	6.227	12.378	10.066	7.183	11.246	8.466	8.788
c1037207_g2	5.032	6.851	6.739	11.668	4.859	7.019	18.098	7.449	2.849	8.377	10.16	6.27	5.994	10.059
c1029422_g1	2.692	4.979	6.875	4.392	4.476	8.275	5.763	4.359	5.338	5.29	4.885	5.636	4.228	4.519
c1034743_g1	0.478	0.77	0.856	0.529	0.665	0.562	1.209	0.323	1.484	0.99	0.639	0.564	0.983	0.6
c1034648_g1	3.413	8.248	3.519	5.271	6.109	4.526	5.773	4.209	9.113	4.689	4.425	7.608	4.324	5.495
c1012935_g1	0.77	0.58	0	0.518	0.444	0.235	0.41	0.438	0.181	0.524	0.869	0.842	0.515	0.761
c1039089_g1	23.883	60.815	41.604	47.36	56.577	28.954	34.976	24.975	47.756	30.364	35.274	53.896	35.419	26.705
c1043560_g3	0	0.95	2.228	1.554	0.524	0.49	0.221	0	0	0	0	0	0.296	1.387
c952250_g1	5.471	10.301	6.916	5.744	8.327	4.076	6.835	5.581	7.394	4.941	4.525	5.706	4.18	4.725
c1015580_g1	0.263	0.19	0.272	0.18	0.161	0.511	0.189	1.165	0.063	0.718	0.2	0.269	0.191	0.501
c1031286_g1	2.994	4.609	2.255	2.714	3.508	3.933	3.155	4.093	4.097	3.912	3.387	3.813	3.226	3.419
c1021507_g2	0.302	0.114	0	0.237	0.343	0.163	0.032	0.68	0.181	0.068	0.08	0.208	0	0.564
c1095763_g1	0	0	0	0.315	0	0.388	0.084	0	0	0	0	0	0	0
c1032891_g1	23.317	42.076	26.224	26.445	38.501	26.257	32.158	24.03	38.187	26.423	25.184	39.636	25.56	32.522
c1042173_g4	16.033	10.51	23.669	4.708	8.569	48.416	5.121	18.045	7.159	44.517	23.386	7.599	23.746	6.515
c1041758_g1	19.27	12.667	14.81	16.635	12.007	14.559	14.407	13.387	11.028	14.706	12.827	10.647	13.667	14.059
c1036133_g1	7.48	7.222	5.027	7.636	7.037	7.601	6.499	10.182	8.234	9.018	7.312	7.651	7.874	8.448
c1028436_g1	32.553	23.965	15.979	20.656	22.24	17.715	16.31	28.089	22.92	15.628	15.234	22.206	13.295	17.657
c1157669_g1	0	0.371	0	0.135	0.091	0	0.116	0	0	0.184	0.21	0	0	0.116
c496454_g1	0	0	0	0	0	0	0	0	0	0	1.319	0	0	0
c1163886_g1	3.043	6.699	28.37	5.564	5.323	3.096	3.533	5.454	3.587	2.854	5.295	9.588	4.371	1.87
c1031123_g1	0	2.689	0.747	2.027	0.917	1.236	4.469	0.115	2.174	1.582	2.308	1.016	0.792	1.074
c981664_g2	0	0	0	0	0	0.204	0.568	0	0	0.505	0	0	0.792	0.904
c641780_g1	0.985	0.846	0	0.721	2.46	1.972	0.915	1.637	0	2.757	0.579	10.439	2.596	0.331
c1091284_g1	0	0.409	0	0	0.091	0	0.252	0	0	0	0	0.669	0	0.125
c1032676_g5	46.45	61.034	26.169	65.436	62.616	42.93	47.837	90.146	71.155	52.875	75.023	52.229	39.313	38.572
c1043431_g3	44.343	60.511	47.393	55.942	61.396	47.578	56.166	35.572	53.65	53.933	58.11	59.168	58.707	53.016
c1026725_g1	286.733	234.148	296.951	322.666	352.679	324.856	233.591	316.585	229.1	222.488	308.403	214.908	259.08	233.774
c1042076_g1	0.088	0.428	0.38	0.259	0.383	0.204	0.252	0.277	0	0.369	0.769	0	0.277	0.626
c1017664_g2	0.692	0	1.25	0.957	0.05	0.47	1.167	0	0	0.126	0.14	0	0.353	1.754
c1129666_g1	0	0	0	0	0	0	0.242	0	0	0	0	0	0.534	0
c1038334_g4	53.12	27.984	46.02	37.64	28.843	26.297	46.312	48.452	28.47	28.044	33.545	22.024	28.366	34.777
c959479_g1	7.353	0.551	2.419	1.87	1.169	0.49	2.387	4.255	0.911	0.903	3.406	0.799	2.501	0.725
c1118741_g1	0.39	0	0	0.327	0.111	0.429	0	0.53	0	0.243	0.799	0	0	0.286
c1033681_g1	102.866	85.398	123.115	94.72	95.895	95.3	77.408	104.214	66.052	94.47	86.251	73.966	93.076	54.394
c1160951_g1	0.77	1.188	0	0	0	0	0.168	0	0	0	0	0	0	0
c1038222_g6	1.014	0.656	1.277	2.951	2.097	2.707	1.693	1.407	0.699	2.349	0.719	2.136	2.453	1.163
c1097677_g1	0	0	0	0	0	0	0	0	9.074	0	0	0	0	0
c1026441_g2	3.998	2.594	0	7.321	3.982	6.436	4.806	7.749	0	7.29	2.937	4.247	3.073	2.667
c1042077_g1	30.349	32.451	23.642	27.74	27.532	18.901	22.557	26.336	25.165	21.783	20.259	27.104	22.028	22.821
c1031270_g2	130.582	1311.36	412.416	300.861	1188.92	265.007	281.638	211.299	564.809	258.443	185.329	998.879	301.867	182.942
c1041563_g3	3.774	2.062	5.109	1.678	1.573	4.567	2.566	2.687	2.355	5.339	5.175	2.327	6.118	2.56
c1024037_g2	3.286	5.939	3.315	4.494	6.422	2.912	5.479	3.09	1.287	4.213	3.287	4.577	3.264	3.875
c1039884_g1	20.967	20.611	29.729	25.037	22.28	21.659	23.114	18.011	14.2	23.744	21.388	17.169	19.776	21.818
c994567_g4	0.195	0.238	0	0.631	0.242	0.123	0.221	0.15	0.188	0.252	0.29	0	0.191	0.152
c1029812_g1	1.365	1.549	3.438	2.117	1.432	3.147	1.43	4.405	2.143	2.359	2.717	3.074	1.632	1.942
c1030557_g1	0.488	0.551	0.584	1.115	0.252	0.541	0.894	0.473	2.598	0.709	0.34	0.148	0.191	0.447
c1033216_g5	0	4.143	1.712	2.759	1.401	3.157	5.784	0.473	1.272	1.553	3.676	0.912	1.288	1.11
c1034072_g2	8.855	2.119	10.476	7.152	2.339	13.537	10.768	7.091	2.684	14.415	9.4	1.502	12.465	8.394
c1041310_g6	0.361	0	1.372	0	0	0.511	0.095	0	0	0	0	0	0.353	0
c1065231_g1	0	0	0	0	0	0	0	0	5.636	0	0	0	0	0
c1036236_g1	75.726	104.383	72.189	83.614	75.056	79.393	93.297	97.699	78.266	90.141	73.854	72.143	83.446	65.411
c1044380_g4	2.272	1.995	0.774	2.264	1.684	1.543	1.619	1.015	0.785	1.689	2.088	1.39	1.231	2.667
c1039740_g7	30.124	28.868	19.226	17.176	24.75	19.871	20.106	14.506	30.738	18.919	20.079	29.936	23.011	20.199
c1034907_g2	5.227	7.07	6.413	4.325	3.155	5.18	6.015	7.184	3.713	8.756	4.206	4.212	7.721	4.824
c1024684_g1	8.543	12.477	6.93	9.754	6.916	11.402	10.726	9.409	13.305	8.193	8.142	5.723	8.17	7.034
c1035807_g8	0	0	0	0.383	0	0.123	0.168	0	0	0.282	0	0	0.22	0.34
c1021732_g1	0	0.855	2.242	1.104	1.008	2.472	1.409	0.53	1.468	1.262	1.728	1.181	2.023	1.53
c570254_g1	0	0	0	0	0	0	0	0.484	0	0	0	3.526	0	0.286
c1041033_g2	70.352	88.334	83.222	101.353	80.823	60.431	73.443	83.009	57.018	70.658	81.097	64.622	75.19	67.129
c1028981_g2	1.463	0	2.745	1.261	0.625	0.306	0.62	0.254	0.761	0.689	1.279	0.764	0.353	1.101
c1000801_g1	0.566	1.074	0	0.124	0.252	0.327	0.116	0	0	0.184	0.2	0.591	0.41	0
c1020733_g2	0.244	0.295	0.938	0.541	0.514	0.072	0.231	0.173	0	0.155	0.35	0	0	0.098
c1019161_g1	0.283	1.615	1.101	0.631	0	0.674	0.841	0	0	0.184	0.2	0	0.42	0.662
c1031141_g1	3.316	6.386	7.405	7.411	8.418	11.187	9.212	4.105	10.157	7.523	8.601	7.521	7.674	7.75
c1033088_g1	1.073	2.67	1.97	2.478	1.674	2.043	2.082	1.338	3.179	1.223	3.197	2.597	0.83	2.282
c1041622_g1	14.765	15.289	16.4	16.849	15.082	15.345	27.215	12.28	14.035	14.376	12.997	15.068	12.971	19.635
c1158924_g1	0	0	0	0.755	0	0.041	0.936	0	0	0	0	0	0	0.689
c1040924_g1	23.493	11.469	24.294	11.623	14.729	26.165	13.103	9.928	13.022	22.589	20.169	14.243	19.728	15.348
c1039742_g1	3.638	6.804	4.837	8.042	5.071	6.661	11.42	2.583	9.356	6.95	6.503	10.665	7.111	6.551
c1147142_g1	0	0.228	0	0.146	0.202	0	0	0	0	0	0	0	0	0.528
c1019557_g1	0	0	0	0	0	0	0	0	7.449	0	0	0	0	0
c1089894_g1	0.761	0.247	1.413	0	0	0.102	0.147	0	0	0	0	0	0.363	0.43
c1033370_g1	15.106	18.102	30.966	19.023	17.31	19.892	17.204	18.887	17.912	18.026	21.088	19.193	17.495	22.427
c1009114_g1	0.283	0	0	3.086	0	0.572	1.241	0	0	0.359	1.199	0.582	0.267	1.289
c1009277_g2	0.566	0.2	0	0.845	0.252	0.47	0.915	0.173	1.688	0.602	0.599	0.947	0.172	0.725
c1028705_g6	0	0	0	0	0.252	0.184	0.116	0	0.4	0	0	0.434	0.2	0.081
c1138425_g1	0	1.112	0	0.282	0.192	0	0.168	0	0	0.864	0	0	0	0.26
c1029792_g1	1.385	2.176	2.419	1.847	2.127	2.575	2.198	1.199	3.101	2.99	1.668	2.666	1.966	1.853
c1091631_g1	0	0.2	1.196	0.27	0.655	0	0	0	0.314	0	0	0	0	0.242
c1038721_g1	9.362	7.564	7.025	8.425	5.666	5.66	9.759	6.411	4.568	6.31	6.943	5.41	6.986	8.493
c1014387_g2	0.371	0.694	0	0.507	0.897	0.623	0.62	0.507	0.746	0.845	0.45	0.234	0.878	0.716
c1006286_g1	0	0	0	0	0.776	0	0.168	0	0	0	0	0.947	0	0
c1040121_g4	11.985	13.759	23.329	12.535	15.969	18.063	18.119	17.457	13.564	15.687	16.373	16.813	20.186	16.529
c330003_g1	0.692	0	0	0.552	0	0.174	0.242	0	0	0	0.44	0	0	0.242
c1160522_g1	0	0.238	0	0	0.111	0.102	0.053	0.254	0	0	0	0	0.534	0.143
c1035368_g1	10.279	2.585	2.704	10.317	10.767	6.774	7.067	8.394	8.375	6.232	7.412	4.646	6.5	5.513
c1022744_g1	0	0	0	0	0	0	0	0	8.21	0	0	0	0	0
c1043656_g2	11.781	10.158	10.354	10.947	9.356	7.959	9.286	6.895	11.028	8.96	9.151	8.962	8.351	10.211
c1097510_g1	0.254	0	0	0.113	0.383	0	0	0	0	0	0	0	0	0.098
c1046745_g1	0	0.58	0	0	0.06	0.174	0.053	0.138	0.73	0	0	0	0.095	0.304
c1160472_g1	0	0	0	0.18	0	0	0.158	0	0	0	1.159	0	0	0
c1033910_g3	2828.75	7243.89	8763.67	5322	6811.45	2876.89	3380.37	4344.46	3258.69	2593.8	3116.86	5900.9	3125.31	2205.94
c1042942_g3	0.78	0.494	0.802	0.541	0.484	0.521	1.272	0.669	0.361	0.67	0.849	0.13	0.811	1.539
c1039271_g1	32.767	33.781	41.007	33.574	38.703	26.757	23.65	36.045	25.087	26.821	33.346	32.732	27.144	27.349
c1043730_g5	0.107	0	0.91	0.101	0.313	0.174	0.326	0.173	0.204	0.223	0.08	0.469	0.439	0.492
c1021743_g1	3.521	0.295	0	5.023	6.684	2.881	1.546	7.333	2.371	1.631	2.408	1.85	2.09	2.461
c1035147_g2	0	0	0	0	0	0	0	0	8.297	0	0	0	0	0
c1025301_g1	13	11.279	7.853	13.538	11.059	11.657	11.83	14.667	13.627	10.387	10.339	9.848	9.487	11.938
c1037897_g4	0	0.95	0	0.36	0.161	0.235	0.81	0	0.542	0.175	0.2	0	0.267	0.43
c1053182_g1	0	0	0	0	0.091	0.082	0.273	0	0	0.369	0.21	0	0.42	0.331
c1010823_g1	0	0.266	1.481	3.368	0.807	1.216	3.838	0.53	0	0.495	1.099	2.475	1.126	2.094
c1042923_g1	35.098	34.294	48.249	44.431	40.376	35.329	36.08	40.357	39.836	33.888	40.358	43.605	38.96	36.835
c1026339_g2	12.336	15.878	10.979	11.398	20.929	17.603	12.598	20.086	19.38	16.638	13.636	21.572	15.653	12.171
c1037765_g1	26.701	27.034	41.618	28.01	24.397	25.674	24.471	32.678	26.272	20.676	27.801	30.448	25.512	21.944
c1026696_g2	2.828	26.645	64.377	36.976	23.419	24.55	25.827	13.733	16.13	25.753	30.988	43.909	22.019	31.144
c1026827_g1	13.399	4.58	4.076	4.798	5.303	7.06	5.889	9.755	5.73	5.203	6.823	5.506	4.486	3.866
c1168142_g1	0	0	0	0	0.323	0.276	0.379	0	0	0	0.759	0	0	0
c1038367_g1	8.114	14.263	10.652	8.853	7.4	18.993	12.924	11.75	14.419	10.134	8.122	15.927	13.658	10.202
c1020585_g1	13.673	19.071	53.262	99.225	22.391	17.082	31.327	12.799	18.226	24.18	22.457	12.619	8.399	47.029
c1111598_g1	0	0	0	0	0.605	0	0	0	2.237	0	0	0	0	0.412
c1040061_g6	1.765	2.518	0.815	1.633	2.087	1.686	2.24	1.072	2.402	1.903	2.048	2.354	2.644	2.461
c1100823_g1	0	0	0	0	0.313	0.266	0.126	0	0	0	0	0	0	0
c1020510_g1	4.818	10.975	5.218	5.079	4.92	5.721	4.974	5.177	2.598	9.649	6.254	4.968	7.33	6.614
c1018470_g4	2.75	7.117	11.712	1.385	3.781	2.166	4.375	7.518	0	7.989	7.392	2.927	9.802	2.139
c987914_g1	0	0	0	0	0	0	0	0	7.402	0	0	0	0	0
c1039366_g8	2.935	0	0	0	0	0.541	0.084	0.888	1.845	0.864	0	0	0	0
c1033508_g2	34.415	35.425	41.292	25.916	29.69	27.125	29.876	33.658	27.528	28.277	30.728	28.902	32.222	24.172
c1032502_g1	21.191	14.415	14.878	13.774	12.451	13.414	14.943	22.219	13.108	13.25	16.213	11.559	16.359	15.796
c1053307_g1	0.439	0	0	0.18	0.121	0	0.053	0	0	0	0.599	0	0.21	0
c1038746_g1	11.215	5.796	8.329	3.953	3.508	11.678	6.352	5.546	6.727	10.008	8.252	4.681	11.969	6.819
c1042901_g5	0.205	0.247	0	0.631	0.494	0.368	0.389	0.288	0	0.388	0	0	0.592	1.333
c1029961_g1	9.216	9.284	6.237	4.201	7.672	6.222	6.383	5.8	8.367	6.038	7.243	9.345	8.828	5.647
c1127759_g1	0	1.349	0	0	0	0	0.126	0	0	0	0	0	0	0
c1008401_g1	12.853	1.786	2.894	2.512	3.518	5.221	7.414	5.027	8.195	14.59	21.358	3.274	3.913	13.352
c1040366_g1	45.182	33.695	43.153	29.486	28.541	53.228	43.263	36.644	33.297	47.575	37.721	29.145	49.287	38.849
c904508_g1	2.926	4.713	0	2.895	1.321	4.219	3.376	0.715	0	2.291	3.856	6.218	1.212	2.694
c1140513_g1	0	0	0	0.191	0.383	0	0	0.3	0.479	0	0	0	0	0.161
c996872_g1	0.702	0.143	0	0.214	0.635	0.276	0.063	0.334	0	0.602	0	0	0.802	0.179
c1037113_g1	2.818	5.72	5.571	4.291	3.75	4.975	5.058	1.822	5.165	3.485	3.387	4.325	4.534	4.126
c1038069_g1	6.895	3.459	3.329	5.879	2.762	3.269	4.648	6.423	3.909	2.834	3.626	1.381	2.691	5.253
c1043431_g2	24.712	41.155	28.031	31.141	23.964	18.431	28.267	20.271	32.449	30.112	22.337	24.803	31.773	30.276
c1008226_g1	0	0	0	0	0.181	0.327	0.231	0	0	0	0.42	0	0	0
c1031211_g2	1.989	3.06	0.435	1.994	2.803	1.89	2.219	2.917	1.625	1.34	2.288	3.187	2.472	2.542
c1041005_g1	42.393	38.466	35.273	42.562	48.804	27.809	33.704	46.572	37.897	33.849	31.488	34.13	29.215	38.294
c1003039_g1	0	0	0	0	0	0	0	0	8.336	0	0	0	0	0
c990073_g1	0.107	0.067	0.435	0.146	0.202	0.072	0.126	0.242	0	0.553	0.32	0.443	0.057	0.125
c1024546_g1	256.004	44.196	156.309	99.472	54.198	24.704	22.178	290.825	13.988	30.548	77.95	24.647	87.617	35.117
c1026690_g1	68.285	152.323	78.154	96.398	124.466	106.017	85.421	117.924	66.68	106.72	102.784	116.512	114.99	63.898
c1020012_g1	64.052	53.916	58.589	66.259	56.375	70.167	54.441	79.446	38.015	58.223	66.841	44.421	53.897	48.881
c1143961_g1	0	0	0	0	0	0	0.21	0	0	0.582	0.609	0	0	0
c1033410_g1	27.218	5.036	8.329	23.832	6.533	8.561	14.344	46.941	8.03	9.377	14.605	5.827	10.375	14.059
c253522_g1	1.931	0.789	2.772	1.126	1.522	1.073	0.61	0.657	1.248	1.272	0.809	0.399	1.155	1.199
c1041241_g1	23.113	34.636	30.055	36.503	23.873	34.46	34.944	24.952	29.388	31.645	36.223	26.636	33.415	30.83
c1031280_g1	73.141	35.529	53.561	48.385	36.606	34.798	43.82	79.746	32.967	37.732	45.753	31.117	38.053	43.359
c1040928_g1	0.195	1.235	0.842	0.191	0.635	1.522	0.4	0.922	0.628	2.602	1.668	0.452	1.46	0.555
c1032359_g1	0.926	2.015	1.291	1.791	1.542	1.512	1.43	0.692	1.35	1.165	0.829	1.702	1.451	1.208
c1043702_g7	3.111	2.366	4.538	3.773	2.5	6.222	4.953	3.275	4.231	3.873	3.726	2.492	4.095	3.061
c1037554_g1	4.749	5.635	6.291	3.728	4.315	4.792	4.301	3.021	4.568	4.931	5.095	4.542	4.247	3.472
c1030977_g1	10.415	13.37	9.43	8.976	12.703	14.15	9.538	13.318	10.612	13.59	10.879	14.868	13.562	8.019
c1028127_g2	0	0.095	0	2.174	0.353	0.358	1.651	0.369	1.24	0.214	0.37	0.339	0.649	1.038
c1092830_g1	0.536	0	0	0.237	0	0.552	0.442	0	0	0.514	0.19	0.564	0.267	0.107
c1037617_g2	0.848	2.461	2.446	1.78	1.341	2.564	1.535	1.707	2.457	3.262	1.608	1.025	2.462	0.752
c1007948_g1	22.293	25.409	23.18	36.356	18.076	25.163	31.159	33.381	25.809	33.664	37.342	29.215	33.386	34.849
c938399_g1	2.233	4.067	2.717	4.978	1.684	3.045	5.731	2.375	4.388	3.038	3.347	4.056	3.531	3.929
c1031598_g1	60.746	79.744	167.396	105.903	73.867	43.522	79.227	57.353	51.688	36.8	89.358	84.961	53.649	78.835
c1019979_g1	0.176	0.323	0	0.743	0.504	0.439	0.2	0.669	0.691	0.233	0.799	0.373	0.181	0.501
c1013150_g1	0.224	0.58	0.965	0.439	0.514	0.582	0.789	0.219	0.039	0.427	0.36	0.2	0.649	0.716
c1036425_g1	18.422	15.365	17.568	20.667	12.047	14.191	19.381	16.166	19.003	16.648	18.191	12.567	15.137	20.172
c1040601_g1	23.483	18.986	38.126	19.079	23.46	17.103	17.688	24.157	17.528	18.579	22.207	19.071	21.866	17.926
c1039710_g1	0.224	1.197	0	0.473	0.817	1.645	0.831	0.865	0.722	1.485	0.769	0.695	1.403	0.904
c1019855_g1	2785.91	1793.7	3637.42	3724.36	1373.53	2826.16	4794.36	4210.06	851.296	2246.95	3352.39	1057.82	2702.24	3719.41
c1002805_g1	0.897	0.95	3.261	0	1.684	0.971	0.242	1.833	3.391	0.544	1.648	3.057	1.804	0.456
c1017442_g1	0	0	0	0	0	0	0	0	6.499	0	0	0	0	0
c190147_g1	0	0.114	0	1.746	0.111	0.051	0.978	0.265	0	0	0	0	0	0.931
c892551_g1	0	0.608	0	0.304	0.202	0.184	0	0	0	0	0	0	0	0
c1033121_g2	6.329	5.663	6.943	6.195	6.15	6.426	6.11	7.045	3.155	6.164	6.363	5.853	7.244	6.094
c1029924_g1	0.302	0.893	0.408	2.196	0.313	0.541	0.715	1.303	1.044	0.796	0.31	1.068	0.601	0.77
c1035656_g1	8.523	14.548	15.612	11.826	12.672	19.074	28.856	10.17	9.223	15.939	12.227	13.07	16.464	18.794
c981163_g1	0.458	0	0	0.191	0.131	0.368	0.053	0.3	0	0	0	0	0	1.181
c1042629_g5	3.316	2.566	5.367	4.28	2.682	4.587	6.446	4.07	3.383	5.523	3.646	2.293	4.371	4.036
c1033002_g1	1.677	1.406	1.834	1.43	1.22	1.492	1.84	1.891	1.24	2.068	1.259	0.426	1.842	1.298
c1004067_g2	0	0	0	0	0	0	0	0	3.807	0	0	0	0	0
c1028502_g1	31.636	30.351	41.591	35.906	29.428	30.966	30.969	30.083	26.099	33.13	43.056	23.275	39.151	31.663
c1041173_g3	0	0	0.53	0.135	0.121	0.562	0.988	0	0	0.437	0.39	0.582	0.735	0.054
c1027451_g1	34.688	55.256	47.651	43.328	54.44	42.991	39.845	47.725	38.792	44.857	42.916	53.957	43.722	27.331
c1037778_g2	10.279	13.066	8.275	11.24	12.007	18.124	12.829	12.96	14.937	14.833	10.229	8.711	12.465	9.862
c1014133_g1	11.888	7.478	32.093	33.428	9.89	10.206	21.431	20.305	3.336	7.843	14.255	3.656	7.082	10.354
c1148277_g1	0	0	0	0	0.202	0.184	0.168	0	0	0.437	0	0	0	0
c1023050_g1	5.247	3.535	5.408	2.196	3.438	5.21	3.712	3.044	1.484	5.339	4.845	2.388	3.789	2.497
c416230_g1	0	0.314	0	0.079	0.161	0.378	0.2	0	0.832	0.116	0.39	0	0.172	0.072
c1006055_g1	0	0	0	0.698	0.121	0.112	0.158	0	0	0	0	0	0.2	0
c1036762_g4	0.478	0.276	0	0.563	0.565	0.797	0.768	0.819	1.225	0.466	0.45	0.504	0.601	0.814
c1007623_g1	0	0.114	0	0.27	0.06	0.123	0.084	0.15	0	0.126	0.07	0.2	0.143	0.116
c1035342_g1	22.43	16.686	37.121	79.278	12.259	34.838	66.745	58.414	16.507	22.763	31.927	20.2	25.035	52.837
c1021034_g2	3.423	2.879	12.636	3.964	3.397	4.454	3.744	3.736	0	3.174	2.667	3.135	1.89	2.014
c1022054_g1	84.863	28.859	59.458	69.491	49.812	17.552	31.264	49.536	44.467	42.488	52.696	40.296	36.994	43.476
c1019687_g1	0.127	0	0	1.081	0.04	0	0.337	0	0	0.175	0.2	0	0	0.671
c1017682_g2	0.215	0.675	0.856	0.101	0.998	0.327	0.484	0	0	0.427	0.32	0.46	0.534	0.17
c1036203_g4	7.187	14.111	6.834	8.256	12.188	9.501	5.784	5.189	19.992	9.989	10.249	16.917	10.909	6.631
c1027925_g1	0.107	2.024	0.91	1.036	0.595	0.95	2.303	0.173	3.085	1.019	0.839	1.155	0.334	1.682
c1036891_g2	1.024	1.264	0	0.912	0.585	0.817	1.619	0.703	0.377	1.077	1.558	1.068	1.584	0.662
c1036939_g2	24.605	29.343	30.245	33.067	36.535	27.585	26.721	28.192	27.748	22.433	30.559	36.215	25.254	26.356
c1039995_g1	13.448	17.437	13.791	14.349	11.2	15.836	17.015	15.555	14.05	18.143	12.997	12.671	15.443	15.518
c1035071_g1	7.568	6.272	6.603	7.096	5.605	7.101	6.898	8.314	8.046	7.203	6.363	3.639	6.528	6.068
c1028481_g4	2.37	0.874	3.669	3.717	0.897	4.005	4.932	10.712	2.41	2.436	5.654	2.362	3.445	1.861
c1041051_g2	0.77	0.998	1.209	0.586	1.169	0.552	0.652	1.038	1.154	0.718	0.509	0.295	0.84	0.859
c1034139_g2	0.878	2.604	1.658	1.858	2.379	2.585	2.093	1.061	3.87	3.621	1.978	3.752	1.88	2.667
c1044371_g5	6.973	6.68	15.082	8.706	8.116	7.519	6.436	3.771	4.356	6.436	12.847	8.259	8.141	8.645
c1009942_g2	0.478	1.302	0	2.602	1.633	0.644	2.671	0	1.578	2.349	0.32	1.007	0.678	3.893
c26717_g2	0	0	0	0	0.716	0.327	0.074	0	0	0	0.42	0	0	0
c1031814_g1	0.127	0	0	0.282	1.361	0	0.074	0	2.3	0.806	0.559	1.546	0.429	4.17
c1040709_g1	13.76	10.063	4.905	15.61	7.228	5.701	16.174	15.647	5.393	6.902	6.004	6.626	2.482	20.762
c1039938_g5	30.398	34.636	68.412	38.473	51.788	41.142	31.737	52.372	27.339	43.284	48.061	34.46	44.782	29.953
c1035827_g1	2.653	2.889	3.166	2.489	3.095	3.709	3.544	3.194	3.312	3.397	2.717	1.98	2.319	3.168
c1115534_g1	0	0	0	0.282	0.121	0	0	0.3	0.4	0	0	0	0	0.081
c1038750_g1	4.486	9.92	8.56	7.85	5.847	10.472	11.82	3.229	5.275	7.717	8.391	9.067	6.099	6.479
c1033100_g5	3.511	3.877	3.152	3.413	2.732	3.28	3.176	4.439	3.94	2.456	4.655	2.327	3.894	2.891
c1038388_g1	22.176	17.969	16.957	17.637	19.528	19.922	17.067	18.334	17.771	20.113	17.392	15.511	22.983	15.563
c618777_g2	0.244	0.304	0	0.113	0.222	0	0.105	0	0	0	0.36	1.033	0	0.385
c1020556_g1	0.546	0.418	0.584	1.092	0.585	0.398	0.389	0.577	1.405	0.815	0.839	1.198	0.334	0.394
c1042170_g1	18.802	16.724	19.96	12.614	18.318	8.071	11.589	16.085	15.707	11.008	13.976	15.736	14.278	12.994
c1027317_g1	167.698	91.707	259.912	276.951	101.813	260.502	243.896	257.871	59.537	230.069	221.252	80.679	207.484	207.526
c1124088_g1	0	0	0	0.417	0	0	0.231	0	0	1.291	0.669	0	0	0.385
c1039596_g10	8.25	7.041	9.036	9.371	6.079	4.271	6.404	2.56	6.35	4.659	8.971	7.399	8.017	8.52
c1018524_g1	101.783	55.437	102.408	67.779	39.429	48.937	44.535	78.304	30.958	59.272	54.963	45.872	56.216	32.665
c1038761_g1	12.571	24.05	25.612	18.933	19.931	16.183	17.004	11.012	17.685	17.725	15.224	21.772	13.524	20.27
c903425_g1	0.341	0.276	0	0.349	0.403	0.501	0.242	0.53	0.353	0.573	0.13	0.174	0.697	0.143
c1024399_g2	0	0	0	0	0	0	0	0	17.096	0	0	0	0	0
c1041641_g1	11.342	9.217	13.628	9.911	7.964	9.706	8.76	13.076	8.124	11.794	11.169	7.938	8.991	10.918
c1037987_g1	20.187	11.783	26.631	15.081	12.783	16.673	12.188	20.49	10.118	16.434	16.643	10.491	13.82	13.156
c1037652_g3	2.37	4.552	6.4	3.683	3.498	5.701	14.533	2.813	14.937	6.824	3.816	8.52	3.264	10.56
c1019810_g2	116.373	41.801	160.561	127.731	125.847	90.733	104.139	303.797	81.076	127.231	91.746	74.305	86.471	107.66
c1018632_g1	5.812	1.853	1.861	4.077	3.075	3.749	3.575	3.678	3.171	2.669	4.695	4.377	4.114	4.099
c1031241_g1	20.343	21.865	15.041	17.728	20.133	20.729	17.772	22.738	15.589	21.142	26.363	17.864	25.14	15.375
c1039518_g1	16.998	28.469	25.204	24.327	16.816	20.75	30.475	20.467	15.95	21.103	21.768	20.678	16.168	17.881
c1029373_g2	1.775	0.988	1.522	1.566	0.635	1.144	1.272	1.879	0.542	1.126	1.359	0.617	2.291	2.202
c1031474_g1	28.652	82.5	60.314	41.323	70.237	32.315	38.856	28.215	57.921	29.325	32.816	75.147	37.261	30.329
c1036149_g9	1.677	1.454	1.223	1.194	1.371	1.655	1.178	1.142	3.022	2.184	1.369	1.911	1.661	0.904
c1043010_g1	127.295	64.578	65.056	91.825	57.958	47.129	79.238	102.888	45.016	73.667	67.86	52.472	71.554	85.296
c1039826_g2	10.025	9.303	12.256	11.387	8.872	8.592	9.275	11.761	7.119	11.086	11.888	7.86	9.21	10.471
c1035962_g1	127.071	88.505	150.154	107.503	128.387	104.209	80.699	146.842	72.261	85.17	125.091	78.76	100.311	90.684
c1040560_g7	12.093	9.312	13.737	12.806	11.926	11.044	9.727	11.542	9.914	9.862	10.779	9.431	9.926	9.075
c1039623_g8	6.163	6.148	7.337	4.73	7.329	5.609	4.879	5.569	6.805	5.475	3.816	5.567	6.452	6.426
c1040750_g1	6.076	6.889	4.198	6.634	7.501	2.942	6.215	3.551	6.382	6.067	6.244	5.628	5.622	6.56
c1042654_g2	0.244	0.846	0.91	0.304	0.444	0.501	0.599	0.334	0.479	0.874	0.719	0.573	0.582	0.492
c1094066_g1	0	0	0	0	0	0	0.095	0	8.469	0	0	1.876	0.391	0
c934607_g1	0	0	0	0.969	0	0	0.578	0	0	0.194	0.22	0	0.458	0.841
c1039936_g1	10.913	18.919	27.772	15.52	17.824	16.786	14.964	13.987	14.043	17.182	18.301	16.752	16.139	13.03
c1027498_g5	0	1.254	0	0.867	1.19	0.776	0.473	0	0	1.359	2.098	0	0.534	0.403
c426927_g1	0.166	0.152	0	0.203	0.081	0.112	0.105	0	0.392	0.34	0.13	0.174	0.468	0
c919335_g3	0	0	0	0	0.575	0.184	0.042	0.231	0	0.408	0	0	0.63	0.251
c1042588_g2	65.759	36.318	50.803	67.137	33.974	44.187	55.251	95.047	38.493	44.323	41.787	30.413	44.133	36.961
c1026436_g1	3.686	5.834	4.688	22.278	3.942	9.195	20.864	24.122	10.196	4.795	10.959	10.161	5.469	17.899
c1035533_g1	15.379	27.386	18.547	19.158	18.681	23.856	22.388	20.328	26.798	25.404	19.64	24.681	21.58	19.232
c892780_g1	0	0	0	0.484	0	0	0	0	2.732	0	0	0	0	0
c1035248_g2	50.233	40.908	48.371	55.964	42.524	37.117	81.131	53.583	35.817	36.45	37.791	38.533	34.97	60.676
c1019406_g1	0.478	2.708	3.397	0.732	0.645	0.49	0.747	3.494	0	0.621	0.829	1.659	0.945	0.761
c699005_g1	4.418	3.63	8.818	7.546	3.085	5.108	5.268	4.704	4.529	7.125	6.004	5.723	5.612	11.142
c1026709_g1	1.268	0	0	1.532	1.381	2.891	1.998	0.392	0	0.757	0	0	1.174	1.36
c1037814_g1	13.517	12.743	21.631	12.997	13.418	10.114	9.244	13.525	7.692	9.94	13.406	11.62	10.814	9.656
c341306_g2	0	0	0	0	0.192	0	0	0	0.879	0	0	1.502	0.325	0
c1044012_g1	94.108	29.457	51.034	68.883	39.217	20.77	61.518	73.462	29.396	22.987	32.047	22.493	30.007	50.08
c694809_g1	0	0.162	0	0.113	0.232	0	0	0.184	1.256	0	0	0	0	0.295
c1029618_g1	0.839	1.853	1.318	0.811	1.18	1.492	1.01	0.992	1.264	1.34	1.319	0.764	1.25	0.975
c1039807_g1	0.829	4.827	3.886	3.852	1.926	3.004	6.688	1.672	3.006	2.708	3.806	2.918	2.023	1.853
c1006538_g1	0	0.57	3.139	1.273	0.494	0.705	1.725	0.577	7.308	1.582	0	2.692	2.233	0.635
c992748_g1	0	0	0	0.653	0	0	0.126	0	0	0.32	0.35	0	0.248	0
c368187_g1	0	0	0	0	0.534	0	0.105	0	0	0	1.249	0	0	0
c1022599_g2	10.24	10.491	13.723	9.179	11.745	12.27	10.463	11.023	12.025	14.347	10.409	9.11	11.539	10.515
c636203_g1	0	0	0	0	0	0	0.095	0	0	0	0	1.772	0.372	0.286
c1020912_g2	2.341	0.418	0	0.473	0.484	0	0.421	0.738	0	0	0	2.466	0.277	1.056
c1090988_g1	0	0	0	0.338	0	0	0	0	0	0	0.549	0	0	0.618
c1028197_g2	15.847	4.932	20.164	8.841	8.821	3.923	3.481	16.696	3.626	4.019	6.413	6.861	5.956	4.376
c1037452_g2	3.521	5.701	10.408	5.226	6.119	9.655	5.006	5.108	8.242	9.824	11.978	2.597	7.569	4.851
c1035967_g2	13.487	21.789	8.084	23.426	20.203	10.482	12.114	17.884	29.137	10.717	12.717	15.085	15.109	22.123
c1016320_g1	0.371	0.257	0.122	0.405	0.353	0.133	0.326	0.219	0.102	0.32	0.29	0.061	0.639	0.394
c1038050_g1	0.254	2.718	4.429	3.3	2.278	3.239	3.239	1.303	1.837	1.99	3.327	3.595	2.062	4.922
c1006957_g2	0	0	0	0	0	0	0	0	4.254	0	0	0	0	0
c996883_g1	8.28	3.991	1.114	1.442	3.539	2.299	0.463	4.901	0.746	2.145	2.328	2.258	1.708	1.011
c1032493_g3	13.985	8.353	19.294	9.066	7.107	8.613	6.394	17.411	3.069	6.455	9.77	10.821	7.597	4.734
c1032881_g1	27.813	22.492	17.772	25.048	17.36	23.958	22.094	32.021	34.451	26.141	22.167	24.464	22.505	21.138
c1033980_g2	7.938	18.606	6.522	6.183	17.945	10.39	9.801	8.948	11.892	14.998	11.089	11.429	11.759	6.587
c927889_g1	0	0	0	0.101	0	0.072	0.158	0.161	0	0.146	0	0.929	0.325	0.26
c1016474_g1	11.039	20.449	19.212	14.011	13.882	10.145	11.126	14.794	13.415	11.163	12.138	12.567	10.585	10.668
c993199_g1	0.829	0	0	1.577	1.29	0	0.179	0	0	0	0	0	0.744	0
c1042736_g6	9.021	4.419	0	1.318	1.038	0.695	0.389	2.744	3.587	0.641	0.709	1.12	1.241	0.582
c1038476_g1	13.546	13.17	10.992	11.263	12.914	11.269	10.411	13.237	15.346	10.212	11.208	11.003	11.253	11.267
c813484_g1	0	0	0	0	0.192	0.184	0	0.45	0	0	0	0	0.334	0
c1139876_g1	0	0	0	0	0.071	0.143	0.2	0	0	0.155	0	0.512	0.239	0.188
c1040475_g4	5.403	7.326	8.152	8.492	7.178	8.776	6.425	12.903	10.903	7.62	11.978	5.845	5.784	7.634
c1034090_g1	60.181	71.515	204.19	152.036	56.678	62.249	69.521	81.66	36.123	45.633	88.269	60.531	52.723	71.147
c1038404_g5	6.319	3.307	2.745	3.503	4.94	4.036	3.081	7.91	5.652	5.057	4.445	2.996	5.698	2.542
c839295_g1	0.917	1.929	3.166	0.912	1.714	2.084	0.925	2.56	0.73	1.116	0.979	1.086	1.88	0.68
c1031103_g6	3.462	1.311	2.323	2.117	1.895	2.248	3.744	2.272	2.214	2.893	3.406	3.048	2.424	2.935
c1069827_g1	0.839	0	0	0.315	0.222	0.593	0.179	0.98	3.352	0	0	0	0.372	0.859
c1026335_g1	0.536	0.257	0.435	0.507	0.575	0.48	0.452	0.577	0.801	0.641	0.33	1.346	0.429	0.304
c357981_g1	0.234	0.143	0	0	0	0.143	0	0.334	3.885	0.146	0.17	0	0.229	0.179
c1036131_g1	3.267	6.272	2.663	3.728	3.781	6.416	5.437	5.685	6.397	6.96	4.206	5.506	7.492	4.752
c1029230_g1	20.918	22.806	13.913	20.982	17.31	27.37	24.018	29.645	35.997	27.743	19.65	22.788	18.354	22.284
c1023186_g1	20.304	11.735	22.623	18.482	7.007	22.098	32.768	18.437	13.242	30.908	18.871	6.175	22.782	30.267
c1029353_g1	64.257	41.896	67.828	73.073	32.23	31.62	45.871	73.807	35.55	30.723	41.138	33.896	37.519	49.239
c1032093_g1	151.675	209.546	128.101	138.903	181.244	180.159	134.583	207.978	125.315	134.162	144.821	140.134	180.177	137.56
c952994_g1	8.718	8.087	8.451	5.091	6.916	8.95	6.509	6.18	9.278	5.213	6.663	8.12	8.733	6.032
c1041023_g2	7.558	20.24	13.75	9.089	12.108	15.917	19.738	4.97	22.057	18.677	13.486	17.204	16.913	13.603
c984903_g1	0.273	0.057	0	1.216	0.091	0.123	0.715	0.992	0.895	0.078	0.09	0	0.21	0.796
c1023355_g1	3.043	1.976	2.405	2.579	1.119	4.424	6.026	5.189	0.981	2.097	1.788	2.119	2.987	7.795
c1041856_g1	38.687	23.366	21.876	26.58	17.038	23.375	24.039	32.632	17.818	24.481	22.777	16.917	22.754	20.118
c1037354_g1	19.114	14.32	16.889	17.311	13.418	15.427	15.732	20.029	11.539	17.657	19.1	14.529	16.617	18.632
c1135791_g1	0.79	1.083	0	0.811	2.127	0	0	0.288	1.523	0	0	0	0	2.023
c1033961_g2	1.131	1.568	0.788	0.867	1.089	1.103	0.841	0.346	1.719	1.252	0.39	1.971	0.916	0.635
c1018214_g1	1.473	1.577	3.288	2.253	2.137	5.466	2.093	3.171	2.959	4.912	3.167	3.769	3.159	1.691
c1167607_g1	0	0	0	0.451	0.151	0	0	0	0.636	0	0	0	0	0
c1048455_g1	0.302	0.361	0	0.068	0.192	0.419	0.147	0.115	0	0.485	0.45	0.313	0.076	0.116
c1038130_g1	1.872	2.661	0.87	1.791	2.047	2.166	1.83	2.099	3.76	1.815	2.667	3.891	1.603	2.04
c1023133_g4	29.627	32.859	27.908	24.981	31.474	34.236	32.294	32.47	34.993	28.578	26.153	35.381	29.091	28.504
c992161_g1	1.794	1.463	1.44	1.43	1.462	1.471	1.704	1.303	0.699	1.806	1.658	2.51	2.167	1.477
c947819_g1	0.517	0	0	0.394	0.796	1.001	0.168	0.507	0.487	1.116	0.38	0.721	0.678	1.083
c1031629_g1	3.179	4.048	1.889	4.156	5.353	0.695	3.67	0.346	1.798	1.932	4.236	2.232	3.98	2.524
c1043708_g1	56.29	54.696	90.777	154.806	52.766	85.155	170.937	135.577	65.071	101.362	87.25	72.837	68.91	138.553
c1037647_g1	14.745	14.643	17.31	17.547	13.711	21.986	23.125	11.992	17.402	15.696	12.877	18.385	18.335	16.279
c1033707_g1	68.431	8.115	75.668	105.971	11.281	20.811	97.693	126.295	11.225	12.813	37.402	11.377	15.433	69.304
c1043949_g2	40.12	30.769	43.642	46.031	30.345	45.872	44.872	32.493	35.181	44.119	44.474	32.637	38.645	47.467
c1032482_g18	22.371	21.675	21.808	15.148	23.258	14.446	10.579	17.111	20.259	12.144	13.306	20.582	13.82	9.531
c1039606_g2	1.921	4.979	3.682	4.077	4.385	3.719	4.091	2.652	5.181	3.155	4.326	2.684	4.219	3.32
c1006509_g1	0	0.599	0	0.191	0	0	0.284	0	0	0	0	0	0.639	0.501
c1025539_g1	0.419	2.955	2.867	1.96	1.986	4.557	3.313	2.11	2.653	0.99	1.329	2.067	1.88	3.517
c1030554_g1	3.959	5.796	4.959	12.051	3.952	12.423	11.788	3.713	3.846	9.445	3.696	3.656	7.149	9.71
c988356_g1	0.137	0.314	0	0.755	0.202	0.184	0.221	0	0.251	0.184	0.11	0	0.277	0.34
c1015871_g1	366.867	366.098	345.349	199.407	423.874	340.14	195.66	444.425	258.001	237.573	272.739	266.902	263.843	195.901
c1117425_g1	0	0	0	0	0.423	0	0	0	0	0	0	0	0	0.277
c1017027_g1	11.469	2.566	9.538	11.24	6.059	2.85	3.081	4.163	5.801	2.99	6.124	3.231	3.465	4.913
c1040745_g1	30.807	24.231	29.444	21.715	24.72	27.636	18.561	34.523	24.145	26.53	18.99	29.823	25.111	20.467
c1019998_g1	3.111	1.416	0	1.149	2.389	0.47	0.431	1.43	0.557	0.379	0.719	0	0.095	1.074
c1042230_g1	7.246	8.01	7.772	8.199	9.134	9.706	9.002	5.892	9.521	9.329	9.43	9.649	9.917	9.612
c1042178_g1	7.899	12.695	9.688	8.537	11.674	5.445	8.896	10.112	14.639	6.533	6.234	9.275	4.095	14.847
c1037178_g2	41.603	41.972	45.409	44.679	40.356	45.218	43.662	31.006	30.565	42.158	48.081	27	47.063	46.429
c1024714_g1	0.507	1.017	0.829	0.619	0.706	0.327	0.578	0.542	0.754	0.738	0.46	0.643	1.269	0.618
c1041331_g3	4.486	5.986	4.81	4.077	4.103	4.955	4.501	3.355	3.83	4.737	4.226	5.454	5.049	4.868
c1028663_g1	1.824	1.473	0	1.464	0.665	0.807	0.62	1.649	0.604	0.398	0.539	0.2	0.639	0.644
c992865_g1	0.322	0.665	0	0.214	0.151	0.143	0.021	0.473	0.754	0	0	0	0.239	0.313
c1040138_g5	0	0.133	0.87	0.293	0.131	0.797	0.484	0.323	0	0.563	0.48	0.46	0.105	0.17
c1032117_g7	1.356	0.874	0	0.518	1.774	0.736	0.4	1.66	0.903	3.029	1.269	0	1.67	1.199
c1029462_g1	0	1.539	2.582	1.644	0.907	1.175	1.704	0.473	0	1.728	1.688	2.875	1.813	0.913
c370265_g1	0	0	0	0	0	0	0	0	0	0	0.529	0	0	0.904
c1090196_g1	0	0.342	0	0	0.081	0.082	0.705	0	0.824	0.175	0	0	0.534	0.215
c1035718_g6	7.968	9.284	6.359	6.836	8.922	7.989	6.835	4.693	13.43	7.707	7.502	3.456	9.229	7.535
c1025127_g1	15.681	15.147	19.783	18.617	14.779	11.381	18.087	10.539	13.148	10.688	12.967	13.096	12.713	15.617
c1027194_g1	6.329	6.471	10.177	8.616	5.736	12.536	9.801	14.263	11.052	11.027	11.019	7.278	11.577	8.717
c1039043_g5	11.625	5.293	15.666	3.424	4.426	27.37	4.017	7.553	3.407	19.278	15.294	4.125	14.66	4.242
c1146279_g1	0	0	0	0.169	0	0.215	0.053	0.265	4.152	0.243	0	0	0	0
c1038048_g3	2.341	1.843	6.332	1.825	1.865	2.115	1.304	0.934	2.669	2.048	2.378	1.754	1.899	1.557
c997349_g2	2.175	0.38	0	0	0.302	0	0.589	0	0	0.33	0	5.723	3.302	0.796
c1038469_g3	14.024	12.03	8.424	14.45	10.596	11.044	15.753	14.955	14.576	10.435	10.739	10.326	10.518	15.115
c1038563_g1	3.15	1.473	1.834	3.221	1.986	1.144	3.512	1.372	0.738	1.854	2.797	1.537	3.398	1.79
c1009396_g1	0	0.561	0.625	0.214	0.534	0.337	0.652	0	2.221	0.612	0.23	1.311	0.153	0.492
c1027870_g1	280.823	571.634	302.427	335.314	401.413	423.558	320.4	397.668	335.435	334.091	319.002	277.714	320.651	232.325
c1036435_g3	10.172	15.85	8.411	14.123	13.943	10.482	11.263	11.323	21.719	12.678	8.212	12.289	10.279	12.619
c1040771_g1	67.973	1.131	35.531	40.523	1.462	51.083	58.29	50.077	0.33	56.864	45.973	0.66	32.002	67.997
c1043155_g2	17.388	12.895	18.669	19.417	14.779	13.976	15.448	17.803	10.801	14.143	15.964	13.331	12.293	16.664
c1039464_g1	15.818	19.518	19.362	16.365	14.164	13.823	17.751	17.008	15.785	17.308	16.463	14.599	16.216	14.57
c1027771_g1	14.911	30.417	20.449	27.109	19.84	24.172	37.027	21.874	32.873	21.055	18.351	28.972	16.741	22.015
c1012092_g1	3.667	4.01	3.954	4.708	3.085	2.615	4.543	4.428	5.518	2.359	3.746	4.03	2.653	4.152
c988512_g1	0	0	0	0.315	0.212	0.204	0.042	0	0.377	0	0.25	0.756	0.172	2.049
c917154_g1	0	0.437	0	0.079	0.06	0	0.179	0	0.863	0.116	0	0	0	0.215
c1157691_g1	6.592	5.112	11.277	7.186	5.767	6.569	7.74	6.019	6.515	6.378	10.03	7.113	6.5	12.708
c990306_g1	13.731	13.797	9.674	11.972	14.427	12.056	9.948	12.499	10.644	11.319	12.597	13.739	11.024	11.187
c1029728_g2	11.898	16.563	19.634	12.862	16.08	18.032	15.132	21.643	13.156	18.56	18.641	10.456	16.397	12.511
c1043029_g2	1.346	3.734	2.296	2.624	2.359	2.636	2.503	2.721	3.83	2.883	3.057	3.222	2.921	2.497
c1114125_g1	0	0	0	0	0.242	0	0.2	0	0	0	1.139	0	0	0
c1038513_g1	3.111	7.336	2.989	5.496	6.341	3.77	4.964	3.563	3.917	4.232	3.027	7.686	3.169	4.367
c1041449_g1	1.648	2.623	4.321	4.55	1.674	3.893	4.238	5.662	2.166	3.135	4.435	3.535	3.36	4.555
c1031023_g1	5.49	10.225	11.128	8.481	11.231	18.911	10.358	6.757	12.897	16.784	10.239	8.19	11.911	5.45
c1014104_g1	0.205	0	0.788	0.451	0.615	0.245	0.116	0	0	0	0.29	0	0	0.081
c1042822_g1	18.88	21.39	30.762	18.471	24.095	15.979	17.635	18.933	17.638	18.055	18.911	18.246	17.752	17.917
c1041621_g1	2.311	3.278	4.307	2.084	2.309	2.636	4.795	2.917	4.749	4.281	3.826	2.519	3.741	4.502
c1026991_g1	7.334	5.141	7.894	7.152	6.422	11.391	9.527	8.613	6.782	9.571	6.703	9.449	8.342	6.945
c1027136_g1	5.793	8.058	4.09	0.822	8.972	6.058	2.335	9.801	10.4	5.368	6.763	7.599	5.765	2.372
c1041452_g2	24.361	12.154	25.626	27.92	13.489	25.776	35.47	18.276	11.052	26.025	28.98	14.147	27.163	17.908
c1158805_g1	0	0	0	0	0	0.184	0	0	0	0	0.959	0	0.353	0
c1040751_g1	2.623	0.656	0.693	4.381	0.262	0.347	0.957	1.476	0.597	0.058	0.39	0	0.296	2.139
c1035607_g1	22.771	33.534	35.273	46.053	40.669	37.25	39.014	24.376	27.308	27.355	43.285	48.121	36.602	34.884
c1024687_g1	17.359	35.881	23.343	18.223	45.729	24.744	20.958	19.602	48.297	28.364	36.183	56.137	23.956	43.154
c1017634_g1	30.358	34.18	22.175	30.117	32.503	31.109	22.935	39.389	19.09	25.666	34.475	28.607	24.93	24.002
c1034805_g5	574.5	652.328	1467.63	1691.52	820.489	753.91	1159.2	657.603	400.263	634.294	505.68	682.449	383.128	1043.97
c1137667_g1	0	0	0	0	0.101	0	0	0	0	0	0	0	0	0.644
c1044365_g1	0.858	3.563	2.894	4.573	1.512	2.585	5.174	1.718	2.732	2.66	1.289	2.397	1.708	3.517
c992918_g2	0	0	0	0.327	0.071	0.715	0.494	0	1.641	0.767	0.35	0	0.697	0.188
c1041371_g5	1.775	3.82	9.348	5.834	8.025	3.729	3.134	5.097	0.565	6.164	6.813	2.883	4.992	4.555
c865299_g1	0.644	0	0	0.777	0	0	0.221	0	0	0	0	0	0	0.922
c1166305_g1	0.224	0.409	0	0.304	0.141	0.072	0.063	0.484	0	0	0	0	0.439	0.26
c1034071_g1	10.698	8.989	12.908	12.975	4.789	11.524	12.524	14.967	5.29	11.561	11.198	4.907	11.682	7.571
c1036939_g1	8.397	15.945	16.889	14.304	12.057	9.675	11.946	13.514	16.727	10.756	14.395	9.814	10.661	11.303
c1043386_g1	32.806	19.803	25.802	26.366	16.947	23.488	24.124	36.356	25.236	23.54	26.802	20.218	26.199	25.139
c1030461_g1	8.143	17.978	6.074	10.452	9.89	9.91	9.601	16.189	12.834	9.756	9.66	12.775	7.187	8.636
c1019323_g1	50.448	26.835	31.455	33.833	29.498	26.696	26.784	55.416	27.716	24.19	29.22	23.396	22.191	30.249
c1029471_g2	10.513	4.913	0	4.415	6.704	4.853	5.405	0	0	7.775	3.137	6.374	5.583	3.204
c904064_g1	2.184	0.789	0	2.759	1.633	1.185	1.283	2.202	1.02	1.194	0.909	1.52	0.239	0.922
c1038806_g1	32.309	26.236	32.976	23.156	25.809	19.503	23.314	29.299	16.476	22.453	24.545	23.301	30.131	25.998
c1023569_g1	1.141	1.862	5.843	0.676	1.522	1.165	0.957	1.326	0.612	0.747	0.489	2.023	0.401	0.26
c1043915_g1	0	0	0	0	0	0	0	0.138	79.192	0	0.14	0	0	0
c1032248_g1	17.447	14.615	20.626	15.227	14.618	15.427	15.217	20.767	13.407	14.978	17.272	12.263	14.469	11.616
c1036025_g5	2.877	1.634	3.655	2.94	3.135	2.575	2.629	1.787	0.33	2.427	0.909	4.03	1.079	1.593
c990349_g1	0.273	0	0	0.732	0.161	0.163	0.189	0.784	0.275	0.524	0.599	0	1.079	0.107
c1058504_g1	0	0	0	0	1.21	0.266	0	0	0	0	0	0	0	0
c1030906_g1	3.764	3.677	1.617	4.347	3.851	5.527	6.93	8.579	1.429	10.707	10.16	10.213	7.664	5.11
c1028074_g3	8.192	10.966	9.076	10.227	5.746	11.156	12.272	12.465	10.973	11.357	7.023	7.173	10.699	8.242
c1137886_g1	0	0	0	0.225	0.151	0	0.4	0	0	0.33	0	1.164	0	0
c1058672_g1	0.254	0	0.965	0.225	0.222	0	0	0	0.981	0	0	0	0	0.197
c1028448_g1	8.806	39.539	42.963	14.754	66.83	19.136	10.569	14.425	23.76	14.066	21.538	35.902	20.635	10.104
c449675_g2	0.809	0.637	0	0	2.107	0.572	0.62	0.473	1.06	0.466	1.998	0	3.274	1.396
c1043075_g2	42.12	49.289	37.053	59.681	47.423	30.68	44.43	27.8	41.123	34.907	46.592	39.306	39.59	50.438
c1035780_g2	51.784	50.543	71.361	61.956	57.041	46.843	45.618	55.059	38.674	42.42	52.646	50.527	38.206	48.774
c1030702_g2	19.104	15.717	15.068	17.604	15.495	13.751	14.838	22.023	17.198	14.25	15.504	20.417	12.102	14.963
c1069910_g1	0.458	0	0	0.191	0	0.245	0.053	0	1.476	0	0.31	0	0	0.17
c1044374_g1	0	0	0	0	0	0	0	0	33.219	0	0	0	0	0
c1036455_g3	0.137	0.276	0.285	0.158	0.282	0.378	0.263	0.427	0	0.505	0.21	0.434	0.277	0.224
c1049189_g1	0	0.162	0	0.113	0	0	0.705	0	0	0	0	0	0.124	0
c1023297_g2	2.506	3.183	11.631	10.362	4.748	6.079	7.74	4.139	4.254	5.426	8.491	8.363	6.586	7.822
c1034458_g1	30.729	28.317	45.531	31.04	34.085	38.455	28.898	39.031	32.857	39.955	36.443	27.382	33.128	27.492
c1042701_g1	8.075	9.882	12.718	10.238	10.213	8.296	8.57	9.397	8.674	8.872	9.36	8.103	8.991	8.896
c1038586_g3	0	1.055	0	1.216	1.381	0.48	1.115	0	0	2.504	2.587	0	1.479	0
c1032952_g1	5.978	20.202	19.253	9.404	16.261	14.814	10.537	4.543	14.113	13.639	10.669	23.318	13.429	8.072
c1026797_g2	25.96	25.894	18.696	18.403	26.585	19.779	18.855	22.254	16.97	17.754	16.533	22.172	18.048	15.545
c1026732_g1	17.115	7.811	14.049	20.791	7.037	8.664	9.559	15.589	9.765	7.474	6.553	5.966	8.771	18.373
c1006478_g2	0.692	0	0	4.077	0.212	0.685	1.472	1.326	0.683	0.146	0.849	0.973	0.458	4.537
c1001610_g1	0.478	0.646	0	1.205	0.272	0.644	0.715	0	0	0	0	0	0.449	1.065
c1039429_g1	28.379	19.879	25.897	15.351	20.869	34.082	16.689	26.797	21.303	29.684	23.606	14.347	22.696	9.826
c1020836_g1	0	0.808	0.679	2.162	0.675	0.317	3.039	0.876	2.889	0.66	1.249	1.407	0.582	3.132
c1035555_g2	1.911	0.608	0	3.199	1.411	3.749	1.598	3.332	0.322	1.01	3.377	1.329	0.773	1.217
c1038015_g1	0.985	2.699	4.321	9.483	4.648	5.527	10.705	1.753	6.931	4.475	5.005	6.731	5.03	11.106
c1036981_g2	5.315	6.604	5.965	4.494	5.736	7.795	7.666	4.485	7.323	5.32	5.574	6.401	6.738	7.849
c1032817_g2	43.27	23.3	21.767	38.372	29.72	28.79	30.454	35.018	21.735	26.044	32.586	26.748	27.783	27.841
c1040613_g3	6.329	4.295	8.465	6.183	3.619	4.362	5.29	4.37	4.608	5.349	5.245	3.595	6.147	6.551
c1035066_g1	0.302	1.169	1.236	0.327	1.21	0.725	1.609	0.773	6.091	0.679	0.499	2.466	0.649	0.635
c639666_g2	0	0.323	1.726	0	0	0.133	0.063	0	1.044	0.291	0	0	0.897	0
c1025226_g1	65.895	52.073	94.731	62.238	53.069	38.067	40.266	78.858	34.616	32.655	49.789	51.682	32.451	26.866
c1035178_g5	0.614	0.494	2.554	0.766	0.343	0.603	0.494	0.346	0.699	0.66	1.608	1.78	1.603	0.403
c1034124_g2	1031.94	2040.06	1428.62	1744.72	2059.86	1360.49	1478.14	1192.71	1213.8	1184.78	1335.27	1890.91	1679.54	1140.27
c1012006_g1	0	0.162	0	0.09	0.272	0.092	0.305	0.288	0	0.184	0.14	1.372	0	0.268
c918367_g1	0.312	0.855	0	0.158	0.091	0.378	0.042	0	0	0	0	0.643	1.537	0
c250774_g1	0.322	0	0	0.372	0.202	0	0	0	0.463	0	0	0	0	0.125
c1015788_g2	29.149	19.404	27.868	29.137	22.441	32.213	31.432	39.262	17.182	28.306	23.356	18.463	36.039	27.269
c1019460_g3	68.948	104.165	89.459	87.815	110.936	116.244	84.632	110.636	111.987	94.887	89.338	100.836	94.288	74.181
c1046726_g1	0.176	0.314	0	0	0.161	0.102	0.147	0.127	0	0.34	0	1.086	0.086	0.134
c989728_g1	7.597	14.7	29.131	14.045	14.729	9.185	14.47	15.855	15.754	5.999	17.332	17.673	7.464	13.478
c1010461_g1	2.311	0.627	0	0.969	0.796	3.514	1.672	0.311	6.562	2.281	0.939	5.845	0.439	1.029
c1029575_g1	0.195	1.805	0	0.901	0.978	0.96	1.693	0.438	0.761	0.252	0.579	1.242	1.365	1.477
c1002913_g1	0	0.504	0	0.124	0.323	0.48	0.326	0.773	0	0.514	0.779	1.129	1.05	0.313
c954930_g1	0.234	0	0	0.428	0	0.215	0.231	0.173	0	0.155	0	0	0.115	0.188
c1031893_g1	0	0	0	0	0	0	0	0	7.512	0	0	0	0	0
c1042200_g1	13.312	17.427	26.93	17.818	19.487	22.282	21.484	8.717	18.925	19.773	19.59	23.596	23.269	25.174
c1027352_g1	28.447	33.315	47.936	27.199	65.902	20.811	19.349	22.485	43.376	23.404	22.077	43.006	19.766	29.032
c1035996_g4	37.039	43.169	36.862	45.096	43.159	44.462	57.68	45.5	28.697	54.224	49.419	34.46	55.424	51.852
c1076537_g1	0	0	0	0	0.373	0	0	0	0	0	0	0	0	0
c1022299_g1	4.964	8.866	6.305	6.228	8.952	6.998	7.151	7.449	6.138	6.038	6.803	11.854	6.967	6.435
c1042236_g1	7.285	9.179	7.188	6.836	8.166	6.447	6.625	5.938	7.787	5.368	6.294	6.713	6.156	7.356
c1026181_g1	13.994	15.384	11.264	17.682	16.11	20.464	18.424	21.989	14.396	18.007	24.225	24.048	23.775	12.923
c1029093_g1	5.607	11.061	9.402	7.805	6.906	7.53	7.235	8.959	8.846	9.154	8.621	4.177	10.728	6.614
c1041025_g1	42.832	55.589	46.849	78.794	39.842	52.339	79.017	64.825	65.205	56.729	44.075	62.65	44.047	72.078
c1040943_g1	16.13	9.578	19.933	16.252	12.803	12.904	15.017	14.771	20.236	9.862	12.427	17.482	12.102	13.603
c1035199_g1	7.724	15.251	13.954	10.598	10.666	12.321	10.316	10.078	14.804	12.212	11.428	13.748	11.215	9.039
c942336_g1	0	0.304	0	0	0	0.123	0.168	0	0	1.67	0	0.947	0	0.671
c1038167_g3	7.636	11.07	14.321	10.576	8.176	10.431	10.579	10.02	11.366	10.163	11.588	8.276	8.828	12.216
c918139_g1	55.1	125.232	77.774	78.783	100.845	96.894	82.214	90.1	115.731	84.811	91.746	129.973	85.651	60.408
c1171087_g1	0	0	0	0	0	0	0.252	0	0	0	0	0	0	0
c1095100_g1	0.839	0	0	0.315	0	0.194	0	0.484	0	0	0	0	0.754	0
c1034227_g1	1.58	6.357	5.992	5.981	10.172	2.636	3.954	2.583	9.372	3.504	4.665	7.53	2.94	5.558
c1013315_g1	12.395	5.074	12.174	16.185	5.777	12.699	20.275	17.111	18.218	11.183	12.167	4.229	9.239	15.089
c1135094_g1	0	0	0	0	0.272	0	0	0	0	0	0	0	0	0.734
c1029382_g2	10.825	21.276	28.574	31.141	10.333	39.395	46.996	17.319	12.174	36.421	20.269	13.982	34.608	21.971
c923150_g1	0.273	0.076	0.285	0.259	0.091	0.153	0.21	0.323	0.126	0.272	0.32	0.148	0.172	0.197
c1114323_g1	0	0.209	0	0.169	0	0.112	0.095	0.208	0	0.359	0.42	0	0.095	0.107
c1035144_g1	76.555	63.333	107.245	60.875	66.487	62.607	43.999	94.839	47.512	57.845	69.449	56.858	56.96	52.747
c1039760_g1	2.692	5.217	4.756	5.226	4.698	7.141	6.446	3.771	5.479	8.241	5.255	5.897	5.259	5.325
c1024020_g1	3.043	0	0	0	0.202	0.981	0.568	3.632	0	0.563	0.32	0	0.534	2.121
c1039050_g4	11.547	11.108	12.568	10.497	10.636	15.447	12.609	12.718	10.361	15.027	15.074	15.233	21.532	8.287
c1029511_g2	25.404	37.002	36.645	86.171	54.833	41.663	53.884	36.46	57.151	29.694	61.057	59.48	40.63	64.417
c1033421_g1	10.893	3.601	5.19	3.807	3.135	2.953	2.871	4.912	4.702	4.32	2.887	3.752	2.634	3.777
c1036167_g2	269.54	251.898	212.193	202.707	291.253	170.759	177.204	302.494	179.445	145.986	190.234	200.735	151.21	277.196
c1033444_g1	0.751	3.592	1.033	1.475	2.541	2.002	1.441	1.591	3.728	1.33	1.958	4.915	1.623	1.665
c1013258_g1	0.273	0.523	0	0.079	0.252	0.174	0.347	0.069	1.648	0.534	0.07	0.929	0.086	0.107
c1042746_g1	3.95	1.758	4.511	5.609	2.702	5.67	2.366	3.182	4.372	3.077	2.737	3.17	3.827	8.144
c905580_g1	0	0	0	0	0.403	0	0.168	0	0	0.447	0.969	0	0	0.537
c1034282_g1	19.465	2.005	10.775	43.35	1.563	6.171	25.27	40.865	1.02	3.543	4.495	2.527	1.918	19.527
c1042481_g1	12.639	13.009	14.43	11.375	12.945	11.473	11.547	8.671	11.931	12.26	13.126	12.297	11.434	12.565
c1036858_g2	0.926	0.57	0.91	1.667	0.706	1.318	0.862	0.507	0.911	0.893	0.34	1.459	0.458	0.725
c1023602_g1	18.012	25.172	15.367	17.007	21.534	31.518	22.967	27.673	24.898	29.053	20.739	24.543	22.725	17.702
c1033676_g11	1.317	0.874	3.533	1.881	1.361	2.002	0.999	0.438	0.549	0.573	0.979	0.912	0.869	0.868
c1040013_g1	31.675	27.747	22.147	25.747	26.423	23.059	19.307	26.174	28.171	23.676	24.245	21.737	24.414	21.613
c1028274_g1	29.1	12.382	49.145	3.086	13.055	78.81	4.564	27.397	7.08	63.621	55.853	11.081	43.799	7.347
c1026875_g1	68.06	42.485	33.968	42.641	49.318	42.858	37.479	68.019	36.633	34.373	48.071	44.413	43.646	39.314
c1026910_g1	359.28	296.673	435.881	385.264	455.429	346.964	316.961	491.873	228.762	270.431	403.665	326.947	326.616	269.419
c474788_g1	0	0	0	0	0	0	0	0	13.791	0	0	0	0	0
c1032425_g1	0	0	0	0	0	0	0	0	10.793	0	0	0	0	0
c1013270_g1	0	0	0	0.214	0.645	0.215	1.336	1.199	1.868	0.301	0.689	0.999	1.05	0.743
c975296_g1	2.077	2.499	2.758	1.577	3.791	2.074	1.882	2.041	0.824	2.475	2.048	3.613	2.052	1.503
c1036511_g1	6.378	16.325	6.536	14.608	16.513	8.756	15.332	7.414	20.016	7.717	9.76	16.145	8.027	15.957
c1095068_g1	0	0	0	0.349	0	0	0.41	0	0	0	0	0	0	0.761
c1036250_g1	44.733	28.745	39.661	38.361	34.297	42.766	41.57	32.655	33.611	46.012	46.003	36.666	48.075	43.181
c1037069_g4	3.764	2.727	4.253	4.291	8.297	4.179	4.816	22.439	11.146	9.494	2.867	8.163	3.951	3.884
c1032937_g1	6.836	7.697	6.495	7.062	6.906	8.827	9.075	8.475	12.512	7.222	7.342	14.234	10.165	10.856
c1043847_g1	6.037	13.55	14.837	16.185	6.997	19.83	16.826	6.78	11.546	18.842	17.132	14.321	15.634	26.911
c931189_g1	0.351	0.447	0	0	0.313	0.102	0.095	0.242	0	0.223	0.25	0	0.172	0.134
c1041672_g1	20.782	17.389	17.582	13.797	11.926	6.631	9.233	14.586	7.402	7.358	10.1	10.508	6.509	6.793
c1043405_g1	57.772	23.632	56.999	59.422	22.693	37.168	49.93	102.726	21.821	41.663	48.5	26.158	36.851	50
c987283_g1	0	0	4.457	0.338	0	0	0	0.542	0	0.495	0.549	0	0	0.152
c1001884_g1	0	0.048	0.326	0.079	0.02	0.072	0.116	0.3	0.22	0.107	0.06	0.33	0.239	0.098
c1010678_g2	0.829	1.045	0	0.935	0.111	0.072	0.084	0.899	1.217	0.155	0.27	0.243	0.057	0.761
c1040495_g2	9.323	14.006	27.963	12.941	20.435	10.288	10.085	7.368	14.129	9.474	12.347	18.906	10.155	8.278
c1028128_g1	129.606	162.319	116.905	132.405	150.173	136.166	108.346	150.555	118.015	127.319	143.862	129.86	120.526	108.457
c1028051_g2	27.277	18.52	20.232	20.453	19.064	29.393	22.241	10.654	23.085	19.502	22.357	15.762	28.633	18.668
c1070331_g1	0.234	0.143	0	0.417	0.212	0.072	0.095	0.173	0.228	0.447	0	0.486	0	0.367
c1040046_g3	46.664	51.864	49.295	57.721	41.223	52.37	61.255	45.119	51.084	62.019	57.97	46.237	57.657	60.542
c1030497_g1	10.318	20.221	17.283	22.357	15.505	11.606	23.209	13.087	14.184	12.648	16.563	15.302	10.699	16.395
c1024005_g1	2.331	4.856	1.44	5.89	3.539	4.117	4.774	2.537	3.752	1.165	3.327	8.962	2.997	4.385
c1021462_g1	1.872	1.587	1.495	2.275	1.633	1.206	1.798	1.384	2.692	2.64	2.857	0.782	2.587	2.04
c1039721_g1	2.887	2.015	2.446	2.714	1.391	2.125	5.268	0.899	3.791	2.534	3.936	3.022	4.667	2.917
c1036362_g3	13.097	16.221	19.851	21.208	18.147	21.925	16.1	16.212	9.639	19.007	23.346	21.13	16.598	15.849
c1008906_g1	59.01	48.937	45.368	48.599	55.922	55.047	45.671	81.395	62.866	57.02	56.412	49.719	53.649	46.626
c1069849_g1	0	0.209	0.693	0.158	0.161	0.317	0.074	0.127	0	0	0	0.365	0.515	0.072
c1027056_g1	26.955	12.524	13.587	17.592	15.777	13.506	17.183	44.508	11.107	15.357	16.103	14.199	14.011	16.932
c1038992_g1	5.091	5.473	4.103	5.327	3.992	3.586	5.321	4.935	4.372	4.087	5.404	4.334	4.619	5.781
c1037473_g4	16.676	20.848	16.685	18.257	15.233	19.524	19.002	21.908	18.006	22.734	20.289	18.594	19.995	19.859
c1033311_g1	13.282	12.505	11.835	13.144	11.271	14.181	13.071	9.686	14.066	13.173	13.107	14.495	13.706	12.144
c1011700_g1	2.38	2.594	1.535	1.543	1.684	1.727	1.556	0.749	3.265	2.019	1.768	0.929	3.465	1.924
c1036314_g1	17.846	7.763	7.908	14.957	8.368	13.067	21.074	16.35	15.769	15.056	14.415	11.689	11.453	24.369
c1038055_g1	0	0	0	0	0.101	5.762	0.137	0.484	0	0	0.489	1.468	0	0.134
c1041643_g1	2.974	2.49	10.68	3.705	2.833	3.637	2.671	0.692	5.212	4.883	5.305	2.11	6.252	3.41
c1036228_g1	20.626	15.109	30.123	24.327	18.489	14.834	20.538	19.279	11.758	15.939	17.722	15.094	14.355	21.434
c1029905_g1	0.419	0.675	0.34	0.743	0.927	0.347	0.799	0.196	0.911	0.107	0.25	1.042	0.248	0.868
c1021203_g1	1.151	4.333	4.416	4.325	2.409	4.536	7.571	1.222	4.615	6.766	4.116	8.433	4.324	5.2
c1016369_g1	3.462	3.174	1.427	5.316	6.644	3.433	2.229	6.722	10.667	5.97	3.926	7.252	6.089	1.906
c1043419_g1	9.157	12.315	13.057	12.051	11.886	9.246	13.366	7.322	9.137	13.289	12.597	8.415	12.923	13.755
c1029328_g1	0.059	0.323	1.019	0.056	0.313	0.593	0.284	0.184	0.942	1.058	0.47	0.13	0.649	0.224
c1027547_g1	0	0	0	0	0	0	0	0	0.314	0.32	2.687	6.869	0.162	0.063
c1037451_g1	0	0	0	0	0	0.245	0.799	0.623	0	0	0	2.527	0	0
c954598_g1	0	1.986	3.519	0.405	1.381	1.175	0.484	0.957	2.151	2.388	1.319	1.025	0.916	0.895
c1041145_g2	0.351	0.969	0.639	0.462	0.554	1.226	0.599	0.726	0.204	1.107	0.749	0.721	0.935	0.734
c951795_g1	109.468	63.371	169.515	64.017	62.616	106.395	64.663	164.761	39.82	85.937	102.195	46.723	84.763	60.739
c1032172_g1	0.634	4.979	1.223	3.683	3.781	2.799	2.934	1.015	5.777	2.155	1.678	3.778	2.978	0.904
c1031529_g1	1.833	16.04	6.359	13.11	17.491	7.162	17.341	3.851	19.019	6.911	6.913	18.09	5.163	16.673
c1067771_g1	0.595	1.112	0	0.766	1.22	0.971	0.873	0.715	0.659	0.466	0.619	2.215	0.706	0.519
c1034994_g1	22.528	41.829	41.876	36.491	51.224	41.295	34.187	24.445	38.564	44.934	32.347	43.015	30.084	22.051
c1033223_g1	0.614	1.368	0.965	2.106	2.117	0.909	1.567	1.188	1.735	0.883	1.678	1.103	0.945	2.157
c1017809_g1	1.482	2.642	8.315	2.399	3.035	1.461	2.156	1.268	1.931	2.553	2.328	5.445	1.241	1.817
c1002479_g1	0.897	1.197	1.63	0.755	0	0.971	2.135	0	0	0.553	0.609	0.938	2.329	1.826
c1003845_g2	0	0.504	0	0.338	0.222	0.429	0.852	0	0	0	0.809	0	0	0.295
c1022162_g1	2.974	2.651	1.101	1.194	1.23	2.707	1.535	1.833	2.41	2.388	1.628	0.851	1.947	1.459
c1040442_g10	2.38	1.824	0	3.886	2.329	2.493	3.596	3.528	3.838	4.232	2.188	4.316	2.854	7.329
c1041827_g2	0.468	2.461	2.038	3.48	2.651	2.585	3.723	0.773	3.148	3.126	2.408	2.128	2.482	3.132
c1041440_g1	16.871	14.862	16.522	14.461	14.185	11.708	12.914	15.163	14.019	14.813	11.938	12.653	12.513	13.451
c1039679_g1	5.978	7.089	10.965	6.915	5.575	7.366	7.351	7.195	6.994	8.212	8.232	6.175	8.752	8.126
c1013294_g1	2.536	1.615	2.745	1.543	2.026	0.828	1.283	2.018	1.201	1.097	2.248	1.72	1.661	2.237
c1037276_g1	9.742	0	5.313	3.773	0.081	4.046	2.86	5.523	0.078	7.009	4.196	0.174	3.522	6.336
c1057106_g1	0	0	0	0	0.272	0	0	0	0	0	0	0	0	0.367
c1030119_g15	1.765	0.874	0.598	1.014	1.059	2.38	1.157	1.43	1.248	1.922	0.769	2.466	1.527	1.172
c1040828_g3	1.073	2.11	1.073	1.577	1.321	1.308	1.399	1.879	1.491	1.437	0.629	0.66	1.079	0.832
c143487_g1	0	0	0	0	0.171	0	0.147	0	0	0.728	0.799	0	0.286	0.224
c1038706_g2	2.789	3.183	3.723	1.903	3.115	1.206	2.871	1.776	5.228	3.563	2.068	1.528	2.128	2.023
c1043951_g1	0	0	0	0	0	0	0	0	23.925	0	0	0	0	0
c468517_g1	0	0	0	0	0.171	0	0.074	0	1.436	0	0	0	0	0
c1115922_g1	1.58	0.361	0	1.52	1.331	0	0	1.361	2.959	0	0.35	0	0	1.539
c1005162_g1	15.828	12.486	21.808	11.297	21.121	10.932	9.832	17.849	7.19	13.969	11.368	6.088	12.484	11.643
c1012639_g1	3.14	1.093	3.315	2.354	1.946	1.737	1.903	1.349	2.198	2.796	1.718	2.076	2.205	2.094
c911923_g1	0	0	0	0	0	0	0.179	0	1.099	0	0	0	0	0
c1009698_g2	0.663	0.504	1.943	0.665	1.048	0.541	0.389	0.219	0.086	0.437	0.869	0.399	0.429	0.573
c1026823_g1	85.634	69.529	68.412	72.048	65.298	83.602	71.309	110.613	60.613	74.163	87.72	64.318	83.37	67.943
c1037904_g2	2.428	0.998	2.894	5.992	1.885	0.552	4.964	3.24	4.647	0.563	2.717	3.048	1.422	7.177
c1022038_g1	205.39	504.329	285.103	303.238	448.725	306.435	273.036	267.51	343.7	292.806	318.033	486.578	363.905	190.746
c1049661_g1	0	0.219	0	0.597	0.302	0.194	0.042	0	0	0	0.24	0	0	0
c952139_g1	14.697	23.965	21.4	22.379	19.77	29.628	27.941	36.195	26.782	26.054	30.469	16.735	32.517	17.943
c1038254_g1	6.319	8.961	6.4	6.138	9.023	6.365	8.15	4.474	11.115	5.805	7.852	11.333	7.445	6.345
c1018134_g1	54.866	5.074	11.237	22.694	5.938	8.643	5.952	35.434	7.747	8.746	12.697	6.757	9.439	21.648
c932703_g1	0	0	0	0	0	0	0	0	17.269	0	0	0	0	0
c1042326_g1	7.626	9.018	8.574	6.611	8.257	9.317	9.159	4.578	9.097	8.474	7.073	7.833	9.325	8.305
c1032806_g1	1.833	1.112	4.035	3.525	0.978	3.525	3.47	4.601	0.589	2.504	3.237	1.902	2.329	3.293
c1034110_g1	6.076	3.981	4.294	3.627	3.589	7.162	4.585	7.679	6.727	5.601	4.026	3.474	5.803	4.725
c248666_g1	0.322	0.2	0	0	0.091	0	0.084	0	0.644	0	0	0	0.305	0.242
c1037624_g2	12.951	12.078	11.087	9.258	10.616	10.012	9.517	12.476	14.019	11.6	11.288	11.246	10.756	10.157
c1042483_g3	26.887	25.267	23.547	25.476	20.506	20.31	24.965	13.479	24.38	20.191	18.541	19.723	25.254	22.212
c1022050_g1	3.13	9.816	5.326	4.381	8.731	6.947	5.353	4.116	10.455	5.184	5.335	9.735	4.429	2.604
c1041697_g2	8.855	9.265	8.383	7.951	9.114	8.275	8.108	3.759	6.578	8.746	8.811	8.728	8.447	10.336
c1043374_g1	12.112	16.781	10.652	18.561	17.915	10.186	14.533	16.35	16.358	5.174	17.672	18.012	12.36	18.427
c1039153_g1	17.086	21.903	22.229	21.354	21.705	23.13	27.1	19.256	17.59	17.114	23.286	21.989	21.093	18.212
c1029019_g1	0.215	0.922	0.163	0.822	0.464	0.93	0.578	0.588	1.052	0.99	0.39	0.443	0.639	0.403
c1021041_g1	27.316	22.863	32.623	22.041	18.348	26.645	28.34	33.612	21.209	23.2	22.527	19.097	19.986	16.69
c1092871_g1	0	0	0	0	0	0	0	0	9.6	0	0	0	0	0
c1030380_g1	2.682	5.549	5.462	5.755	4.547	4.884	4.574	1.96	3.407	3.563	3.666	4.672	4.381	3.705
c1026426_g1	1.395	2.936	3.777	1.408	2.188	2.636	3.05	2.11	2.371	2.592	2.627	2.423	2.081	2.273
c1107001_g1	0	0	0	0.338	0	0.633	0.189	0	0	0	0	0	1.632	0
c987040_g2	1.326	0	0	0	0	0.797	0.126	0.669	0	0	0	0	0	0
c1028975_g1	0.137	0.399	0.543	0.496	0.544	1.553	1.409	0.6	2.135	2.106	1.309	3.361	1.661	1.387
c1027678_g1	0.195	0.247	0	1.723	0.121	0.184	1.209	0	0.4	0.67	0.3	0	0.286	2.228
c1019241_g1	204.171	144.056	328.528	167.837	175.437	143.757	128.263	259.912	94.224	135.696	180.285	140.785	147.183	99.687
c1012865_g2	0	0.941	0	0	0	0.327	0.294	0.404	0	0	0.42	0	0	0
c1039602_g1	2.701	0	0	3.12	0.907	0.429	0.2	3.125	8.579	0	2.877	0	0.506	4.144
c1122545_g1	0	0.219	0	0	0	0.102	0.221	0	0	0	0	0	0	0.134
c1043936_g1	0.146	0.257	0.571	0.068	0.403	0.358	0.515	0.104	0.801	0.563	0.11	0.599	1.269	0.224
c1039728_g3	54.914	34.399	83.304	50.941	36.323	48.232	51.171	44.981	32.614	47.662	52.686	33.861	53.658	35.108
c1011334_g1	0	0	0	1.07	0.181	0.337	0.305	0.83	0	0.796	0.43	0	0	0.242
c1044620_g1	166.343	151.952	187.193	223.745	155.698	173.109	163.155	172.533	113.039	158.634	147.738	147.307	152.967	128.244
c1041654_g1	36.727	36.347	36.468	35.387	34.68	39.63	35.439	43.839	32.74	43.439	39.639	35.337	41.623	30.043
c1042655_g1	4.145	3.639	5.802	3.356	3.327	11.013	3.081	3.171	5.667	10.833	5.494	4.82	10.251	4.018
c1041006_g3	21.572	18.311	11.182	19.383	15.878	21.812	20.443	29.426	20.864	19.948	18.821	15.884	21.532	20.592
c1033573_g4	18.929	1.967	103.943	0.811	2.43	98.273	2.324	18.991	2.268	76.512	60.408	1.225	36.812	3.07
c1019573_g4	0.351	0.836	0	0.315	0.272	0.317	0.315	0	0	0	0.13	0	0.086	0.689
c1024118_g1	2.497	1.549	0.992	4.494	0.746	1.359	2.913	3.644	3.603	1.66	0.889	0.886	2.816	2.398
c1038906_g8	1.287	0.551	0.367	0.935	0.917	1.001	0.988	0.219	0.44	1.029	1.099	1.233	0.735	1.96
c1077763_g1	0	0	0	0	0.071	0.072	0.231	0.519	0	0.155	0	0	0	0.277
c1041343_g1	11.205	11.602	6.522	9.54	8.388	7.581	9.065	8.613	12.308	7.902	8.301	9.093	8.437	11.554
c1027880_g1	55.704	176.773	69.173	72.937	128.105	114.149	82.571	79.123	115.731	134.405	68.779	138.84	99.986	85.019
c1119233_g1	0	0	0	0	0	0	0	0.565	0	0	0.599	0	0.458	0
c1040370_g1	5.49	7.687	10.911	6.273	5.394	2.656	3.155	5.65	2.002	2.611	3.776	5.037	3.159	2.73
c1019664_g2	7.968	8.676	3.791	7.771	9.265	9.205	8.202	6.988	11.24	6.746	6.633	9.032	8.027	11.509
c1044240_g1	3.56	5.473	2.813	4.652	4.154	2.615	3.702	2.825	5.29	3.252	3.806	5.167	5.068	4.851
c1023659_g1	51.813	49.27	65.369	71.789	35.114	77.993	93.382	83.908	38.964	80.996	68.33	35.963	67.488	69.429
c1043606_g1	5.968	9.407	6.902	8.289	8.226	8.561	8.192	7.034	8.038	9.542	8.781	9.996	9.449	7.204
c1041956_g1	1812.23	893.869	2358.8	2373.33	941.849	1962.57	2655.93	2807.51	583.248	1819.8	2300.47	848.463	1771.73	2233.92
c1035209_g1	143.688	147.03	133.944	102.525	128.438	126.45	119.735	154.153	110.268	131.182	123.613	97.753	106.572	109.083
c1034860_g3	8.65	4.02	12.922	6.904	10.515	2.37	3.66	1.326	2.41	2.922	4.136	4.898	4.534	4.117
c989698_g1	29.364	28.393	43.153	19.631	29.579	59.92	20.685	27.454	25.644	59.204	37.521	20.079	42.071	14.632
c1023436_g1	12.444	5.72	23.995	2.354	14.457	5.507	2.229	16.639	8.462	5.727	10.309	13.947	6.5	2.542
c1039870_g1	10.259	7.108	5.802	9.787	7.48	6.263	8.665	5.8	9.074	7.154	7.722	10.135	7.989	9.316
c1036606_g2	5.003	8.999	3.397	6.983	6.644	8.418	7.277	8.775	15.094	6.64	7.642	16.31	10.041	9.477
c1037845_g1	6.115	6.357	7.867	3.987	4.264	5.425	3.838	9.951	6.994	6.63	6.893	6.305	7.721	5.638
c1034473_g2	2.76	0.219	0	2.32	0.202	0.306	2.587	1.407	0	0.806	1.818	0.234	0.191	3.929
c1023976_g1	16.442	17.114	8.737	14.946	13.156	12.331	15.616	18.391	15.134	12.425	11.248	18.515	12.541	15.241
c1106038_g1	0.41	0.751	0	0	0.313	0.623	0.147	0.45	0.392	0	0.749	0.426	0.305	0.403
c1128115_g1	0	0	0	0.27	0.192	0	0.084	0.853	0	0	0	0	0	0
c1033595_g2	14.853	23.708	10.883	7.073	10.555	12.331	17.351	11.9	22.206	9.61	10.639	15.91	17.819	21.604
c1034695_g2	2.223	3.915	3.967	2.489	3.619	2.871	2.314	1.487	4.466	3.815	4.905	3.865	4.352	3.463
c1017349_g1	0.634	0.456	0	0.304	0.121	0.409	0.578	0.138	0	0.524	0.21	0.408	0.353	0.501
c1172299_g1	0	0.171	0	0	0.161	0.163	0	0.196	0	0.349	0.2	0.582	0	0
c1022132_g5	2.292	1.862	2.446	1.701	2.026	1.696	2.009	0.865	2.402	1.213	2.218	3.066	1.89	2.148
c991298_g1	0.419	0.133	0.829	0.665	0.131	0.317	0.589	0.15	1.225	0.544	0	0.886	0	0.251
c1034600_g1	29.217	28.802	43.439	22.987	30.133	25.919	21.789	22.358	23.705	25.899	25.913	30.761	25.693	22.463
c1136384_g1	0	0.475	0	0.068	0.242	0.051	0.137	0	0.754	0.107	0.36	0.66	0.239	0.063
c252373_g2	23.347	0.418	3.573	3.131	0.383	3.341	3.765	18.241	2.826	6.746	4.955	1.103	10.403	1.763
c1029542_g1	102.573	149.71	174.516	108.978	109.797	96.444	126.16	153.749	92.434	95.004	124.282	82.442	104.682	108.197
c1150783_g1	1.121	0	3.383	0	0	0	0	0	0	0	0.639	0	0	0
c1044291_g2	39.955	27.006	38.751	29.666	27.442	21.026	22.346	34.742	22.355	21.414	29.05	20.513	22.84	21.818
c1041796_g6	1.96	1.359	0	1.205	1.19	1.747	1.241	0.357	0.965	1.728	1.598	0.512	1.67	1.521
c1031935_g4	0.985	1.843	1.916	0.597	0.857	1.063	1.346	0.623	4.757	1.165	0.799	0.99	0.897	0.859
c466774_g1	0	0.988	0	0	0.363	0.163	0.305	0	0	0.398	0	0	0.926	0.949
c1091464_g1	0	0	0	0	0	0	0	0	22.104	0	0	0	0	0
c1039740_g4	22.986	37.629	22.677	31.243	38.118	36.32	27.289	31.963	27.638	33.344	23.576	29.771	32.642	14.847
c1030526_g2	0.263	0.646	0	0.586	0.474	0.848	1.451	0	0	0	0.569	0	0.124	1.414
c1031607_g3	0	0.39	0	0.856	0.383	0.501	0.389	0.357	0.73	0.621	0.24	0.321	1.708	0.251
c1037895_g2	17.447	11.64	10.34	8.706	22.834	14.15	7.992	8.763	22.01	14.202	6.963	10.534	10.394	7.079
c1039828_g1	33.723	50.828	33.506	38.147	38.189	36.626	35.954	32.678	39.757	41.323	36.792	42.632	43.923	26.714
c1042052_g1	5.929	5.73	4.334	7.76	3.317	5.823	6.583	10.112	5.754	6.3	5.514	5.011	5.049	5.754
c1029904_g1	15.496	53.983	80.423	174.381	49.5	33.347	104.118	19.325	111.508	35.091	55.693	74.296	31.754	112.609
c1041552_g1	29.256	15.175	15.299	22.221	14.931	15.754	20.496	24.33	17.834	18.706	19.2	16.996	19.699	25.336
c1038572_g1	0.497	1.758	0.951	0.383	1.563	2.534	0.41	4.07	5.306	4.533	2.477	1.311	3.14	0.904
c997683_g1	0	0.105	0	0.597	0.917	0.49	0.946	0.173	0.581	0.233	0.27	0.191	0.401	1.28
c1043853_g1	75.979	89.398	91.646	80.371	100.845	48.365	62.076	60.121	66.845	59.272	74.094	86.116	68.242	78.754
c1011596_g1	101.9	41.715	39.906	53.554	40.9	46.914	53.042	99.429	35.314	51.322	51.417	37.561	50.432	39.126
c1038980_g1	2.555	1.891	3.098	3.75	1.583	2.309	2.608	3.551	1.97	1.883	2.008	2.032	1.565	2.828
c1027852_g12	0.644	0	0	0	0.524	0.163	0.074	0	0	0	0	0	0.592	0.233
c1023225_g1	24.731	25.485	28.234	29.384	23.641	19.422	25.606	24.975	21.319	20.016	22.427	30.075	18.726	18.588
c1033691_g1	2.389	1.967	0.91	2.365	1.512	1.318	1.462	0.957	1.578	1.835	0.969	1.329	0.468	1.199
c1035591_g1	25.921	25.618	22.256	24.598	27.23	19.881	22.01	22.877	21.24	23.656	30.668	23.118	25.073	25.559
c1003640_g1	0.761	0.608	0	0.417	0.917	0.358	0.4	0.922	0	1.553	0.529	0	0.964	0.143
c1037739_g2	0.634	0.561	0.326	0.372	0.706	0.787	0.547	0.6	1.068	0.796	0.46	0.703	0.496	0.591
c1030441_g3	0.361	0.399	0	0.394	0.595	0.296	0.431	0.53	0.604	0.825	0.699	0.868	0.897	0.286
c664706_g1	0	0	0	0	0	0	0	0	5.573	0	0	0	0	0
c1140867_g1	0.263	0.323	1.019	0	0.081	0.541	0.032	0	0	0	0.38	0	0.258	0.098
c1042646_g1	11.108	10.5	11.875	8.537	11.372	10.053	9.959	9.962	11.664	10.416	9.33	12.063	9.487	9.889
c560215_g1	0	0.124	0	0.09	0.252	0.061	0.032	0	0	0	0	0	0	0.081
c808146_g1	0	0.76	0	0.146	0.101	0.552	0.263	0	0	0	0.24	0	0	0.385
c52490_g1	19.465	8.752	2.989	10.407	8.892	11.218	10.221	27.143	10.134	2.621	12.028	15.024	11.119	7.249
c752163_g1	0	0	0	0	0	0	0.147	0.254	0	0.233	0	0	0	0
c1163369_g1	0	0	0	0.451	0	0	0.242	0	0	0	0	0	0	0
c1041682_g1	0.995	0.77	0.774	0.924	0.897	0.766	0.873	1.049	1.97	0.65	0.949	0.591	0.487	1.065
c1040628_g1	51.969	42.77	52.501	53.385	46.324	53.903	55.629	33.554	30.817	43.663	63.864	54.773	59.614	51.315
c1100754_g1	0	0	0	0.237	0	0	0	0	0	0	0	0	0.277	0.215
c1036112_g2	0.263	0.817	0.557	0.586	0.827	0.276	0.431	0.231	0.746	0.349	0.41	0.625	0.42	0.707
c1038607_g1	4.74	3.145	2.188	3.57	2.914	5.272	4.238	3.471	5.094	4.174	4.375	4.499	4.619	5.119
c1029394_g1	7.002	8.885	8.37	5.733	7.712	5.517	4.785	8.763	6.813	5.902	8.052	7.712	6.843	4.609
c1025914_g2	0	0	0	0	0.272	0	0	0	0.314	0	0	0	0	1.414
c1028296_g27	0	0	0	0	0	0	0	0	11.013	0	0	0	0	0
c1048855_g1	0	0	0	0.056	0.071	0.225	0.189	0.277	0	0.398	0.36	0	0.363	0
c1032045_g1	75.433	85.445	76.999	89.291	63.745	101.379	94.665	85.742	77.536	86.19	77.91	67.583	86.882	73.331
c1019452_g1	0.156	0.19	0	0.293	0.05	0.194	0.179	0.115	0	0	0.23	0	0.229	0.68
c1043698_g1	4.028	10.624	7.745	6.758	5.696	8.122	7.94	8.498	7.991	9.358	8.242	7.738	8.065	8.153
c1141223_g1	0	0	0	0	0.464	0	0	0	0	0	0	0	0	0
c1047747_g1	0	0	0	0.169	0.444	0	0	0	0	0	0	0	0	0.286
c1020577_g1	0.332	0.238	0.299	0.451	0.585	0.501	0.925	0.842	0.345	1.019	1.508	0.156	1.088	0.779
c1024770_g3	0.283	0.618	0.747	0.394	0.484	0.317	0.568	0.427	0.981	0.495	0.559	0.287	0.601	0.376
c1024181_g3	0	0.684	0	0.36	0.081	0.398	0.736	0.196	0.275	1.223	0.2	1.72	0	1.163
c1033318_g8	0.332	1.159	1.943	1.104	0.313	0.409	0.526	0.392	0.84	2.291	1.249	0.365	2.138	1.333
c1040234_g2	3.823	4.504	3.75	2.973	2.803	2.748	2.881	3.932	4.215	2.747	3.486	3.378	2.768	2.971
c1031764_g2	4.34	5.046	5.965	5.192	6.291	9.665	5.836	4.578	6.531	9.367	8.561	5.897	5.421	7.714
c1010215_g1	0.731	1.112	0	0.574	1.361	0.541	0.41	0.888	0	0.864	4.615	0	1.336	0.51
c942124_g1	0	0	0	0	0	0	0	0	8.831	0	0	0	0	0
c1097467_g1	1.063	0	0	0	0.262	0.235	0.21	0	0	0	0	0	0	0
c1022849_g1	12.785	13.189	29.838	10.846	14.366	14.405	10.747	16.362	8.901	10.756	11.558	10.144	8.084	6.855
c1042726_g2	0.361	0.143	0.476	0.383	0.635	0	0	0	16.389	0	0	0	0	0.519
c985025_g1	0.156	0.19	0	0.214	0.192	0.051	0.273	0.231	1.648	0.718	0.24	0.33	0.239	0.251
c1024971_g1	31.48	43.844	31.618	35.016	40.911	39.875	30.528	39.319	35.236	34.742	29.809	41.964	35.553	21.765
c1033772_g1	19.963	158.138	25.707	23.888	235.019	60.605	25.112	54.021	230.897	42.624	45.393	234.587	44.257	69.187
c1024663_g2	0.302	0.19	0	0.383	0.302	0.266	0.347	0.323	0	0.66	0.27	0.252	0.305	0.439
c1160008_g1	0	0.304	0	0	0.444	0.215	0.063	0.173	0	0	0	0	0	0
c1035053_g1	2.087	6.167	2.799	2.59	4.416	5.374	3.018	3.136	4.458	5.62	3.017	3.066	4.343	1.611
c1040749_g1	16.735	11.84	13.669	14.765	11.422	12.893	11.662	13.179	12.779	13.901	14.685	10.421	15.872	13.657
c1050596_g1	0	0.979	0.448	0.203	0.171	0.286	0.189	0.081	0	0.146	0.34	0.234	0	0.447
c1007385_g1	0.702	2.252	3.954	3.796	0.514	5.466	1.23	0.726	5.777	6.378	1.229	7.338	1.518	3.052
c1030025_g1	104.602	63.286	85.328	83.063	86.176	75.613	81.183	94.54	57.724	76.638	89.138	76.441	91.12	53.544
c1008109_g1	0	0	1.223	0.282	0.192	0.368	0.168	0.219	0	0	0	0	0.315	0.242
c1037641_g2	50.623	50.439	42.365	42.573	43.753	45.862	43.851	47.195	41.131	43.74	42.706	44.508	42.787	47.959
c991295_g1	1.18	0	3.506	0	0	1.972	0.231	0	0	1.922	0	0	0.506	0
c992432_g1	0	0.504	0	0.237	0.081	0.235	0.252	0	0	0.349	0	0	0	0.107
c1028911_g1	20.704	21.903	14.144	19	21.473	21.056	19.98	27.939	16.711	21.812	18.631	20.148	23.298	18.364
c1040658_g1	52.008	54.392	65.273	83.232	44.096	57.335	104.507	89.282	61.406	60.679	63.605	55.79	57.724	92.455
c1035855_g2	16.725	44.395	20.952	32.088	33.954	20.852	33.115	23.718	43.533	19.521	16.313	26.861	15.462	33.569
c1039285_g1	26.126	22.663	25.3	24.823	23.822	21.271	21.61	24.18	22.167	24.413	25.933	20.904	24.939	23.331
c1041860_g1	43.943	20.326	38.493	27.481	21.161	22.936	21.242	36.16	20.196	30.791	29.769	15.841	31.611	19.85
c1041108_g1	1.453	2.385	1.495	2.388	2.208	2.85	2.482	1.476	3.454	2.349	2.737	2.623	2.653	3.016
c1038175_g1	26.233	26.312	37.841	27.965	25.425	25.633	25.785	30.556	24.702	23.152	29.01	27.356	24.271	30.338
c1041949_g1	8.64	8.59	5.965	6.668	7.43	7.295	7.687	8.752	8.03	8.62	6.783	9.032	7.025	9.101
c992811_g1	0	0.656	0	0.631	0.645	0	0	0	1.091	0	1.009	0	0	0
c1031764_g5	2.048	2.309	3.465	2.162	2.47	1.992	1.903	1.637	3.171	2.417	3.127	0	1.298	1.557
c1037445_g5	0	0.656	0	0	0.141	0	0.063	0	0	0.301	0.979	0	0	0.358
c1003582_g4	0.595	0	0	0.36	0.121	0	0	0.438	0	0	0.29	0	0	0.546
c1032087_g7	6.7	9.54	10.938	9.776	7.702	13.026	9.244	8.325	8.862	11.28	8.631	5.636	10.079	6.64
c1036958_g1	5.656	10.424	7.5	7.94	9.436	9.93	9.454	6.376	10.942	9.018	8.481	9.883	8.991	7.875
c1043166_g2	40.569	31.443	28.384	42.708	32.523	29.73	42.726	21.816	32.182	35.538	30.708	32.671	38.807	51.503
c1033119_g1	4.866	5.92	5.707	6.408	4.325	6.344	7.95	5.512	6.578	6.067	5.554	3.943	7.607	5.28
c1021022_g1	0	0.39	1.073	0.676	0	0	0.526	0.196	0	0.087	0.3	0.278	0	0.26
c1038696_g2	0.702	5.492	2.962	6.6	3.377	9.083	19.77	1.211	5.173	8.445	4.725	19.514	5.402	18.409
c1089954_g1	0	2.195	0.435	1.149	4.648	0.848	1.462	0.646	4.545	0.699	1.938	2.901	1.174	3.463
c1041400_g1	1.356	1.501	2.351	1.633	1.25	2.064	1.725	1.234	1.593	2.33	2.178	1.65	1.909	1.056
c1035826_g9	2.994	4.077	3.669	1.791	2.379	2.697	2.345	5.246	0.879	2.737	2.667	2.788	3.57	1.96
c195287_g1	0	0	0	0.158	0.111	0	0.053	0	1.892	0.233	0.26	0	0.353	1.244
c1044026_g1	2.302	2.879	3.125	2.478	2.016	3.617	3.27	2.571	2.394	3.951	3.576	2.354	4.438	2.372
c998060_g1	0.176	0.314	0	0	0.272	0.174	0.515	0	0.903	0.175	0.07	0.721	0.506	0.233
c1031209_g10	0.8	0.504	1.033	0.36	0.484	0.317	0.326	0.196	0.267	0.514	0	1.12	0.907	0.519
c1081176_g1	0	0	0	0	0.383	0	0	0	0	0	0	2.987	0.325	0
c1037532_g1	12.736	12.049	10.272	18.685	9.729	11.8	17.267	11.288	13.258	14.25	15.544	15.441	12.828	17.961
c1043652_g1	41.183	40.936	54.431	41.537	53.159	38.619	40.255	32.782	57.732	34.159	38.311	53.41	41.814	41.516
c1017090_g4	1.034	2.262	0.815	1.216	1.835	1.246	0.715	0.899	1.201	1.864	1.668	1.294	0.706	0.564
c1043614_g2	28.233	21.874	29.919	21.129	22.109	22.671	22.494	21.113	17.347	22.754	21.957	17.96	22.935	19.51
c1035872_g4	16.744	14.643	14.96	13.493	12.904	17.807	16.741	18.011	17.316	16.987	14.445	14.729	14.822	15.142
c1041904_g1	13.331	13.227	19.308	15.374	15.798	19.36	16.836	15.082	12.512	18.114	17.412	12.297	18.067	14.802
c1008553_g2	0.468	0.656	0.87	0.496	0.534	0.49	0.494	0.242	1.319	0.621	0.959	0.756	0.735	0.439
c1040740_g1	7.616	5.559	6.277	12.783	6.946	6.069	7.088	8.879	5.11	5.873	5.834	5.15	3.713	8.914
c1020385_g1	0.78	0.694	0	0.788	1.059	0.409	0.473	0.888	0	1.029	0.789	0.269	0.325	0.626
c1043460_g1	0	0	0	0	0	0	0	0	10.55	0	0	0	0	0
c1023573_g1	0.263	0	0	0.237	0.081	0.153	0.179	0.196	0	0.175	0	0	0.134	0.412
c1042607_g2	7.256	3.297	5.15	4.145	3.891	3.392	3.397	2.779	3.838	2.932	2.727	2.562	5.03	4.081
c1023437_g1	9.304	8.97	5.802	7.704	6.13	6.406	7.235	7.852	9.317	7.377	6.663	7.981	8.361	7.464
c1033885_g1	3.998	5.606	5.68	8.92	4.355	12.27	13.555	3.771	10.761	14.58	7.382	9.18	6.5	8.162
c1033625_g1	0.497	2.243	1.753	5.282	2.541	1.481	2.629	0.542	4.364	1.592	2.158	5.141	1.308	4.555
c1040911_g2	22.362	22.616	39.892	22.323	14.124	15.887	21.295	24.987	25.094	17.541	17.732	13.643	15.261	24.432
c1036094_g1	1.707	2.803	1.997	1.397	2.208	1.921	2.44	1.453	1.954	1.029	1.119	3.595	3.178	1.853
c1027918_g1	1.531	2.338	2.717	2.849	2.107	2.493	4.08	1.464	3.148	1.825	1.598	1.98	1.479	3.365
c1043950_g3	2.906	4.248	4.253	27.571	4.879	6.539	27.215	9.028	5.008	4.533	8.192	7.773	3.589	29.819
c1118493_g1	0	0	0	0.552	0	0	0	0	0.863	0	0	0	0	0.251
c1018990_g1	10.376	15.137	17.677	13.324	11.533	14.456	10.432	11.727	9.553	11.289	11.238	10.317	10.671	9.012
c1028559_g1	1.599	1.492	2.622	2.331	0.897	2.329	2.429	1.084	6.515	2.495	1.508	2.675	1.479	1.906
c1024873_g1	17.164	21.656	21.713	17.108	20.617	20.484	14.512	20.225	19.215	22.278	17.152	22.067	15.366	13.952
c1025429_g2	8.114	12.733	9.932	6.6	7.501	7.499	8.676	7.368	9.914	11.241	9.31	10.456	12.465	8.135
c1036571_g3	16.345	17.009	9.892	14.033	13.953	11.289	11.62	20.824	23.917	12.765	10.469	16.11	9.773	15.294
c1028588_g1	29.13	53.09	33.642	34.16	45.85	33.316	31.401	35.514	35.401	30.257	32.297	32.61	36.727	21.657
c1027895_g1	1.18	0	0	0	0.161	0	0.347	0	0	0.349	0.39	0	1.098	0.215
c1040098_g1	59.8	124.443	74.187	74.402	103.678	57.202	67.281	54.817	110.386	58.466	60.178	106.915	63.746	66.744
c1041226_g1	5.13	6.319	6.93	6.296	6.755	5.313	4.764	3.551	6.068	5.339	5.175	6.183	4.715	3.956
c1067885_g1	0	0	0	0	0.655	0.255	0.168	0.311	0	0	1.259	0.973	0	0.17
c976998_g1	0.088	0.285	0.761	0.045	0.202	0.746	0	0	0	0.126	0.559	0	0.277	0
c1043521_g2	1.004	1.036	0	1.678	2.984	1.747	3.281	4.601	2.81	0.612	2.368	1.06	0.239	2.783
c967986_g1	0	0	0	0	0	0	0	0	3.485	0	0	0	0	0
c436317_g1	0	0.133	0	0.191	0.071	0	0.116	0.161	0	0.417	0	0	0.429	0.089
c1040758_g6	24.849	39.862	27.501	30.984	28.379	31.886	30.317	23.338	36.398	34.014	32.766	29.831	35.495	28.709
c1041671_g3	16.657	21.418	21.468	17.818	15.878	19.81	20.338	18.541	17.912	14.454	16.753	19.037	22.076	14.364
c1043563_g3	0.098	1.235	0.136	1.306	0.625	0.725	1.735	0.208	0.714	0.602	0.949	1.172	0.372	1.656
c1036247_g1	0.419	0.561	0.53	2.005	0.585	0.623	1.64	1.107	0.824	0.408	0.1	0.295	0.277	0.922
c1027814_g1	57.811	26.055	87.271	29.722	34.176	85.768	32.841	47.737	26.413	86.161	57.561	28.216	59.108	23.752
c1023495_g1	1.941	1.577	1.97	1.926	1.149	3.259	2.682	2.664	2.268	3.038	2.747	1.52	3.57	2.139
c1024473_g3	0	0.399	0	1.318	0.353	0.358	0.841	0.081	0.212	0.301	0.43	0	0.334	1.181
c1043574_g1	13	10.462	15.055	12.918	9.598	11.105	10.831	10.066	11.311	12.852	11.828	11.603	12.522	11.428
c709075_g1	0	1.102	0	0	0.605	0.48	0.252	0	0	0.165	0	0	0.849	0
c1038251_g1	66.12	21.836	52.692	50.761	38.874	46.884	64.904	38.201	39.294	41.741	57.611	33.965	63.078	64.301
c1035152_g1	10.318	8.448	13.193	6.96	10.273	9.093	6.236	9.974	9.05	8.193	9.121	8.997	7.769	7.034
c1035519_g1	0.468	3.592	3.071	2.928	2.752	2.483	5.09	0.726	7.426	4.164	1.968	7.729	1.794	3.875
c1022845_g1	0	0.485	0	0.237	0.554	0.235	0.21	0.749	0	0.67	0	0	0.258	0.609
c1020623_g1	0.751	0.086	0	0.101	0.071	0.092	0.053	1.095	0.549	0	0.17	0.156	0.296	0.698
c1035500_g1	6.134	9.018	9.008	11.24	4.426	10.452	12.314	10.885	7.441	10.523	5.794	6.392	9.143	10.399
c1033198_g5	4.837	6.262	6.753	3.796	3.861	4.087	4.08	5.05	9.176	4.32	4.765	5.74	4.467	3.875
c1037945_g3	20.567	13.579	17.677	15.148	12.874	25.419	20.801	29.876	13.548	19.356	20.359	17.056	19.957	21.622
c1028846_g1	7.304	7.868	8.139	6.104	7.118	9.042	7.582	8.244	10.102	6.989	7.542	8.25	7.311	6.891
c212953_g1	2.955	0	0	0	0	0.184	0.084	0	0	0.437	0.929	0	0	0
c1040848_g7	0.556	0.608	1.44	0.608	0.907	0.419	0.41	0.726	0.322	0.485	0.569	0.599	0.487	0.251
c1039672_g1	49.063	113.335	114.718	76.913	134.325	69.84	60.456	40.161	83.878	67.484	63.325	99.473	55.109	64.775
c945942_g1	0.595	6.785	6.223	0.484	1.149	6.876	4.574	0.381	4.16	13.231	2.727	0	4.973	5.146
c1039664_g2	7.763	4.571	6.726	12.58	5.091	5.803	12.177	11.335	8.14	6.96	4.575	6.496	5.011	12.806
c1026888_g2	69.172	36.537	88.019	27.74	66.417	59.174	53.453	124.358	77.984	67.921	82.665	74.487	94.336	29.944
c1029371_g2	2.048	2.822	5.027	4.235	4.083	5.507	3.491	2.202	3.36	3.883	4.915	6.435	6.901	2.738
c1027973_g2	0.341	2.414	0	0.451	2.621	1.165	0.315	0.231	1.052	2.582	1.199	3.578	0	3.249
c1042658_g1	48.049	45.839	69.295	57.125	51.667	41.724	55.997	41.13	40.495	46.74	48.061	52.203	49.716	53.284
c1136304_g1	36.337	11.65	20.49	14.202	14.306	15.08	32.41	40.472	13.862	14.221	15.534	26.071	9.382	19.536
c1034532_g2	15.642	64.264	43.452	30.702	45.356	60.645	43	27.524	47.371	43.342	43.126	49.789	47.33	25.318
c1024094_g1	15.984	9.16	24.81	19.924	9.043	8.602	14.691	14.229	3.87	10.212	12.207	7.79	5.622	13.701
c1040573_g3	16.666	22.825	20.191	20.509	17.723	25.746	21.684	24.307	11.947	15.551	18.581	19.575	15.758	16.136
c1029642_g1	5.442	5.16	2.5	7.614	3.791	8.112	8.297	5.039	6.758	6.562	5.624	5.532	5.641	5.325
c1174350_g1	0	0	0	0	0	0	0.074	2.998	0	0	0	0	0	0.215
c1023266_g1	22.245	20.155	38.493	29.632	20.576	16.367	17.719	24.122	16.664	13.357	16.703	20.287	14.918	13.334
c243483_g1	0	0	0	0	0.242	0.082	0.032	0	0	0	0	0	0.134	0.107
c1152232_g1	0	0	0	0	0	0	0.263	0.473	0	0	0	0	0	0
c1042270_g1	1.063	1.311	1.046	17.119	1.048	1.982	11.094	1.776	1.688	1.194	1.918	0.782	0.888	16.78
c1025042_g1	102.232	117.364	108.821	111.343	113.416	152.145	116.864	155.802	101.477	153.635	125.791	96.65	135.357	78.521
c1023559_g1	20.509	4.191	5.666	10.114	5.877	3.801	3.702	23.765	5.322	3.116	4.136	3.439	6.433	10.247
c1034410_g1	20.597	17.589	19.81	15.982	19.266	18.768	17.246	17.538	11.334	15.997	18.351	13.4	17.18	13.755
c1033408_g2	7.548	8.647	7.31	7.816	7.632	11.208	11.242	8.383	13.163	7.795	9.32	11.655	10.146	8.233
c1018971_g1	0	0	2.283	0	0	0.337	0.925	0	0	0	0	2.822	0.305	0.716
c1043210_g4	0	0.874	0	0	0.756	1.788	2.156	0	0	0.563	1.179	0	0.439	1.002
c1028144_g1	66.617	53.565	45.585	60.312	42.524	69.912	68.995	86.168	41.186	71.221	60.628	44.196	62.324	66.816
c1049747_g1	0	0	0	0	0	0	0	0	6.35	0	0	0	0	0
c919093_g1	12.941	4.4	4.049	7.062	2.46	5.966	11.189	4.082	5.243	5.465	7.013	2.588	10.47	4.072
c1025024_g1	7.724	12.8	9.117	9.54	12.703	8.092	10.348	11.98	5.683	7.756	9.77	7.521	8.237	6.381
c1040719_g1	24.644	21.646	18.587	26.118	22.028	20.259	23.587	23.857	20.95	19.317	23.566	24.438	21.981	24.145
c1029374_g2	3.872	5.34	5.557	4.19	2.762	6.579	7.74	2.744	8.697	4.64	4.495	6.409	7.817	6.336
c1041349_g1	2.487	7.022	10.109	7.107	5.565	5.752	5.794	3.24	4.663	6.028	6.843	4.681	5.641	5.987
c1018070_g1	3.696	1.159	9.674	4.584	4.093	2.983	2.724	2.871	4.27	1.893	2.757	4.03	2.94	3.571
c923496_g1	0.653	0.124	0.448	1.34	0.111	0.347	0.589	0.161	0	0.301	0.25	0.677	0.057	0.859
c258876_g1	0	0	0	0.788	0.181	0	0.379	0	0	0.786	0	0	0	0.94
c991209_g1	0.497	0.988	1.223	1.07	1.008	1.328	1.388	0.461	2.111	0.854	2.118	1.042	1.537	1.521
c1040387_g4	14.443	14.083	19.552	15.689	16.927	19.881	15.585	19.948	14.898	15.337	18.121	17.786	14.574	17.559
c1028382_g1	0.244	0.827	3.37	1.825	0.514	2.084	2.829	1.58	1.805	1.029	0.739	0.773	1.021	1.539
c1028041_g10	2.887	4.523	5.285	2.861	3.448	5.507	3.712	2.894	4.474	4.31	3.446	4.942	3.006	2.568
c1025268_g1	0.449	0.732	0.924	0.529	0.635	0.072	0.358	0.254	1.044	0.369	0.26	0.703	0.449	0.313
c1036900_g1	25.941	34.532	41.686	32.448	32.109	24.203	24.355	25.806	25.754	26.326	26.643	28.598	27.01	17.908
c1043609_g1	0	5.844	0	0	0.101	0.112	0.053	0	20.33	0	0	0.738	0.363	0
c1011525_g1	0	0	0	0.619	0	0.133	0.41	0.161	2.017	0	2.178	0	0.115	0.358
c1021495_g2	1.092	0.713	0	1.419	0.423	0.306	0.284	0.496	0	0.233	0.26	0.764	0.353	1.244
c1039055_g4	1.424	3.041	3.438	2.883	2.571	2.391	3.281	0.749	6.013	3.533	4.256	4.455	3.312	2.264
c951837_g1	0	0	0	0	0	0	0.084	0	0	0	0	0	0	0.528
c1032271_g1	207.565	174.425	137.626	141.922	133.226	141.091	126.906	167.747	115.205	163.488	130.965	125.657	159.944	100.68
c1038439_g1	53.9	85.996	66.102	84.279	49.167	85.073	102.783	89.512	96.995	85.947	67.431	81.426	70.886	84.804
c1042847_g1	8.133	15.973	15.843	14.461	12.188	14.293	13.292	11.15	14.019	17.716	13.336	15.372	15.471	9.594
c1040624_g1	0.244	0.39	0.272	0.056	0.262	0.317	0.273	0.092	0.432	0.369	0.28	0.13	0.153	0.251
c1023714_g1	18.87	32.441	22.446	16.083	30.577	11.514	6.499	10.885	21.617	16.473	14.655	29.571	13.897	14.435
c221927_g1	0	0	0	0.124	0.131	0.082	0.252	0	1.02	0.175	0.1	0.287	0.134	0.107
c1034249_g3	52.974	68.17	32.202	33.034	75.833	54.168	33.073	43.332	78.933	71.843	46.382	54.079	40.754	59.307
c1034849_g3	0.77	3.839	2.772	2.039	2.409	6.559	6.204	1.326	2.135	12.105	4.106	3.222	9.888	3.723
c1013643_g2	6.719	7.896	6.372	12.58	6.704	7.172	8.192	4.22	7.904	12.813	10.339	3.865	8.494	8.779
c1043492_g2	13.585	12.762	11.359	14.777	11.342	13.057	13.439	11.277	11.774	12.998	15.454	15.676	19.852	12.896
c990140_g1	0	0	0	0.383	0	0	0.053	0	2.496	0	0.31	0	0	0.17
c1027776_g1	0.244	0.437	0.503	5.361	0.272	4.751	20.864	0.369	2.52	1.291	2.687	1.537	0.554	17.174
c1016403_g1	0	0.143	0	4.438	0.212	0.215	3.418	0	0	0	0.17	1.494	0.344	3.92
c1136099_g1	0	0	3.737	0.867	0.151	0	0	2.029	0	0.32	0	0	0.735	0.188
c1032217_g7	10.406	20.516	8.9	7.005	7.48	4.465	3.123	8.129	3.383	3.427	7.862	1.78	5.202	4.833
c1028881_g1	4.252	6.158	11.576	6.251	5.958	5.17	5.742	5.973	4.929	4.756	4.246	5.923	5.221	5.03
c1041680_g5	13.204	8.685	9.185	21.005	9.255	12.209	36.028	17.676	10.911	9.261	7.302	9.787	8.714	21.953
c1023265_g1	0.283	0.076	0.285	0.101	0.091	0.245	0.242	0.058	0	0.136	0.11	0	0.382	0.17
c1018919_g1	1.707	0.276	1.25	0.935	1.351	0.623	0.841	2.664	3.234	0.612	1.049	0.973	0.697	1.665
c1027792_g1	28.866	3.63	12.405	29.328	5.867	11.044	13.261	55.727	6.601	6.591	10.769	4.69	8.485	10.811
c1013697_g1	1560.83	797.553	3291.87	1200.73	2198.88	1713.46	1009.53	1953.28	789.082	1280.76	2069.27	1086.51	1386.72	717.342
c1036598_g1	14.15	15.574	10.326	13.786	14.185	12.944	11.652	13.376	15.079	13.609	12.217	11.203	12.255	11.759
c1026703_g1	12.844	21.627	13.968	18.448	18.953	22.906	19.98	18.553	21.931	19.948	23.486	23.049	20.243	18.391
c1039475_g1	15.272	10.481	17.555	9.145	12.723	8.378	7.277	9.628	8.854	10.455	10.16	10.448	9.754	8.278
c1036469_g2	0.351	0.428	0	0	0.383	0.112	0.547	0	1.688	0.34	0	0.738	0.258	0.492
c1049154_g1	0	0	0	0.248	0	0	0.074	0.392	0	0	0	0	0.286	0
c1101107_g1	0	0	0	0	0	0	0	0	10.895	0	0	0	0	0
c1042728_g1	30.378	20.288	20.232	40.625	19.649	29.761	38.499	34.384	27.018	38.168	27.841	29.085	29.759	39.78
c1033830_g1	70.411	41.506	66.428	39.543	48.099	48.406	43.073	68.665	43.407	52.545	63.844	33.705	64.252	35.574
c1028736_g3	4.145	4.561	6.4	3.007	4.355	3.862	5.132	1.13	3.108	4.038	7.842	2.206	6.347	5.137
c1030003_g3	11.898	21.143	35.612	19.023	12.854	22.599	23.104	24.364	10.518	24.637	20.559	12.28	17.991	17.433
c1043090_g1	0	0	0	0	0	0	0	0	32.818	0	0	0	0	0
c1038589_g1	28.603	55.855	35.938	28.855	53.432	31.733	29.403	29.426	57.018	33.13	35.284	53.271	33.806	37.077
c1042455_g1	49.063	40.708	35.354	39.566	35.164	40.263	36.995	49.04	34.584	42.313	40.458	35.233	43.722	41.954
c1008671_g3	0	0.694	1.318	0.451	0.353	1.257	1.63	0.242	1.46	0.796	0.609	2.831	0.239	2.613
c318187_g1	0	0	0	0	0	0	0.158	0	0	0	0	0	0.325	0.501
c1052722_g1	0	0	0	0.924	0.313	0	0	0	0	0	0	0	0	0.43
c1160993_g1	0	0.124	0	0	0.06	0.123	0.116	0	0.589	0.136	0.45	0	0.095	0.242
c1040765_g2	35.293	25.067	23.859	25.533	22.784	29.148	29.087	27.27	19.278	29.995	31.667	23.596	31.219	33.086
c1008794_g2	0.176	0.409	0	0.473	0.423	0.317	0.242	0.507	0	0.67	0.25	1.077	0.344	0.206
c986688_g1	0.205	0.181	0.842	0.146	0.323	0.031	0.252	0	0.094	0.204	0.31	0	0.2	0.331
c1048627_g1	0.302	0.76	2.31	0.135	0.363	0.092	0.126	0.427	1.217	0.194	0.43	0	0.582	0.116
c1029455_g4	9.499	11.241	38.316	15.79	9.88	15.172	22.189	13.525	5.706	22.967	14.715	5.871	15.099	15.053
c999529_g1	0	0.162	0	0.113	0.313	0.225	0.032	0	5.84	0.66	0.19	0	0.372	0.098
c1030733_g1	26.116	17.408	36.4	20.059	18.106	11.381	12.451	26.025	11.068	11.823	16.693	9.51	13.601	9.782
c1039262_g1	9.226	13.693	19.797	13.414	7.712	17.511	15.311	15.301	8.964	22.433	17.072	7.373	18.392	8.332
c1017141_g1	0	0	0	0	0	0	0	0	20.157	0	0	0	0	0
c1035912_g1	10.396	9.303	19.416	13.819	10.918	11.248	10.758	10.839	6.86	12.474	11.169	8.268	11.195	8.565
c1019203_g1	40.959	29.334	73.372	216.751	43.33	44.084	130.513	89.893	41.978	33.975	44.534	38.559	25.741	110.667
c1009188_g1	0	0	0	0	0	0	0	0	9.875	0	0	0	0	0
c1040165_g6	0.975	0.076	0	0.676	0.343	0.266	0.41	0.369	0.455	1.204	0.18	1.268	0.305	0.823
c461047_g2	0.663	1.055	1.25	0.293	0.484	0.47	0.126	0.461	0.675	0.621	0.23	0	0.954	0.251
c940920_g1	0	0	0	0	0	0	0	0	6.845	0	0	0	0	0
c1041606_g1	18.812	11.241	12.133	14.247	8.126	14.242	16.573	16.247	14.639	14.279	10.979	9.475	13.925	14.426
c17169_g1	0	0.855	0	0.36	0.655	0.245	0.084	0	1.028	0.116	0.2	0.903	0.134	0.206
c1013668_g1	16.452	19.898	21.06	26.276	19.639	14.099	23.188	13.768	20.785	15.9	13.526	27.773	15.595	27.394
c1038546_g1	11.829	8.875	8.098	9.438	10.041	10.135	6.951	9.409	7.661	9.969	8.671	8.441	9.516	7.58
c1039968_g1	101.374	129.593	218.104	138.554	134.073	82.56	82.329	127.967	83.541	100.411	122.074	105.37	113.625	116.547
c901865_g1	32.777	27.87	29.457	29.52	29.468	36.024	33.336	35.364	30.432	37.353	24.814	38.299	29.759	27.779
c1037612_g4	0.166	0.428	0.679	0.349	0.363	0.736	0.557	0.184	1.13	0.544	0.879	0.174	0.611	0.161
c1030243_g1	10.493	19.328	13.139	13.425	17.36	16.142	13.303	8.267	15.11	15.143	12.008	18.437	13.82	9.406
c988555_g1	0	0	0	0	0	0	0	0	4.317	0	0	0	0	0
c1137426_g1	0	0	0	0	0	0	0	0	6.766	0	0	0	0	0
c1032872_g4	7.49	14.681	6.468	10.373	18.157	10.462	13.692	11.865	12.253	8.96	12.477	17.413	13.477	11.348
c1041164_g1	6.163	8.818	12.079	9.483	8.912	14.283	11.273	8.879	12.92	15.143	11.109	8.172	12.923	7.866
c1036607_g1	9.255	12.667	9.076	10.069	8.358	11.3	11.347	10.389	10.809	10.416	10.249	8.294	8.867	12.091
c1122345_g1	1.297	0	0	0.89	0	0	0	0	2.237	0	0	0	0	0
c1006896_g1	0.419	0.38	0	0	0.323	0	0.347	0.3	0	0.136	0.3	0.434	0.105	0.161
c1068947_g1	5.578	7.687	3.111	11.758	9.396	4.659	6.499	2.421	9.231	11.018	11.208	13.921	7.292	8.296
c1033343_g1	133.039	103.956	109.011	101.049	109.676	134.368	111.984	163.988	84.294	115.263	114.902	103.728	107.144	93.861
c1033548_g3	0.4	0.523	0	0.338	0.343	0.225	0.105	0	0	0.243	0	0	0.382	0
c1012778_g1	0.468	1.34	0	1.183	0.363	0.501	1.746	1.199	1.17	1.252	0.889	2.475	1.747	0.644
c1029148_g1	6.973	4.229	6.318	7.096	4.355	8.97	6.551	7.679	0.667	6.232	4.585	3.265	6.137	6.623
c1038274_g3	2.204	5.046	3.628	5.237	4.033	3.065	5.868	2.421	4.207	2.834	3.786	6.505	3.388	4.036
c1115520_g1	0	0.171	0	0	0.081	0	0.294	0	0	0	0	0	0.134	0.107
c1126353_g1	0	0	0	0.214	0	0.429	0.231	0	0.235	0.155	0	0	0	0.277
c1029181_g1	24.107	24.184	25.857	20.228	21.685	26.277	22.998	38.236	27.795	30.966	25.384	18.984	28.394	14.972
c1035431_g1	32.338	23.737	28.493	26.028	25.778	35.513	27.667	24.191	23.831	30.228	37.501	28.633	35.18	28.897
c1022908_g2	0	1.672	0	0.36	0.121	0.347	0.589	0	0	0.262	0.579	0.886	0	0.313
c1029550_g1	11.41	13.645	10.041	8.965	8.539	10.237	10.032	9.766	14.859	10.173	9.24	9.536	11.09	9.567
c1044197_g2	5.929	6.652	0.285	2.804	4.97	2.687	1.819	3.828	0.879	3.087	3.127	6.409	6.166	3.562
c1040480_g5	3.199	2.205	2.459	1.656	2.319	1.706	1.136	2.825	0	3.174	3.047	4.681	4.066	1.906
c1038028_g3	3.14	10.291	8.18	8.278	8.398	5.956	8.592	2.064	10.699	5.65	4.975	8.346	7.015	4.904
c1010972_g1	0	0.162	0	0.113	0.383	0.531	0.347	0	0	0	0.37	0.53	0	0.591
c1036828_g1	235.583	88.391	84.758	138.689	53.583	48.641	80.668	436.468	53.541	34.829	80.947	45.811	54.126	56.264
c1031638_g1	23.152	128.558	59.336	67.329	129.012	78.289	70.099	51.611	107.238	66.62	66.362	118.596	82.721	35.797
c912895_g1	0	0.38	0	0	0.151	0	0	0	0	0	0	0	0	0.197
c1038708_g1	36.649	23.746	26.4	30.162	26.01	24.356	26.847	31.179	26.445	24.773	28.081	23.136	26.218	27.859
c1026683_g1	0	0.19	0	0.045	0.272	1.257	0.862	0.069	0	2.631	0.29	0	1.871	1.11
c1043647_g1	2.682	1.159	1.223	1.712	1.371	0.828	1.42	1.349	2.214	1.136	1.269	0.912	1.794	2.452
c1041875_g4	0	0.542	0	1.701	0.575	0.358	0.978	0	0	0	0.909	0	1.317	0.251
c1017264_g1	86.687	65.196	91.28	71.563	79.21	55.629	66.335	61.343	50.22	37.994	54.734	73.558	51.024	54.313
c1040576_g2	10.737	19.1	13.003	15.835	13.509	19.83	18.066	16.247	17.936	21.54	15.134	17.135	20.282	14.319
c1012787_g1	60.59	164.277	106.701	130.772	126.794	184.96	130.808	126.929	173.228	149.15	137.389	173.682	191.612	92.124
c1039798_g3	10.727	8.334	11.794	7.31	6.603	6.998	7.855	10.585	4.144	8.707	6.773	8.45	6.547	6.354
c1032207_g2	0	0	0	0	0	0	0	0	14.859	0	0	0	0	0
c1075994_g1	0	0	0	0	0	0.306	0.431	0	0	0.369	0.4	0	0	0
c1143180_g1	0	0	0	0	0	0	0.273	0	0	0	0	0	0	0.295
c1042406_g1	69.884	74.537	58.466	70.415	60.479	54.832	63.537	64.018	63.14	68.057	64.524	57.926	69.673	73.125
c1038449_g1	9.46	29.581	11.685	16.23	16.029	19.156	23.64	14.171	29.804	27.151	16.193	20.799	16.483	16.95
c1028837_g2	11.898	12.838	10.394	19.755	11.231	12.566	13.839	13.007	17.214	13.852	10.719	16.179	9.592	12.645
c1043053_g1	8.309	17.133	15.34	11.116	12.4	10.595	20.201	10.389	14.192	15.017	16.213	34.321	12.408	16.95
c1044302_g2	13.517	9.046	18.791	12.772	12.461	9.583	15.132	5.592	9.835	6.378	7.522	10.326	7.95	8.081
c1032264_g1	0.068	0.656	0.272	0.056	0.282	0.337	0.315	0.046	0.29	0.534	0.28	0.773	0.783	0.439
c993004_g1	14.56	29.182	60.885	26.208	29.972	16.091	14.954	22.704	44.2	17.745	33.186	18.081	17.647	12.046
c1035947_g1	0.107	1.197	0.285	0.417	1.522	1.665	0.841	0.565	0.557	0.835	1.488	2.345	0.84	1.405
c1030701_g1	0.341	1.083	0.326	0.912	0.716	1.9	2.261	1.349	0.856	3.834	1.638	1.485	1.957	1.987
c1042977_g1	7.402	5.103	20.299	2.714	6.24	14.364	3.691	4.866	2.08	13.095	9.4	3.873	8.905	3.553
c1035691_g2	0	0	0	0	0	0	0	0	57.905	0	0	0	0	0
c1017830_g3	2.662	8.799	0	3.705	5.031	2.493	1.756	3.275	2.418	3.951	4.266	4.212	2.749	2.595
c1036931_g1	22.664	15.774	20.748	14.675	14.88	21.485	15.448	24.537	14.16	27.025	18.041	13.4	22.591	14.596
c422416_g1	0.663	0.485	0	0.259	0.181	0.664	0	0.819	0	0	0	0	0	0
c1028075_g1	3.052	3.107	3.641	3.525	1.875	2.401	3.554	4.024	1.774	1.699	3.556	2.119	1.613	3.463
c1020814_g1	0.839	0.399	0	0.462	0.675	0.204	0.757	0.127	3.014	0.544	0.499	0.347	0.248	0.591
c1029137_g1	13.536	21.827	26.495	23.077	16.594	15.917	18.918	15.186	12.3	11.299	17.312	20.695	6.118	15.348
c1039152_g9	1.268	2.908	2.446	1.757	2.692	2.554	1.514	1.107	2.645	1.961	2.647	3.535	2.587	1.772
c1022905_g1	38.228	43.72	33.425	51.313	39.56	46.884	68.07	41.971	43.415	49.798	38.48	32.984	38.063	62.95
c1058999_g1	0	0	0	0	0	0	0.442	0	0	0	0	0	0	0.358
c1056771_g1	0	0	0	0	0.534	0	0	0	0	0	0	0	0	0.358
c993518_g4	2.965	1.606	0	2.917	3.66	3.688	4.049	2.145	0	6.164	2.338	0	5.517	4.072
c1041024_g2	62.58	5.663	33.751	54.973	5.252	28.249	39.182	42.133	4.411	43.692	37.032	3.717	23.966	71.281
c1037069_g3	28.428	0.608	2.867	5.485	0.222	2.186	2.818	21.147	1.688	0.786	2.308	1.025	4.075	2.855
c1037320_g1	19.309	27.908	24.593	18.606	25.435	20.239	18.077	19.752	20.353	20.239	16.793	22.467	19.423	16.189
c998017_g1	0.507	0.095	1.304	0.315	0.383	0.225	0.263	0.127	0	0.495	0.19	0.165	0.334	0.358
c1038785_g5	0.77	2.053	6.114	6.532	3.377	1.42	2.902	3.09	2.104	2.087	3.347	5.41	1.584	12.806
c1035785_g2	70.333	16.373	42.705	582.621	31.394	29.505	189.571	72.285	30.683	25.86	31.747	30.57	8.437	186.289
c1037685_g6	7.109	5.008	5.34	4.46	6.734	4.219	6.089	4.232	6.279	5.727	5.664	3.613	4.257	5.065
c1007239_g1	1.004	0.874	0	2.207	2.258	0.889	0.925	0	5.958	2.262	0	0	0	1.342
c1037368_g1	4.788	7.193	4.443	8.751	4.91	10.237	11.084	5.823	12.394	12.037	8.711	6.783	7.969	11.401
c1038480_g1	12.639	15.954	19.756	19.282	15.566	13.312	15.89	13.917	19.529	12.464	13.636	17.89	11.806	14.757
c1042075_g3	0	0	0	0	0	0	0	0	23.289	0	0	0	0	0
c1029206_g2	15.974	20.706	7.718	14.889	17.844	7.489	11.01	15.497	13.501	10.726	9.54	14.825	8.762	24.441
c1030941_g1	38.765	56.111	32.066	27.402	44.701	30.721	28.34	43.978	41.35	34.091	32.557	42.676	34.13	29.041
c999442_g1	3.238	2.908	5.951	4.19	3.7	4.036	4.049	3.298	4.192	3.339	2.208	2.71	3.923	3.383
c1026419_g2	2.672	4.238	4.375	4.224	3.125	4.352	4.038	1.776	3.038	2.873	4.715	3.734	4.915	3.741
c1042407_g2	34.25	24.079	39.131	29.103	23.681	19.646	23.861	30.718	21.46	23.317	23.816	21.503	24.023	24.297
c1113013_g1	0.38	1.131	0.448	0.394	0.575	0.45	0.231	0.473	0.196	0.728	0.46	0.912	0.468	0.268
c1041989_g1	22.966	35.339	30.571	25.443	28.369	30.701	31.495	21.585	37.041	27.957	27.402	28.372	39.284	20.512
c1031191_g1	19.563	36.565	29.471	40.94	27.452	29.321	46.806	32.424	34.639	25.928	25.933	32.133	31.258	33.837
c1043773_g1	9.216	8.533	6.889	9.506	8.126	7.56	8.549	5.777	8.776	10.639	9.54	7.894	9.163	8.976
c1035422_g2	19.826	19.499	13.941	10.125	6.22	11.238	11.841	9.467	3.509	26.219	7.872	3.656	6.566	11.5
c1017168_g1	2.887	0	8.071	6.217	2.611	3.913	6.183	4.232	8.022	6.038	3.826	9.206	4.199	5.772
c1024913_g1	4.31	6.775	3.628	5.001	7.238	4.975	4.175	3.517	4.631	6.125	6.533	4.056	6.213	4.251
c1018323_g1	0	1.511	0	0.439	1.482	0.439	1.567	0.876	3.838	2.97	1.419	5.107	0.477	3.893
c1084323_g1	2.38	0	0	0	0	0	0	0	1.939	0	0	0	0	0.385
c1037729_g4	1.755	2.556	0.639	1.126	2.278	2.401	2.314	1.522	2.598	3.038	1.818	1.129	1.518	1.53
c1031291_g2	17.222	11.042	30.395	13.673	9.95	13.21	13.408	13.664	7.441	13.221	13.276	10.369	15.405	14.212
c1039829_g2	70.372	53.726	68.63	67.926	51.113	69.963	78.144	82.721	53.062	69.057	63.025	60.253	68.767	64.381
c1032196_g4	2.477	0	10.911	8.154	7.611	8.408	4.816	0.634	0	1.34	2.747	2.64	3.703	2.765
c1027274_g2	1.004	1.093	5.571	0.833	1.744	1.308	1.693	2.375	0.408	1.272	2.198	0	2.071	1.665
c1044712_g1	0.166	0.2	0	0	0.514	0.358	0.116	0.369	0.471	0.214	0	1.39	0	0.134
c1100731_g1	0.77	1.188	0	0	0	0.93	0.084	0.911	0	0	0	0	0	0
c1041683_g2	0	0	0	0	1.079	0	1.073	0	0	0.786	0	1.407	0.305	0.233
c1103892_g1	0	0	0	0	0	0.235	0.221	0	1.727	0	0	0	0	0
c1030916_g2	0	0.437	0	0	0	0	0.074	0.761	0	0	0.39	0	0	0
c1062020_g1	0.312	0	0	0	0.091	0.092	0.084	0	0	0	0.22	0	0	0
c1038767_g1	6.963	7.63	9.919	9.607	7.279	9.777	10.39	6.861	7.151	9.824	7.902	8.45	8.962	8.063
c1025917_g1	74.624	97.447	69.146	41.492	85.309	41.071	38.026	35.503	32.763	68.62	49.379	46.61	57.046	50.689
c1049452_g1	0.507	0	0	0	0.292	0	0.063	0	0	0	0	0	0.239	0.188
c1023856_g1	107.605	30.246	20.952	50.964	65.156	31.038	35.639	118.95	39.545	27.753	31.138	37.7	33.31	18.856
c1041099_g1	15.369	13.626	16.196	18.775	12.914	11.504	13.061	23.522	13.101	12.085	12.467	12.497	9.84	15.482
c1028958_g1	0.234	0.475	2.052	0.349	0.615	0.225	0.305	0.242	0.141	0.689	0.18	0.964	0.267	0.555
c207744_g1	0	0.181	0	0.124	0.343	0.082	0.074	0.392	0	0.359	0.41	1.19	0.42	0.224
c1033530_g1	7.558	15.745	5.313	23.235	12.309	7.591	12.335	4.97	19.129	8.241	5.474	14.529	9.917	12.457
c1004070_g1	0	0	0	0	0	0.235	0	0	0	0	0	0	0	0
c1022231_g1	9.323	37.572	14.769	16.061	21.252	25.735	13.587	15.601	28.752	20.385	25.274	32.055	21.751	15.402
c1000831_g1	0	0	0	0.338	0.222	0.072	0.137	0	0	0.32	0.539	0	0.239	0.671
c1031404_g3	11.576	3.877	8.098	11.657	8.025	9.297	13.892	16.051	9.78	8.804	8.571	4.994	5.727	13.666
c1033470_g1	21.016	27.386	22.854	29.43	21.04	21.996	29.287	29.98	24.992	23.55	24.665	27.33	20.597	31.743
c1031786_g2	0	0	0	0	0	0	0	0	14.38	0	0	0	0	0
c1032303_g1	1.004	2.062	3.641	3.39	1.18	2.421	2.124	2.387	2.017	1.32	2.667	1.806	1.527	2.139
c1053749_g1	0	0	0	0.878	0.242	0.112	0.158	0	0	0	0	0	0	0.152
c1029985_g1	15.34	12.049	16.305	16.962	11.936	11.422	18.487	15.797	10.471	10.921	9.78	10.899	9.449	13.254
c1064161_g1	0	0	0	0	0	0.235	0	1.165	0	0	0	2.284	0	0
c1038413_g1	16.501	31.918	31.061	37.054	30.033	25.398	27.173	24.745	25.463	22.152	24.785	28.85	30.504	28.915
c1024476_g8	0	0	0	0	0.615	1.063	0.126	0.669	0	1.408	0	0	0	0
c1008178_g1	0	1.102	0	0.18	0.242	0	0.105	0.565	0	0.262	0	0	0	0.465
c1037513_g2	38.531	34.247	22.745	26.208	24.085	42.869	25.47	30.13	39.898	40.411	27.682	31.907	21.188	20.548
c1033877_g1	6.495	0.095	3.261	32.876	0.393	1.032	8.507	2.629	1.468	6.3	6.433	0.677	0.554	25.094
c1011174_g1	346.387	827.856	396.641	415.516	578.453	586.226	476.541	632.927	503.726	556.598	506.519	550.566	525.242	292.196
c1055195_g1	0	1.425	0	0.462	0.948	0	0	0	0	0	0	0	0	0.43
c953305_g1	0	0	0	0	0	0	0	0	8.854	0	0	0	0	0
c1134905_g1	1567.7	811.226	1638.1	1161.35	837.345	524.61	667.132	1404.17	580.579	725.376	787.979	751.7	732.593	620.045
c1080851_g1	0	0	0	0	0	0.255	0.358	0	0	0	0	0	0	0.788
c1028603_g10	2.058	2.832	3.669	1.915	3.176	4.087	2.198	2.664	1.146	2.194	3.776	6.487	6.519	2.264
c1032774_g2	0.644	1.843	2.446	2.388	3.045	1.298	1.788	0.45	3.595	2.436	2.727	1.346	3.407	2.819
c370945_g1	0	0.703	0	0.09	0.06	0.061	0.084	0	1.484	0	0.28	0.399	0	0.224
c1044090_g2	36.346	22.226	30.327	22.875	26.585	20.648	20.369	21.113	24.404	24.316	24.645	28.841	25.474	21.792
c1038258_g1	24.039	31.348	29.457	25.071	32.21	20.77	21.915	25.978	28.635	20.375	20.359	26.505	20.912	19.778
c1023143_g2	0.341	0.741	0	0.901	1.875	1.451	1.651	2.444	1.358	2.339	2.098	1.051	3.216	1.226
c1031950_g4	36.766	73.216	68.725	45.851	57.232	48.856	40.991	43.367	60.479	44.963	41.088	52.029	47.025	37.739
c1031311_g1	24.888	10.244	13.044	18.674	10.213	20.147	25.775	32.943	19.686	24.219	22.177	10.152	24.128	21.586
c1023282_g1	131.966	160.305	130.316	97.501	168.34	124.601	113.856	172.798	109.593	135.347	107.12	154.637	110.924	91.91
c1035895_g1	14.209	8.923	18.452	13.718	12.814	10.278	8.77	15.878	5.903	9.562	9.93	9.006	7.855	9.325
c1062255_g1	0	0	0	0	0	0	0.105	0.577	6.601	0.592	0	0	0	0
c1031898_g2	46.84	31.576	84.391	44.724	32.583	28.954	27.478	60.836	47.222	29.374	40.528	36.588	27.44	23.152
c1038048_g4	0	0.295	1.63	0.191	0.514	0.368	0.221	0.3	1.923	1.097	0.3	1.867	1.059	1.656
c1028569_g2	523.964	174.739	878.95	585.166	147.623	545.901	646.489	735.042	87.246	628.77	688.002	123.26	581.668	504.026
c531507_g1	0	0	0	0	0	0.235	0	0	0	0.582	0	0	0	0
c1034507_g1	3.677	4.618	3.777	4.595	2.793	5.456	9.443	5.431	5.408	4.98	4.815	4.377	4.228	8.332
c1030671_g1	0.078	0.599	0.326	0.856	0.101	0.255	0.694	0.058	0	0.155	0.36	0.33	0.401	0.734
c1029581_g1	200.895	107.101	215.916	133.396	145.576	140.988	130.619	214.054	113.18	116.787	138.617	111.709	140.969	109.531
c1021267_g1	31.256	19.974	107.815	11.139	26.373	264.384	14.354	20.732	15.989	219.585	95.861	19.019	95.939	11.983
c1011485_g1	17.369	22.977	15.177	42.765	28.137	18.431	24.975	17.273	2.779	22.317	12.018	14.356	26.438	17.478
c1031206_g1	6.709	4.922	13.642	9.337	5.968	7.172	6.593	15.094	7.017	4.669	7.952	6.661	5.812	6.649
c953302_g1	0	0.143	0	0.349	0	0.317	0.4	0	0.078	0	0	0.347	0.124	0.233
c1044480_g2	0	0	0	0	0	0	0	0	34.851	0	0	0	0	0
c1131750_g1	0	0	0	0.935	0	0	0.126	0	0	0.738	0	0	0	0
c1040298_g2	38.316	87.032	57.08	58.104	79.472	52.636	38.225	36.356	60.385	56.884	57.321	76.328	55.176	50.716
c1035992_g2	31.87	7.953	14.076	17.615	7.208	5.701	7.414	18.541	5.824	7.863	10.999	3.865	8.809	8.028
c1038940_g1	24.361	47.854	29.009	28.54	43.532	41.214	29.602	28.273	39.239	35.363	32.996	47.209	32.928	27.68
c1030652_g1	2.038	3.136	0.353	2.421	2.823	2.064	2.072	2.006	2.504	2.359	1.568	1.685	2.978	3.481
c988348_g2	0.644	0	0	0.518	0.524	0.163	0.452	0.796	0	0.767	0.41	1.355	0	0.233
c1031061_g1	93.777	83.63	265.659	92.535	99.524	88.455	73.875	97.607	72.434	72.066	60.807	78.943	66.228	43.512
c1038379_g1	5.812	7.212	2.147	9.945	9.043	5.067	11.525	3.667	7.535	5.834	5.724	9.57	3.541	7.625
c1020855_g1	0.546	0	0	9.799	0.06	0.644	10.663	0.761	3.948	2.136	0.979	3.022	0.286	14.507
c216605_g1	0	0	0	0	0	0	0	0	3.595	0	0	0	0	0
c1067779_g1	0.819	0.314	0.747	5.316	0.262	0.817	4.059	1.603	1.248	1.437	0.829	0.564	0.592	3.83
c1034439_g1	77.588	79.003	63.629	68.263	80.702	73.447	70.141	69.841	75.739	79.482	82.475	75.399	81.26	74.27
c1032190_g2	0	0.532	0	0.687	0.111	0.981	1.683	0.069	0.416	0.602	0.759	1.337	0.725	0.367
c1032792_g1	12.863	35.919	16.223	19.62	34.589	16.111	14.596	13.998	33.014	15.172	12.887	27.712	17.59	14.319
c1031644_g5	0	0	0	0	0	0	0	0	6.075	0	0	0	0	0
c1021831_g1	0	0	0	0	0	0	0	0	10.95	0	0	0	0	0
c1017441_g1	1.551	0.599	2.568	0.901	1.633	0.746	0.684	0.922	0	0.903	2.408	0	0.697	0.268
c1036136_g2	37.361	20.706	39.553	34.498	26.716	32.039	30.896	40.346	28.062	27.85	32.646	29.788	32.89	31.654
c1011474_g1	5.481	4.827	5.136	6.634	7.601	7.468	5.174	6.538	6.201	5.232	2.807	1.746	3.56	3.723
c1042623_g4	6.514	6.728	5.041	5.586	5.061	7.06	6.856	5.316	8.297	4.718	4.385	8.528	7.865	6.578
c1024369_g1	7.178	6.329	7.215	7.501	7.43	5.302	5.889	7.772	9.074	5.465	5.185	8.658	5.755	5.038
c1021860_g3	1.19	1.406	0.299	0.259	0.776	0.306	0.526	0.311	0.455	0.602	0.48	0.747	0.563	0.689
c1031363_g1	2.584	3.687	3.682	4.269	3.125	5.476	3.733	4.808	2.841	5.63	4.965	3.752	6.652	3.401
c998096_g1	1.082	0.219	0.72	0.248	0.948	0.276	0.2	0.138	0	0.116	0.27	0.373	0.267	0.286
c445427_g1	0.751	0	0.598	0.687	0.373	0.276	0.747	1.683	0	0.097	0.779	0.625	0.821	0.295
c1022037_g1	47.951	21.979	58.045	99.957	29.317	22.814	58.332	48.717	26.908	26.5	37.032	24.516	24.395	63.943
c951697_g2	0.273	0.171	0	0	0	0.082	0.116	0	0.275	0	0	0	0	0
c1037105_g1	0.088	0.247	0	0.845	0.111	0.276	0.936	0.069	0	0.456	0.649	0.356	0.21	0.761
c990848_g1	0	0	0	0	0.071	0.358	0.231	0	0.235	0.311	0	0	0.592	0.188
c1107522_g1	0.946	0	0	0	0	0.429	0	0	0	0	0	0	0	0.635
c1031710_g3	0	0	3.75	0	0	0	0.116	0	0	0	0	0	0.554	0
c1040972_g1	3.53	6.11	4.198	4.944	3.508	5.905	4.522	2.894	2.975	3.64	5.854	3.413	3.436	6.721
c1123625_g1	0	0	0	0	0	0	0	0	2.52	0	0	0	0	0.43
c1039107_g1	0	2.167	0.87	3.3	0.938	2.115	6.772	2.168	1.287	1.243	2.777	4.603	1.575	1.736
c1024316_g2	63.233	50.629	56.754	55.874	71.437	72.159	55.104	66.313	51.335	62.708	80.627	62.216	70.771	51.154
c1043676_g3	0	0	0	0	0	0	0	0	64.797	0	0	0	0	0
c1019056_g1	210.54	322.862	354.249	219.263	316.376	572.903	249.764	262.541	237.349	443.956	313.707	286.086	316.938	147.154
c1043452_g6	7.841	10.928	8.112	8.571	10.565	8.418	9.149	7.08	6.821	7.795	9.63	10.673	8.094	10.202
c1041136_g6	0	0	3.003	0	0	0.215	0.095	0	0	0	0	0	0	0
c1028025_g1	14.141	17	8.37	12.029	18.056	14.16	10.137	13.952	9.137	16.065	14.915	14.156	13.162	8.036
c1025274_g1	0.897	5.948	4.701	8.301	5.575	7.683	18.003	2.917	4.576	18.502	9.88	11.299	9.926	13.361
c1032335_g2	170.507	81.445	159.896	96.049	98.828	204.341	107.788	194.464	78.509	167.506	159.316	83.789	143.518	114.077
c80180_g1	8.796	7.934	8.207	8.402	6.603	8.674	6.709	8.902	5.84	6.97	5.614	7.052	5.975	5.549
c1034682_g10	8.777	6.148	4.47	5.102	2.127	2.973	4.616	14.206	7.057	3.601	3.317	4.724	5.698	3.472
c1033018_g1	5.91	17.684	10.027	9.979	9.85	11.514	12.009	7.726	15.212	10.969	8.941	12.037	9.42	9.907
c1035662_g2	101.988	89.161	135.194	100.193	105.069	103.861	90.973	117.336	84.577	102.847	112.864	86.055	100.616	86.28
c854131_g1	0.263	0.323	0.299	0.146	0.353	0.327	0.294	0.288	0.149	0.495	0.41	0.295	0.372	0.224
c1085101_g1	0	0	0	0.991	0	0	0.137	0	0	0	0	0	0	0
c335853_g1	0	0	0	0	0.605	0.184	0.168	0	0	0	0	0	0	0
c1146854_g1	0	0	0	0	0	0	0.252	0	0	0.311	0.34	0	0	0.188
c903457_g1	0	0	0	0	0	0	0	0	6.617	0	0	0	0	0
c1040491_g1	11.322	47.987	25.965	18.415	35.477	27.932	14.954	9.789	38.956	29.733	21.937	31.108	28.356	10.265
c1016553_g1	5.159	5.264	2.609	4.302	5.252	5.915	4.511	6.999	7.112	5.077	5.145	6.192	4.744	4.734
c1033134_g1	1.248	0.931	3.94	1.284	0.655	1.522	2.881	0.496	2.284	0.495	1.279	2.397	0.659	2.345
c1031204_g2	6.183	4.286	6.345	4.415	4.154	2.544	3.628	1.234	4.168	4.213	7.133	4.221	6.185	6.13
c1005252_g1	1.073	0.931	1.807	0.27	0.877	1.298	0.641	0.104	1.366	0.582	0.46	0.356	0.849	0.635
c1045455_g1	0	0	0	0.068	0	0	0.189	0	0.141	0.097	0.33	0	0	0
c1041710_g1	5.842	5.891	5.285	5.981	5.686	7.948	5.647	5.558	8.273	7.29	7.163	6.34	7.588	5.745
c17721_g2	0	0	0	0	0	0.133	0.063	0	0	0	0	0	0	0
c20019_g1	0	0.114	0	0	0.111	0.112	0.21	0	0	0.116	0.549	0	0.181	0.224
c1023342_g1	50.965	155.459	91.361	83.006	99.464	100.96	86.504	95.301	134.75	87.325	101.795	136.399	112.251	69.948
c1099560_g1	0	0	0	0.473	0	0	0.252	0	2.677	0	0	0	0	0
c461198_g1	0.205	0.998	0	7.715	0.444	1.246	5.92	1.499	1.389	0.398	2.408	0.86	1.107	12.869
c1025184_g1	45.767	3.421	14.076	77.003	7.067	4.935	25.911	56.362	58.839	3.097	9.54	5.958	5.984	30.938
c1040721_g1	63.769	46.315	68.847	51.741	49.197	37.954	48.426	61.17	42.442	44.672	44.744	52.02	51.616	45.051
c1039773_g1	50.555	48.671	46.36	40.749	41.011	39.671	41.307	44.197	51.358	40.45	42.326	41.946	41.193	46.554
c1035868_g2	3.433	4.143	3.696	3.176	3.902	3.658	3.586	3.263	4.529	3.33	4.006	3.561	3.76	4.672
c1037198_g4	0	0.399	0	0.282	0.222	0.388	0.484	0.127	0.235	0.796	0.33	1.077	0.477	0.242
c1020169_g1	0.059	0.361	0.258	0.383	0.101	0.46	0.652	0.046	0.392	0.495	0.529	0.651	0.62	0.528
c1039709_g1	10.659	11.469	16.604	13.864	10.303	10.063	9.79	11.288	7.802	11.406	13.136	9.154	9.306	10.757
c1042843_g2	5.1	4.951	3.94	5.282	4.869	3.259	5.027	3.275	3.776	4.514	4.955	5.437	3.722	4.788
c1024324_g1	0	0.228	0	1.081	0.101	0.501	0.368	0	0	0.223	0.25	0	0	1.486
c1036954_g1	15.301	16.686	24.946	16.703	20.536	18.114	19.15	12.142	14.827	18.094	20.649	16.257	17.266	17.917
c1026097_g1	16.783	15.745	15.571	12.659	14.185	14.62	13.892	14.413	16.617	13.774	13.136	16.544	12.226	13.522
c1112321_g1	1.053	0.732	0	0	0	0.552	0.063	0	0	0	0	0	0	0
c1038310_g1	10.142	12.828	30.164	26.276	12.561	14.058	15.69	16.466	11.57	11.212	18.081	15.085	10.451	18.337
c1036502_g6	2.506	2.29	3.302	2.084	2.621	4.107	3.512	2.594	6.468	3.232	2.298	3.934	5.125	2.703
c1034153_g2	1.502	1.026	0	0.417	1.129	0.531	2.03	0	0	1.223	0	1.051	1.174	0.555
c1043148_g1	14.355	16.373	16.658	25.386	14.205	13.925	20.78	10.816	15.314	16.434	19.2	17.491	18.144	25.067
c1034004_g3	5.617	33.648	21.563	21.534	31.646	16.908	17.467	6.907	31.225	14.066	14.225	33.184	15.471	13.71
c1035963_g1	23.747	29.495	39.512	22.052	19.81	23.641	19.433	32.17	21.884	23.19	26.643	22.502	21.685	21.255
c1037167_g1	10.679	11.555	7.622	10.283	10.202	13.68	12.682	10.885	13.108	12.881	11.079	13.296	12.923	13.791
c1042751_g5	6.241	6.5	6.699	3.987	5.414	7.836	5.405	9.063	4.874	9.154	5.464	7.998	7.254	4.824
c1029197_g1	12.405	11.137	11.508	11.713	10.575	14.722	14.407	8.498	19.325	11.396	9.58	14.573	15.643	14.006
c1009282_g2	0.741	1.558	1.209	1.667	0.877	1.001	1.209	0.519	0.903	1.602	1.918	1.468	1.584	1.316
c1030342_g6	111.721	134.468	157.124	77.251	116.37	166.591	61.529	99.163	61.9	169.448	145.011	66.506	138.517	55.396
c1037704_g3	8.036	14.52	24.783	16.939	16.634	7.468	6.12	11.611	3.987	5.727	8.601	8.841	6.29	5.566
c920081_g1	0	0.475	0	0.259	0	0.306	0.21	0	0	0	0	0	0	0.689
c1037089_g1	44.801	24.716	46.564	40.557	27.573	24.673	28.803	46.526	24.537	26.054	35.583	25.724	26.199	28.862
c1039962_g1	7.568	5.549	8.546	7.501	3.791	9.031	7.919	6.238	4.89	8.698	6.833	5.471	6.929	7.24
c941980_g1	2.76	3.126	0	3.018	3.024	1.798	2.072	2.341	2.394	2.339	0.729	0.339	1.308	0.788
c1031858_g1	12.532	9.103	11.889	16.838	9.043	17	15.006	12.903	8.595	15.628	13.996	7.356	13.162	11.169
c1024295_g1	3.95	0.96	1.698	4.336	0.867	0.981	1.977	4.301	0.377	1.31	1.758	0.512	1.231	2.658
c1039705_g1	0	0	0	0	0	0	0	0	23.752	0	0	0	0	0
c1029476_g2	111.028	66.849	161.214	107.221	107.71	190.723	123.489	207.782	47.096	196.414	154.291	70.189	121.432	153.239
c1015312_g1	10.971	9.692	12.568	6.713	5.434	7.754	6.615	8.337	6.083	8.125	7.582	6.592	6.929	6.479
c1004365_g2	0	0	0	0.079	0.05	0.051	0.116	0.127	3.987	0	0.25	1.051	0	0.063
c1039720_g1	22.625	35.814	35.721	27.323	39.933	21.424	20.38	29.334	24.404	21.725	20.229	31.89	20.377	17.192
c1066986_g1	0.127	0.181	0.258	0.338	0.101	0.041	0.315	0.104	0.173	0.126	0.1	0.269	0.029	0.34
c1033692_g1	35.654	28.488	24.729	22.39	25.849	31.804	33.157	25.54	29.71	25.2	24.934	18.411	28.91	23.895
c1034696_g1	0.897	0.228	1.128	0.597	0.393	1.114	0.505	0.507	0.479	1.485	1.538	0.382	1.861	0.653
c1044107_g2	0.78	0	0	0.676	0.232	0.541	0.252	0	0	0	1.898	0	0.191	3.24
c1039091_g2	1.414	1.397	1.304	0.755	1.25	1.941	1.336	0.242	3.226	1.349	1.798	1.667	2.539	1.128
c1032814_g2	0.234	0.276	0.19	0.338	0.403	0.593	0.526	0.231	0.526	0.612	0.529	0.399	0.496	0.439
c1033086_g1	26.38	74.404	68.63	54.714	41.263	70.402	50.992	32.297	47.128	63.543	67.081	42.337	49.172	42.491
c722006_g1	0	0	0	0	0	0	0.126	0	0	0	0	0	0.573	0
c96014_g1	0.507	0.342	0	0.631	1.563	0	0	0.334	2.81	0	0.34	0	0	1.853
c1028836_g2	34.133	21.257	23.153	24.699	32.785	23.856	24.534	32.124	23.611	20.637	26.473	23.761	18.831	20.664
c1027214_g1	54.417	74.575	94.636	52.282	47.867	60.574	63.769	69.979	48.784	53.02	57.821	40.018	48.113	48.371
c1033174_g1	31.977	22.587	74.187	16.669	21.655	65.733	17.74	42.975	18.917	60.01	54.983	17.326	40.993	20.986
c1042395_g2	5.578	12.097	7.704	8.853	9.366	9.982	8.949	7.022	19.121	9.998	8.701	14.521	12.264	9.289
c1041302_g1	22.128	20.069	35.762	21.253	17.643	27.35	52.475	18.795	18.525	30.092	29.35	22.467	28.767	20.7
c1015444_g1	0	0	0	0	0	0	0	0	9.765	0	0	0	0	0
c1034534_g2	46.303	48.072	27.664	45.197	38.189	40.836	44.493	46.93	49.38	39.149	35.833	51.065	41.785	36.871
c1028358_g1	0.517	0.893	0.856	0.665	0.403	0.593	0.578	0.242	1.499	0.621	0.559	1.407	0.649	0.546
c1036659_g1	9.177	6.253	6.943	6.273	5.958	6.549	5.647	9.248	6.829	6.931	6.723	7.226	6.939	7.124
c1037834_g1	3.345	6.88	17.161	10.418	8.66	8.194	7.382	4.635	10.408	5.931	8.411	10.812	4.734	7.643
c1028231_g1	6.466	6.975	5.136	4.944	4.96	6.722	6.951	5.858	10.416	6.62	7.762	4.021	8.284	6.291
c999044_g1	0	0.162	0	1.52	0.111	0	1.062	0	0	0	0	0	0.286	1.557
c1043457_g3	0	0	0	0	0	0	0	0	28.399	0	0	0	0	0
c1029955_g1	58.152	53.878	64.01	47.855	52.03	49.428	46.733	59.625	42.088	55.554	55.183	54.339	54.908	39.86
c1037256_g3	70.576	43.948	50.993	42.472	59.037	53.341	49.551	64.929	43.336	48.924	50.278	36.944	47.817	45.856
c1033997_g5	0.137	0.238	0	0.191	0.252	0.174	0.189	0.404	0.502	0.087	0	0.287	0.334	0.107
c1025506_g1	0.332	0.456	2.69	0.822	0.272	1.144	1.262	0.334	0.51	0.65	0.829	0.46	0.22	1.629
c1013094_g1	3.091	2.015	1.06	19.721	1.593	5.2	12.02	6.711	3.022	5.358	4.046	5.932	2.749	17.353
c1040841_g1	0	0	0	0	0	0	0	0	6.845	0	0	0	0	0
c1033000_g7	0	0.399	0	0.417	0.565	0.633	0.379	0.669	0	0.398	0.669	0	0.916	0.367
c1024172_g1	13.36	19.489	18.737	19.09	16.856	20.249	19.791	19.994	20.974	21.511	23.076	20.4	19.27	16.306
c1116468_g1	0.566	0.399	0.462	0.101	0.141	0.255	0.116	0.946	0	0.223	0.17	0	0.115	0.045
c963643_g1	0.088	0	0	0.124	0.06	0.194	0.105	0.069	0.165	0.058	0	0.912	0.267	0.456
c1037124_g2	37.702	28.697	31.455	27.605	33.511	19.963	21.484	20.49	15.707	21.22	25.194	26.097	22.076	19.501
c1026596_g1	0	0.447	0.448	0.203	0.383	0.971	0.452	1.165	0.102	1.155	0.17	0.46	0.439	0.349
c1036997_g3	0.829	5.825	2.541	3.615	2.974	3.392	5.363	0.715	9.937	4.611	2.737	4.585	4.629	4.815
c909559_g1	0	1.482	0	0.935	1.28	0.552	1.272	0	0	0	0	0	0	0.439
c959111_g2	0.595	0.95	0	1.059	1.694	1.655	1.199	2.318	1.515	1.903	1.708	1.259	1.451	1.262
c1043267_g3	0	0.228	0	1.07	0.313	0.797	0.82	0	0	1.107	1.478	1.476	0.678	0.796
c1036063_g1	1.209	4.846	2.242	2.804	5.242	3.361	3.071	2.491	4.223	4.65	3.237	5.289	2.577	2.425
c923744_g1	0.137	0.162	0	0	0.464	0	0	0	0.126	0	0.499	0	0	0
c1026209_g8	6.134	5.939	3.614	1.701	4.355	5.823	5.489	3.805	6.138	5.97	8.871	2.614	6.29	5.092
c912886_g1	5.383	2.3	4.402	4.606	3.377	4.311	3.565	4.958	3.54	4.028	2.318	4.264	4.114	2.067
c1036585_g2	2.272	0.333	1.304	0.36	1.23	0.971	0.568	0.196	1.334	0.825	1.069	1.12	0.668	1.172
c1034433_g1	17.144	10.871	13.071	10.441	14.648	9.828	10.905	15.924	10.008	8.969	11.938	9.44	9.964	10.435
c1030094_g2	1.551	2.442	2.228	0.878	1.774	1.492	1.209	1.199	1.35	1.582	1.558	2.11	1.89	0.752
c1011069_g1	0.751	0.684	0.842	0.642	0.726	0.909	0.768	0.484	0.871	0.922	0.719	0.782	1.069	0.949
c1029393_g1	12.522	11.051	29.457	13.02	10.404	17.072	13.892	10.551	11.562	12.745	12.617	12.87	12.608	11.017
c1030335_g5	2.818	4.998	3.981	3.086	3.287	2.656	2.324	4.151	4.474	2.941	3.906	4.863	3.102	6.98
c1059806_g1	0	0.589	0	0.293	0.202	0.368	0.084	0	0	0	0	0	0	0.268
c1137970_g1	0.361	0	0	0.158	0.212	0	0	0.242	0.369	0	0	0	0	0.134
c35752_g2	0	0	0	0	0	0.266	0	0	0	0	1.468	0	0	0
c1038647_g3	26.877	24.079	24.661	24.125	27.2	25.46	20.906	23.811	27.449	20.21	22.047	26.583	18.125	22.704
c1040464_g7	17.622	8.828	11.373	26.253	11.18	11.412	23.019	13.329	10.612	13.299	16.343	8.954	11.835	22.311
c1137949_g1	0	0	0	0.912	0.615	0	0	0	0	0	0.729	0	0	0.841
c1015013_g1	1.746	6.956	4.294	6.803	4.335	7.693	12.083	2.86	2.763	3.524	5.275	6.401	2.147	3.499
c1015379_g1	40.93	73.805	53.792	50.817	59.36	48.457	48.994	65.978	46.437	47.458	40.588	57.318	52.665	29.318
c1019478_g1	4.096	3.022	8.859	8.402	4.305	8.541	6.572	6.1	3.579	4.524	7.283	2.961	5.383	4.68
c1036226_g1	1.775	2.224	0.652	1.115	2.258	2.248	1.535	0.6	1.986	3.048	1.199	1.685	1.833	0.832
c1001364_g2	0	0.162	0	0.935	0.323	0.388	3.291	0	0.785	0.34	0	0	0	1.325
c1034242_g2	3.833	12.296	6.93	9.652	6.472	14.947	12.514	9.593	9.922	13.095	8.401	8.007	11.3	5.558
c1082567_g1	0	0	0	0	0.373	0.685	0	0	0	0	0	0	0	0
c1119773_g1	0	0	0	0	0	0.153	0.137	0	1.358	0	0	0	0.277	0.215
c1032133_g3	7.324	6.12	9.43	6.195	4.466	7.417	7.256	5.442	8.101	5.552	7.402	3.621	6.719	6.086
c1032896_g11	0	0.618	1.671	0.191	0.393	0.623	0.747	0.3	0	0.282	0.31	1.928	0.22	0.51
c1043894_g1	4.145	7.725	6.305	4.832	5.988	5.435	6.751	4.059	7.504	7.242	6.094	5.836	6.729	6.121
[truncated: 29,573 more rows]
