# Supplementary material for: Transcriptomic profile of tobacco in response to Alternaria longipes and Alternaria alternata infections
Source: Sci Rep. 2016 May 9;6:25635. doi: 10.1038/srep25635 (PMC4860569; doi:10.1038/srep25635)
Supplement: Supplementary Table 3 [file srep25635-s4.xls]

## Sheet: Sheet1
ID	FPKM														reference ID	annotation
	NC89	NC89_AL_06	NC89_AL_24	NC89_AL_72	NC89_AA_06	NC89_AA_24	NC89_AA_72	V2	V2_AL_06	V2_AL_24	V2_AL_72	V2_AA_06	V2_AA_24	V2_AA_72
c1013452_g1	0.283	10.538	7.432	6.251	7.48	14.753	15.469	0.438	12.214	20.822	8.771	9.353	5.526	8.627	ref|XP_006361306.1|	PREDICTED: peroxidase 4-like [Solanum tuberosum]
c1021713_g1	3.072	39.653	46.754	22.435	32.946	49.601	42.295	6.215	47.559	57.738	41.757	63.805	47.578	38.357	gb|AAK52084.1|	peroxidase [Nicotiana tabacum]
c1036207_g4	4.184	96.744	34.091	29.103	101.268	48.314	63.359	8.071	143.95	59.214	45.823	117.867	51.148	90.854	ref|XP_006343325.1|	PREDICTED: uncharacterized transporter YBR287W-like [Solanum tuberosum]
c1032484_g1	1029.61	53.327	109.419	226.516	31.091	17.613	18.161	1658.32	10.636	24.404	98.868	11.976	145.837	74.924	emb|CAA37669.1|	glucan endo-1,3-beta-glucosidase [Nicotiana tabacum] gb|AAA63539.1| glucan beta-1,3-glucanase [Nicotiana tabacum]
c1033504_g7	30.066	0.19	0.625	3.435	0.05	0.48	0.936	23.58	0.298	0.912	1.159	0	3.321	0.492	gb|EYU27998.1|	hypothetical protein MIMGU_mgv1a024340mg [Erythranthe guttata]
c1034473_g6	26.906	0.551	0	2.489	0.202	0.194	0.095	19.429	0	0	0	0	0	0.77	gb|AAK57535.1|	branched-chain amino acid aminotransferase [Capsicum annuum]
c1112440_g1	30.437	1.454	2.092	5.474	1.079	1.022	0.631	31.075	0.455	0.447	0.909	0.113	1.069	2.819	ref|XP_004236345.1|	PREDICTED: malate synthase, glyoxysomal-like [Solanum lycopersicum]
c32138_g1	11.615	0	0	1.183	0.081	0.286	0.494	8.925	0.228	0.417	0.48	0	0.63	0.098	ref|XP_004294412.1|	PREDICTED: uncharacterized protein LOC101292780 [Fragaria vesca subsp. vesca]
