# Supplementary material for: Transcriptomic profile of tobacco in response to Alternaria longipes and Alternaria alternata infections
Source: Sci Rep. 2016 May 9;6:25635. doi: 10.1038/srep25635 (PMC4860569; doi:10.1038/srep25635)
Supplement: Supplementary Table 4 [file srep25635-s5.xls]

## Sheet: Sheet1
id	GO annotation
c1034813_g1	GO:0015074
c959854_g1	GO:0019139	GO:0055114	GO:0050660	GO:0008762	GO:0016491	GO:0009690
c1043321_g1	GO:0000723	GO:0004386	GO:0005524	GO:0003678	GO:0006281
c1027895_g2	GO:0005515
c271944_g1	GO:0046983
c952072_g1	GO:0008080
c1039600_g1	GO:0005634	GO:0006355
c1040137_g1	GO:0005083	GO:0016192	GO:0006886
c1019663_g1	GO:0005515
c1023597_g2	GO:0004672	GO:0006468
c1013332_g3	GO:0008289	GO:0003677
c1037107_g1	GO:0006367	GO:0005634	GO:0032968	GO:0003677
c1032580_g1	GO:0003676	GO:0005524
c1021790_g2	GO:0016192	GO:0016021
c1039526_g1	GO:0000287	GO:0003824	GO:0030976
c1036574_g3	GO:0008168	GO:0008033
c1031904_g1	GO:0003676
c1071921_g1	GO:0006355	GO:0003677
c1127801_g1	GO:0015031	GO:0016021
c1018576_g1	GO:0005515	GO:0008270
c1032271_g1	GO:0055114	GO:0016491	GO:0008152
c1112263_g1	GO:0055085
c1038339_g1	GO:0005515	GO:0006468	GO:0004672	GO:0005524
c1030524_g1	GO:0005634	GO:0006355
c1037033_g2	GO:0005515
c1040180_g2	GO:0016887	GO:0005524
c1039991_g3	GO:0003824
c1038072_g1	GO:0016021
c1164364_g1	GO:0006355	GO:0003700
c1029708_g1	GO:0003677	GO:0005634	GO:0006355	GO:0003700	GO:0043565
c1032961_g3	GO:0005515
c1033355_g1	GO:0016788	GO:0006629
c1029373_g2	GO:0005515	GO:0008270
c1038595_g1	GO:0004553	GO:0005975
c1026319_g2	GO:0006355	GO:0003677
c1033674_g1	GO:0016844	GO:0009058
c1040083_g1	GO:0003824
c1028414_g2	GO:0006355	GO:0042393
c980365_g2	GO:0055085
c1022068_g1	GO:0003677
c1038372_g1	GO:0009247	GO:0016758
c1041227_g1	GO:0005524	GO:0016887	GO:0055085	GO:0042626	GO:0006810	GO:0016021
c1041613_g1	GO:0005215	GO:0016020	GO:0055085	GO:0006810
c1032317_g1	GO:0003676	GO:0006351	GO:0003677	GO:0005634	GO:0008270
c1038948_g1	GO:0006468	GO:0004672	GO:0005524	GO:0005509
c1041597_g1	GO:0008152	GO:0003824
c1035939_g1	GO:0003676
c1039880_g1	GO:0005515	GO:0006468	GO:0004672	GO:0005524
c1038608_g4	GO:0043531
c1042363_g1	GO:0016192	GO:0006886
c1041014_g3	GO:0005515
c1020012_g1	GO:0016020	GO:0006886
c1039966_g3	GO:0016021
c1033518_g7	GO:0006351	GO:0043565	GO:0003700	GO:0006355
c1167002_g1	GO:0015074
c1043088_g1	GO:0003676	GO:0005524	GO:0004386
c1033227_g1	GO:0006468	GO:0004672	GO:0005524	GO:0004674
c1035653_g1	GO:0008152	GO:0003824
c1032431_g2	GO:0016021
c1043130_g1	GO:0016851	GO:0009058
c1035655_g3	GO:0006184	GO:0003924	GO:0005525	GO:0043234	GO:0051258
c1034974_g1	GO:0005622	GO:0006886
c487054_g1	GO:0055114	GO:0016491	GO:0008152
c1004357_g1	GO:0055114	GO:0003824
c1068451_g1	GO:0005515
c1015356_g2	GO:0016020
c1031045_g1	GO:0055114	GO:0008270	GO:0016491
c525609_g1	GO:0003774	GO:0016459
c1015790_g3	GO:0006468	GO:0004672	GO:0005524
c1028182_g1	GO:0016491	GO:0008152
c1165796_g1	GO:0005515
c1038866_g1	GO:0003723	GO:0006396
c1030945_g3	GO:0004672	GO:0006468
c1016235_g2	GO:0008080
c1036432_g1	GO:0008152	GO:0016758
c1015646_g1	GO:0055114	GO:0016706	GO:0016491
c1053558_g1	GO:0055114	GO:0016706	GO:0016491
c1022874_g1	GO:0005634
c1021888_g1	GO:0008080
c1019770_g1	GO:0005840	GO:0003735	GO:0005622	GO:0006412
c1043316_g1	GO:0003777	GO:0008017	GO:0005524	GO:0007018
c1035355_g1	GO:0005515
c1043381_g1	GO:0016020	GO:0000148	GO:0006075	GO:0003843
c1044051_g3	GO:0005524	GO:0016887	GO:0055085	GO:0042626	GO:0006810	GO:0016021
c1041102_g1	GO:0008270	GO:0005515	GO:0018024	GO:0034968	GO:0005634	GO:0042393
c1026279_g1	GO:0003677
c1040578_g1	GO:0005737	GO:0006887	GO:0048278
c1037357_g4	GO:0005515
c1043533_g2	GO:0008270	GO:0006886	GO:0030127	GO:0006888
c1039730_g1	GO:0004553	GO:0003824	GO:0005975	GO:0043169
c1044395_g2	GO:0046983
c1039922_g1	GO:0003677
c1030362_g2	GO:0055114	GO:0016616	GO:0008152	GO:0051287
c1037652_g2	GO:0033179	GO:0015078	GO:0015991
c1043058_g2	GO:0004672	GO:0006468
c1023372_g1	GO:0046983
c1043953_g1	GO:0006468	GO:0004672	GO:0005524
c1039339_g1	GO:0043531
c1037568_g1	GO:0003922	GO:0006177	GO:0005524	GO:0006164
c1034912_g1	GO:0006184	GO:0003924	GO:0005525	GO:0043234	GO:0051258
c1023188_g1	GO:0016787	GO:0008152
c1037680_g1	GO:0009058
c1039944_g7	GO:0003924	GO:0005525
c1025871_g1	GO:0048037	GO:0008152	GO:0003824
c1016429_g1	GO:0009058	GO:0016746
c1024870_g1	GO:0008270	GO:0005622
c1113246_g1	GO:0006631	GO:0055114	GO:0016491	GO:0003857
c1031103_g5	GO:0006807	GO:0004356
c1041670_g1	GO:0006468	GO:0004672	GO:0005524
c995743_g1	GO:0003682
c1021362_g1	GO:0045454	GO:0015035	GO:0009055
c1037985_g5	GO:0000723	GO:0003678	GO:0006281
c1025777_g2	GO:0005840	GO:0003735	GO:0006412
c1035220_g2	GO:0003676	GO:0008408	GO:0006139
c897327_g1	GO:0005198
c1038705_g2	GO:0005515
c1034429_g1	GO:0055085	GO:0008324	GO:0016021	GO:0006812
c1030905_g1	GO:0016491	GO:0008152
c1032154_g5	GO:0005634	GO:0046983	GO:0006355	GO:0003700	GO:0003677
c1037953_g1	GO:0005515
c1029000_g1	GO:0045454
c1039897_g1	GO:0004672	GO:0006468
c1033995_g1	GO:0003723
c1034200_g1	GO:0006629	GO:0008374
c1044342_g1	GO:0015074
c1037998_g1	GO:0022857	GO:0055085	GO:0016021
c1028442_g1	GO:0042254	GO:0005634
c1039968_g2	GO:0030955	GO:0006096	GO:0000287	GO:0004743
c1026450_g1	GO:0006468	GO:0004672	GO:0005524
c1032925_g1	GO:0008270
c1040858_g3	GO:0016597	GO:0008152
c1029856_g3	GO:0016020	GO:0003333	GO:0015171
c1027000_g1	GO:0016747
c1030583_g1	GO:0046983
c1027662_g2	GO:0005506	GO:0020037	GO:0009055
c1042225_g1	GO:0046872
c754802_g1	GO:0005515
c1069342_g1	GO:0008152	GO:0016758
c990427_g1	GO:0010333	GO:0000287	GO:0016829
c1042647_g1	GO:0005515
c1164194_g1	GO:0003824
c931496_g1	GO:0005515
c1020993_g2	GO:0046983
c1034817_g1	GO:0016788
c1039092_g1	GO:0008483	GO:0030170
c1161052_g1	GO:0005515	GO:0008270
c1038925_g1	GO:0000145	GO:0006887
c1036885_g2	GO:0005515
c1097011_g1	GO:0006468	GO:0004672	GO:0005524
c995102_g2	GO:0005515
c1035344_g3	GO:0005524
c1039317_g1	GO:0006351	GO:0005634	GO:0003677
c947204_g2	GO:0005215	GO:0016020	GO:0006810
c1062020_g1	GO:0043531
c1033691_g1	GO:0005524
c1024171_g2	GO:0043531
c1067918_g1	GO:0005083
c1033853_g1	GO:0055114	GO:0016706	GO:0016491
c1034624_g1	GO:0046872	GO:0000166
c1025559_g1	GO:0005840	GO:0003735	GO:0005622	GO:0006412
c1040943_g4	GO:0005515
c1019375_g1	GO:0016491	GO:0008152
c1013767_g1	GO:0006508	GO:0004190
c1021485_g1	GO:0006614	GO:0008312	GO:0030942	GO:0005786
c1037002_g1	GO:0020037	GO:0006629
c1032617_g1	GO:0005515
c1029738_g1	GO:0004553	GO:0005975
c1033491_g2	GO:0016559	GO:0005779
c445427_g1	GO:0009055	GO:0005507
c1030886_g2	GO:0006351	GO:0043565	GO:0003700	GO:0006355
c1068197_g1	GO:0046034	GO:0015992
c260327_g1	GO:0006508	GO:0008234
c1041117_g4	GO:0016567	GO:0006468	GO:0004672	GO:0005524	GO:0004842
c1034565_g3	GO:0020037
c1054727_g1	GO:0015074
c1042246_g2	GO:0005856	GO:0030833
c1022191_g2	GO:0016881
c1002642_g1	GO:0006468	GO:0004672	GO:0005524
c1015790_g1	GO:0004672	GO:0006468
c1036978_g1	GO:0055085	GO:0016021
c1033421_g1	GO:0016021
c1037027_g1	GO:0005506	GO:0055114	GO:0016705	GO:0020037
c1036547_g1	GO:0003676	GO:0005515
c866007_g1	GO:0006468	GO:0004672	GO:0005524
c1044455_g2	GO:0003676
c1022526_g2	GO:0000160
c1043583_g2	GO:0016597	GO:0008152
c1028414_g1	GO:0005515	GO:0006355	GO:0042393
c1034489_g1	GO:0003723	GO:0001522	GO:0009982	GO:0009451
c1136160_g1	GO:0016020	GO:0015018
c412499_g1	GO:0019538
c1014978_g2	GO:0016874
c1102217_g1	GO:0003777	GO:0008017	GO:0005524	GO:0007018
c1037306_g1	GO:0006334	GO:0003677	GO:0005634	GO:0003682	GO:0000786
c1013420_g1	GO:0008152	GO:0003824
c1024107_g1	GO:0006468	GO:0004672	GO:0005524
c898224_g1	GO:0004672	GO:0006468
c1012927_g1	GO:0046983	GO:0008171
c687458_g1	GO:0005515
c1039798_g4	GO:0005515
c1019554_g1	GO:0005515
c1029798_g1	GO:0008138	GO:0006470
c1040206_g5	GO:0016757
c963167_g1	GO:0005215	GO:0016020	GO:0006810
c1042930_g1	GO:0005515	GO:0004672	GO:0006468
c1092948_g1	GO:0046983	GO:0005634	GO:0006355	GO:0003700	GO:0003677
c1028952_g3	GO:0016020
c1098614_g1	GO:0006096	GO:0006094	GO:0004347
c1024016_g1	GO:0003676	GO:0008408	GO:0006139
c1041709_g5	GO:0005515
c1044218_g1	GO:0005515
c1039400_g1	GO:0006355	GO:0003700
c1037208_g1	GO:0055114	GO:0016616	GO:0051287
c902218_g1	GO:0005515
c1041902_g2	GO:0005524	GO:0003677
c1028365_g1	GO:0005515
c1038350_g1	GO:0055114	GO:0003857	GO:0008152	GO:0006631	GO:0016491	GO:0003824
c1033215_g1	GO:0003824
c1038094_g1	GO:0005509	GO:0016020	GO:0004571
c1039906_g1	GO:0016884
c1037653_g1	GO:0016161	GO:0000272
c1036395_g1	GO:0004553	GO:0005975
c1034274_g1	GO:0055114	GO:0006779	GO:0004109
c1034966_g1	GO:0055114	GO:0016491	GO:0005507
c1027160_g2	GO:0055114	GO:0016706	GO:0016491
c1074014_g1	GO:0016020
c1029848_g2	GO:0005840	GO:0003735	GO:0006412
c1032641_g1	GO:0007017	GO:0005875
c901496_g1	GO:0005515	GO:0003677
c1110506_g1	GO:0055114	GO:0016706	GO:0016491
c1157397_g1	GO:0008152	GO:0016758
c1028707_g1	GO:0006468	GO:0004672	GO:0005524
c1034193_g1	GO:0055114	GO:0016491	GO:0005507
c1031581_g2	GO:0005634
c928028_g1	GO:0016887	GO:0005524
c1032328_g3	GO:0005509
c1042851_g1	GO:0016787	GO:0005524	GO:0003677
c1016130_g2	GO:0005515
c1028379_g1	GO:0055114	GO:0006979	GO:0020037	GO:0004601
c1026273_g3	GO:0006468	GO:0004672	GO:0005524
c1025869_g1	GO:0055114	GO:0010309
c1037637_g1	GO:0006811	GO:0055085	GO:0016020	GO:0005216
c1037612_g6	GO:0006508	GO:0008234
c1030657_g1	GO:0055114	GO:0006979	GO:0020037	GO:0004601
c1029641_g1	GO:0005840	GO:0003735	GO:0006412
c1018195_g1	GO:0004857	GO:0030599
c548908_g1	GO:0005840	GO:0003735	GO:0006412
c1040932_g1	GO:0005524	GO:0006260	GO:0003677
c1040157_g2	GO:0006468	GO:0004672	GO:0005524
c1041826_g1	GO:0003676	GO:0005524
c1037884_g1	GO:0033926
c1040354_g1	GO:0009678	GO:0016020	GO:0015992	GO:0004427
c1032897_g1	GO:0016788	GO:0006629
c1040047_g3	GO:0016021	GO:0016758
c1040772_g2	GO:0055114	GO:0004601	GO:0050664
c1018390_g1	GO:0003676	GO:0005524
c1043499_g1	GO:0003924	GO:0005525
c1020524_g1	GO:0005506	GO:0055114	GO:0016705	GO:0020037
c1039213_g1	GO:0015969
c1036419_g3	GO:0050662	GO:0003824
c1027625_g1	GO:0003824
c1044143_g1	GO:0043531
c1041705_g1	GO:0006468	GO:0004672	GO:0005524
c1021426_g1	GO:0006184	GO:0003924	GO:0005525	GO:0043234	GO:0051258
c1041308_g3	GO:0003676
c1019378_g2	GO:0016020
c1038107_g1	GO:0004672	GO:0006468
c954034_g1	GO:0005515	GO:0008270
c1037493_g1	GO:0016853	GO:0005975
c1036576_g3	GO:0005515
c1028542_g1	GO:0006259	GO:0005524	GO:0003824	GO:0005694	GO:0003677
c1043721_g1	GO:0005515
c1037532_g1	GO:0043531
c1006813_g1	GO:0043531
c1043114_g2	GO:0019068
c1014308_g1	GO:0008080
c992052_g1	GO:0015074
c1043102_g1	GO:0005515	GO:0043531
c1039638_g4	GO:0005506	GO:0055114	GO:0016705	GO:0020037
c1004495_g1	GO:0020037
c1040834_g1	GO:0000413	GO:0003755	GO:0006457
c1027282_g1	GO:0005515
c1043506_g1	GO:0005524	GO:0003677
c1027751_g1	GO:0016788	GO:0006886	GO:0006505
c1042451_g1	GO:0019239
c1042681_g1	GO:0055114	GO:0016491	GO:0004601	GO:0050664
c994376_g1	GO:0009058
c1030263_g1	GO:0046907
c1031479_g1	GO:0016788	GO:0006629
c1031886_g2	GO:0006355	GO:0003700
c1042229_g1	GO:0016757
c1035760_g1	GO:0003824
c1036658_g1	GO:0005509
c1032690_g2	GO:0008610	GO:0016020	GO:0016747	GO:0006633
c1026826_g1	GO:0055114	GO:0016491	GO:0006520
c1041753_g3	GO:0006811	GO:0055085	GO:0016020	GO:0005216
c1039376_g2	GO:0003677
c1041438_g1	GO:0005515	GO:0016192	GO:0006886
c1034117_g5	GO:0016874
c1041267_g1	GO:0030001	GO:0046872
c1074189_g1	GO:0009607	GO:0006952
c1028471_g1	GO:0009052	GO:0004751
c1024828_g1	GO:0005089
c1019813_g1	GO:0008080
c426951_g1	GO:0015074
c1039798_g6	GO:0005515
c1043884_g1	GO:0005524
c1041246_g1	GO:0003777	GO:0008017	GO:0005524	GO:0007018
c1030938_g1	GO:0030247
c1022494_g1	GO:0004857	GO:0030599
c1002051_g1	GO:0016192	GO:0006886
c1074947_g1	GO:0046872	GO:0000166
c1018945_g1	GO:0048544
c1044109_g2	GO:0006606	GO:0005643
c1038785_g1	GO:0006508	GO:0004252
c1020914_g1	GO:0005515
c1035599_g1	GO:0005515
c1044483_g1	GO:0015074
c1027329_g1	GO:0004553	GO:0005975
c1030347_g4	GO:0016491	GO:0008152
c1033737_g1	GO:0016567	GO:0004842
c1018313_g2	GO:0008152	GO:0016746
c1038881_g2	GO:0055114	GO:0016491	GO:0005507
c1040455_g1	GO:0034755	GO:0016021	GO:0005381
c1039788_g2	GO:0005515	GO:0008270
c1041805_g1	GO:0003723
c1015252_g1	GO:0006457
c1037155_g1	GO:0016818	GO:0008026	GO:0005524	GO:0003676	GO:0005634	GO:0006139
c1036648_g1	GO:0006468	GO:0004672	GO:0005524
c1029569_g1	GO:0006414	GO:0042254	GO:0003735	GO:0005622	GO:0005840
c1040454_g1	GO:0005524	GO:0003677
c1038154_g1	GO:0005515
c1037855_g2	GO:0055114	GO:0016706	GO:0016491
c1033484_g1	GO:0004594	GO:0005524	GO:0015937
c1040892_g1	GO:0006468	GO:0004672	GO:0005524
c1017068_g1	GO:0006855	GO:0055085	GO:0016020	GO:0015297	GO:0015238
c985181_g2	GO:0005515
c1028201_g1	GO:0003676
c1023778_g1	GO:0016021	GO:0005524	GO:0005471	GO:0006810
c1026868_g1	GO:0004635	GO:0000105
c1037648_g3	GO:0003676	GO:0008270
c1042461_g1	GO:0034450	GO:0016567	GO:0006511	GO:0004842	GO:0000151
c1035316_g1	GO:0055114	GO:0016491	GO:0003856	GO:0009073
c1093652_g1	GO:0016747
c1033138_g1	GO:0008483	GO:0030170
c1037551_g4	GO:0006355	GO:0003700	GO:0043565
c1039691_g6	GO:0006096	GO:0004618
c1040463_g2	GO:0006468	GO:0004672	GO:0005524
c1033055_g1	GO:0004634	GO:0000287	GO:0000015	GO:0006096
c1038971_g3	GO:0006811	GO:0055085	GO:0016020	GO:0005216
c1009600_g1	GO:0005506	GO:0055114	GO:0016705	GO:0020037
c1009277_g2	GO:0005506	GO:0055114	GO:0016705	GO:0020037
c1035023_g1	GO:0003676	GO:0005622	GO:0006810
c1021540_g2	GO:0005634
c916720_g1	GO:0005506	GO:0055114	GO:0016705	GO:0020037
c1036763_g2	GO:0006468	GO:0004672	GO:0005524
c1022773_g2	GO:0003677
c1032501_g1	GO:0005515
c1040437_g1	GO:0006508	GO:0008236
c1038426_g1	GO:0005089
c953768_g1	GO:0000723	GO:0006281	GO:0005524	GO:0003678	GO:0004386
c993715_g1	GO:0006352	GO:0005669
c934609_g3	GO:0004185	GO:0006508
c1030522_g5	GO:0006334	GO:0000786	GO:0005634	GO:0003677
c1030517_g1	GO:0005515
c1015777_g1	GO:0005515
c1036824_g3	GO:0006355
c1015262_g2	GO:0005515
c1039976_g1	GO:0003676	GO:0008270
c1034805_g2	GO:0005515	GO:0005840	GO:0003735	GO:0005622	GO:0006412
c1033513_g1	GO:0008152	GO:0003824
c1042378_g1	GO:0036459	GO:0006511
c1032081_g10	GO:0016307	GO:0046488
c1040545_g2	GO:0004672	GO:0006468
c1041585_g2	GO:0000723	GO:0003678	GO:0006281
c996999_g1	GO:0055114	GO:0016491
c1080851_g1	GO:0006631	GO:0055114	GO:0045300
c1033882_g1	GO:0016020	GO:0008375
c104746_g1	GO:0005840	GO:0003735	GO:0005622	GO:0006414
c1038868_g2	GO:0003723
c1028922_g1	GO:0004672	GO:0006468
c1042395_g1	GO:0004672	GO:0006468
c1028278_g2	GO:0016888
c1036402_g2	GO:0008270
c1034652_g1	GO:0005506	GO:0055114	GO:0016705	GO:0020037
c1040556_g1	GO:0005524	GO:0016772
c1036059_g1	GO:0004185	GO:0006508
c1040462_g1	GO:0006468	GO:0016597	GO:0004672	GO:0008152
c1026413_g3	GO:0006355	GO:0003677
c1034505_g1	GO:0005515
c1031393_g9	GO:0004568	GO:0016998	GO:0006032
c1040424_g3	GO:0003684	GO:0005634	GO:0004519	GO:0006281
c1002832_g2	GO:0003723
c1028043_g1	GO:0016788	GO:0006629
c1036555_g1	GO:0003676	GO:0005524
c1080261_g1	GO:0055114	GO:0016627
c1038178_g1	GO:0005515	GO:0016192	GO:0006886	GO:0030131
c1024365_g1	GO:0004602	GO:0006979	GO:0055114
c1039687_g1	GO:0008168
c1015948_g1	GO:0030001	GO:0046872
c1019204_g1	GO:0008270	GO:0003677
c1032924_g1	GO:0005515
c1042629_g2	GO:0016757
c1030335_g5	GO:0006355	GO:0003677
c1040219_g1	GO:0006468	GO:0004672	GO:0005524	GO:0004674	GO:0048544
c332138_g1	GO:0004672	GO:0006468
c1028366_g3	GO:0046872	GO:0000166
c1044247_g2	GO:0005524	GO:0003677
c236892_g1	GO:0055114	GO:0016491	GO:0005507
c1030711_g1	GO:0005840
c1023083_g1	GO:0006631	GO:0055114	GO:0016491	GO:0003857
c1042150_g1	GO:0005215	GO:0016020	GO:0055085	GO:0006810
c1037041_g1	GO:0003824
c352603_g1	GO:0003676	GO:0008270
c963299_g2	GO:0055114	GO:0006979	GO:0020037	GO:0004601
c1041309_g1	GO:0006073	GO:0005975	GO:0016762	GO:0048046	GO:0005618	GO:0004553
c1033063_g2	GO:0055114	GO:0016491
c1042014_g1	GO:0005515	GO:0006468	GO:0004672	GO:0005524
c1043607_g1	GO:0005515	GO:0006468	GO:0004672	GO:0005524
c989038_g1	GO:0015074
c999263_g1	GO:0008146
c1037703_g7	GO:0055114	GO:0008131	GO:0009308	GO:0048038	GO:0005507
c995020_g1	GO:0005840	GO:0003735	GO:0006412
c1037946_g4	GO:0004553	GO:0005975
c1036015_g1	GO:0022857	GO:0055085	GO:0016021
c1040438_g2	GO:0003723	GO:0005525
c20719_g1	GO:0005515
c1027269_g1	GO:0016742	GO:0009058
c1022105_g2	GO:0005515	GO:0008270
c1040047_g2	GO:0016021	GO:0016758
c1039520_g1	GO:0006468	GO:0004672	GO:0005524
c952405_g1	GO:0006508	GO:0008234
c1149858_g1	GO:0045454
c1013712_g1	GO:0000723	GO:0003678	GO:0006281
c1039760_g1	GO:0006468	GO:0004672	GO:0005524
c16316_g1	GO:0005509
c1038241_g2	GO:0055085	GO:0016021
c1037685_g4	GO:0003993
c1031972_g2	GO:0016020
c1057453_g1	GO:0004372	GO:0006544	GO:0006563
c1025396_g2	GO:0005515
c1026400_g1	GO:0016788	GO:0006629
c1100915_g1	GO:0015074
c1044568_g1	GO:0003723
c987949_g1	GO:0008152	GO:0016758
c1042251_g1	GO:0005515	GO:0006468	GO:0004672	GO:0005524
c1023587_g1	GO:0005509
c1030415_g1	GO:0009522	GO:0009538	GO:0015979
c1023656_g1	GO:0003676
c1033866_g1	GO:0016627	GO:0005737	GO:0016021	GO:0006629
c1028085_g1	GO:0006298	GO:0005524	GO:0030983
c1032971_g1	GO:0015095	GO:0016020	GO:0015693
c1036120_g1	GO:0006614	GO:0005525
c1176936_g1	GO:0016747
c1017234_g1	GO:0003723
c1024694_g1	GO:0055114	GO:0016491	GO:0016209
c1135468_g1	GO:0016021
c1044310_g1	GO:0005524	GO:0003677
c1025168_g2	GO:0004650	GO:0005975
c945827_g1	GO:0003723
c1027165_g2	GO:0005840	GO:0003735	GO:0006412
c1034948_g1	GO:0006511	GO:0005839	GO:0051603	GO:0004298	GO:0019773	GO:0004175
c1028784_g1	GO:0005840	GO:0003735	GO:0005622	GO:0006412
c1039290_g1	GO:0016884
c1043749_g1	GO:0008233	GO:0006508	GO:0005634
c1017771_g2	GO:0004672	GO:0006468
c1012331_g3	GO:0008168	GO:0032259
c963034_g1	GO:0015074
c1034590_g1	GO:0004553	GO:0005975
c1035155_g5	GO:0008152	GO:0003824
c1025561_g1	GO:0016818	GO:0005634	GO:0005524	GO:0006355
c1028496_g2	GO:0005506	GO:0055114	GO:0016705	GO:0020037
c1021293_g2	GO:0016787	GO:0008152
c998285_g1	GO:0005524
c1043247_g1	GO:0003777	GO:0008017	GO:0005524	GO:0007018
c1038688_g1	GO:0006468	GO:0004672	GO:0005524
c1040928_g2	GO:0015074
c1028385_g1	GO:0016757
c1144812_g1	GO:0006351	GO:0043565
c1044021_g2	GO:0003677
c1027276_g1	GO:0016872
c1037333_g1	GO:0006468	GO:0004672	GO:0005524
c1035272_g1	GO:0055114	GO:0016491	GO:0005507
c1028252_g1	GO:0005515
c1031385_g1	GO:0016787
c1034334_g5	GO:0005515
c1035597_g1	GO:0006629
c1074625_g1	GO:0006412	GO:0003735	GO:0015934
c1035639_g2	GO:0016021	GO:0051205
c212632_g1	GO:0005515	GO:0008270
c1032933_g1	GO:0005840	GO:0003735	GO:0006412
c1007948_g3	GO:0016192	GO:0030117	GO:0006886	GO:0005198
c1043667_g2	GO:0005515	GO:0004672	GO:0006468
c1035382_g1	GO:0006468	GO:0004672	GO:0005524	GO:0007165
c1125430_g1	GO:0016787
c1020369_g2	GO:0005215	GO:0016020	GO:0006810
c1028564_g1	GO:0005759
c1041777_g1	GO:0006468	GO:0004672	GO:0005524
c1042441_g1	GO:0019538	GO:0005524
c1025776_g1	GO:0016790	GO:0006633
c1041730_g2	GO:0019538
c1034487_g1	GO:0015074
c1023876_g1	GO:0003677	GO:0005634	GO:0006355	GO:0003700	GO:0043565
c1161753_g1	GO:0004857	GO:0005618	GO:0030599	GO:0042545
c1034805_g1	GO:0005515
c1037268_g1	GO:0005789	GO:0016021	GO:0016758	GO:0006506
c1026192_g1	GO:0005515
c1028302_g1	GO:0004553	GO:0005975
c1034877_g1	GO:0005506	GO:0055114	GO:0016705	GO:0020037
c1037804_g1	GO:0000413	GO:0003755	GO:0006457
c1024930_g1	GO:0003676
c1032199_g1	GO:0005506	GO:0055114	GO:0016705	GO:0020037
c1154546_g1	GO:0005515	GO:0007165
c1040971_g2	GO:0005506	GO:0055114	GO:0016705	GO:0020037
c1028906_g2	GO:0005515
c1027132_g1	GO:0006811	GO:0055085	GO:0016020	GO:0005216
c943766_g3	GO:0006950	GO:0051082	GO:0006457	GO:0005524
c1034301_g1	GO:0006468	GO:0004672	GO:0005524
c1029808_g1	GO:0008168
c1035195_g1	GO:0055085	GO:0016021
c1038285_g5	GO:0005515	GO:0008270
c1026404_g1	GO:0030163
c1035181_g1	GO:0005506	GO:0055114	GO:0016705	GO:0020037
c1028045_g1	GO:0006184	GO:0003924	GO:0005525	GO:0043234	GO:0051258
c1039944_g3	GO:0055114	GO:0008270	GO:0016491
c1034979_g4	GO:0016020
c1039090_g1	GO:0000413	GO:0003755	GO:0006457
c1033827_g2	GO:0003676	GO:0008270
c1043497_g1	GO:0004672	GO:0006468
c1040270_g1	GO:0003824
c940920_g1	GO:0003676
c1042806_g1	GO:0003924	GO:0005525
c1042067_g1	GO:0004553	GO:0030246	GO:0005975
c1040587_g1	GO:0008270
c907493_g1	GO:0016020	GO:0005044
c1035294_g1	GO:0006486	GO:0004576	GO:0016020
c1032078_g1	GO:0005525
c1037084_g3	GO:0043531
c1035557_g1	GO:0005622	GO:0043565
c1026645_g1	GO:0043565
c1021293_g3	GO:0016787	GO:0008152
c1041206_g1	GO:0006418	GO:0004812	GO:0005524	GO:0000166
c1174445_g1	GO:0009349	GO:0009231
c1013558_g1	GO:0005515	GO:0008270
c1035972_g1	GO:0006486	GO:0008378	GO:0016020	GO:0030246
c1038733_g1	GO:0008152	GO:0016301	GO:0005524
c1040464_g2	GO:0006468	GO:0004672	GO:0005524
c1033644_g1	GO:0042132	GO:0042578	GO:0005975
c1032776_g1	GO:0005515
c1015954_g1	GO:0005515
c1035989_g3	GO:0005515
c1033618_g1	GO:0055114	GO:0005783	GO:0003756	GO:0016671
c1036811_g1	GO:0008519	GO:0016020	GO:0015696
c1017863_g1	GO:0006468	GO:0004672	GO:0005524
c1091166_g1	GO:0055114	GO:0016702	GO:0046872
c1036858_g2	GO:0005515
c993352_g1	GO:0003723	GO:0008033	GO:0006364	GO:0008168
c934609_g2	GO:0004185	GO:0006508
c1041401_g1	GO:0003682
c1036136_g5	GO:0005525	GO:0007264
c1028890_g4	GO:0005515
c1022161_g1	GO:0003899	GO:0006351
c1024192_g2	GO:0008270	GO:0004842
c1038336_g2	GO:0003682
c964561_g1	GO:0046983	GO:0003677
c1165566_g1	GO:0030170	GO:0009058
c1040458_g2	GO:0055114	GO:0006801	GO:0046872
c1021544_g1	GO:0005524	GO:0004797
c1038343_g1	GO:0003723
c1116024_g1	GO:0055114	GO:0016706	GO:0016491
c1027325_g1	GO:0016627	GO:0005737	GO:0016021	GO:0006629
c1030878_g1	GO:0005737	GO:0046836	GO:0051861	GO:0017089
c1158105_g1	GO:0016901	GO:0005975	GO:0048038
c1036333_g2	GO:0005524
c1029343_g3	GO:0000160
c1036346_g1	GO:0003676	GO:0005524
c1022376_g1	GO:0005515
c1022504_g3	GO:0004672	GO:0006468
c1027046_g1	GO:0004602	GO:0006979	GO:0055114
c1043378_g3	GO:0016887	GO:0016020	GO:0005524
c1032619_g1	GO:0016818	GO:0005634	GO:0005524	GO:0006355
c1035283_g2	GO:0006468	GO:0004672	GO:0005524
c1112413_g1	GO:0033926
c1039391_g3	GO:0005515	GO:0006468	GO:0004672	GO:0005524
c1034045_g1	GO:0005515
c1039884_g1	GO:0005663	GO:0005524	GO:0006260	GO:0003689
c1035566_g2	GO:0005515	GO:0008270
c1042678_g1	GO:0005516
c1026524_g1	GO:0045454
c437148_g1	GO:0008152	GO:0003824
c1020718_g1	GO:0004650	GO:0005975
c920134_g1	GO:0016881
c1040745_g5	GO:0005515	GO:0008270
c1034942_g1	GO:0004325	GO:0006783
c1031626_g1	GO:0046983
c1014191_g1	GO:0005840	GO:0003735	GO:0006412
c1041129_g1	GO:0019028	GO:0005198
c1037643_g2	GO:0004781
c1034493_g1	GO:0055114	GO:0008270	GO:0016491
c1035783_g2	GO:0016021
c1041855_g1	GO:0008270
c1034707_g2	GO:0005856	GO:0030833
c1027925_g1	GO:0004857	GO:0005618	GO:0030599	GO:0042545
c1030083_g1	GO:0008152	GO:0016746
c1028596_g1	GO:0006897	GO:0016020
c1015351_g1	GO:0016787	GO:0006541
c1038633_g1	GO:0055085	GO:0016021
c1026940_g1	GO:0005506	GO:0055114	GO:0016705	GO:0020037
c1016275_g1	GO:0030001	GO:0046872
c1041789_g1	GO:0000145	GO:0006887
c1137200_g1	GO:0004298	GO:0005839	GO:0051603
c1037321_g1	GO:0005515
c1164869_g1	GO:0004857	GO:0030599
c1028476_g1	GO:0005515	GO:0016020
c1025632_g1	GO:0016021	GO:0006810
c1003371_g1	GO:0006629
c1036097_g6	GO:0005515
c1034693_g1	GO:0008270	GO:0005622
c1033176_g1	GO:0005634	GO:0006355
c1034087_g1	GO:0006355	GO:0003700	GO:0043565
c1036540_g4	GO:0004672	GO:0006468
c1032353_g1	GO:0008270
c1032904_g1	GO:0003676	GO:0008270
c1043396_g1	GO:0005515	GO:0005524	GO:0003774	GO:0016459
c1039806_g4	GO:0005525	GO:0007264
c1041020_g4	GO:0003924	GO:0005525
c1039568_g1	GO:0020037	GO:0017004
c1041886_g1	GO:0005515	GO:0004672	GO:0006468
c1040416_g2	GO:0003676
c1023652_g1	GO:0005840	GO:0003735	GO:0005622	GO:0006414
c1030455_g1	GO:0015031
c1024485_g2	GO:0005515	GO:0006468	GO:0004672	GO:0005524
c1043716_g1	GO:0016592	GO:0001104	GO:0006357
c1026986_g1	GO:0031227	GO:0016758
c658639_g1	GO:0016020
c1036801_g1	GO:0005634	GO:0003677
c1038970_g1	GO:0006508	GO:0005524	GO:0004222
c1035106_g1	GO:0005524
c1043369_g1	GO:0008168	GO:0003682
c1039918_g1	GO:0006094	GO:0005524	GO:0004612
c1041251_g2	GO:0005524
c1039848_g2	GO:0005515	GO:0006468	GO:0004672	GO:0005524
c1037539_g1	GO:0005515
c1011893_g1	GO:0005506	GO:0055114	GO:0016705	GO:0020037
c1039578_g1	GO:0005515
c205260_g1	GO:0003677
c1032611_g1	GO:0003824
c1013793_g1	GO:0003905	GO:0006284	GO:0003677
c1043836_g1	GO:0015074
c914377_g1	GO:0005506	GO:0055114	GO:0016705	GO:0020037
c1038092_g4	GO:0005515
c1043581_g3	GO:0007165	GO:0016020	GO:0000155	GO:0006355
c1019804_g1	GO:0004568	GO:0016998	GO:0006032
c1024720_g1	GO:0005506	GO:0055114	GO:0016705	GO:0020037
c1040542_g2	GO:0008152	GO:0003824
c1029356_g1	GO:0004298	GO:0005839	GO:0051603
c1031245_g1	GO:0003723
c1038367_g1	GO:0006351	GO:0003899	GO:0005634	GO:0003677
c992361_g1	GO:0005506	GO:0055114	GO:0016705	GO:0020037
c1043016_g1	GO:0046872	GO:0000166
c1037980_g3	GO:0006508	GO:0005524	GO:0004222
c1041716_g1	GO:0005515	GO:0005524	GO:0003682
c1027205_g2	GO:0005515	GO:0008270
c1016563_g1	GO:0003849	GO:0009073
c1031498_g1	GO:0055085	GO:0005741
c1097718_g1	GO:0008152	GO:0003824
c1029021_g1	GO:0030170
c1028270_g1	GO:0016853
c1018193_g1	GO:0044267	GO:0005524
c1039819_g1	GO:0005524
c1040440_g1	GO:0005524	GO:0003677	GO:0003918	GO:0006265	GO:0003916	GO:0005694
c1026434_g2	GO:0005634
c1068443_g1	GO:0005515
c1023827_g1	GO:0003676
c1040004_g2	GO:0055085	GO:0016021	GO:0006812	GO:0015299
c1038082_g1	GO:0005515
c1032391_g2	GO:0008270	GO:0005634	GO:0003712	GO:0004402	GO:0006355
c1039225_g1	GO:0034061	GO:0005634	GO:0003677
c1040738_g3	GO:0005524	GO:0003677
c1028444_g1	GO:0000776	GO:0034508
c1146128_g1	GO:0005515
c1033073_g1	GO:0005515	GO:0008270
c1014443_g1	GO:0000723	GO:0003678	GO:0006281
c1016812_g2	GO:0016844	GO:0009058
c1164758_g1	GO:0003676	GO:0005524
c1038681_g6	GO:0005515
c1042662_g1	GO:0004372	GO:0006544	GO:0006563
c1005205_g1	GO:0006355	GO:0003677
c1041826_g2	GO:0005515
c1039977_g1	GO:0000159	GO:0008601	GO:0007165
c1039867_g1	GO:0016020	GO:0003333	GO:0015171
c261825_g2	GO:0005515
c1023896_g1	GO:0016788	GO:0006629
c1039823_g1	GO:0005524
c1039074_g1	GO:0046872
c1031839_g1	GO:0036459	GO:0006511
c1033169_g1	GO:0005515
c1044547_g1	GO:0022857	GO:0055085	GO:0016021
c1010706_g3	GO:0005515	GO:0004672	GO:0006468
c1024319_g1	GO:0045735
c1040404_g1	GO:0003676	GO:0008270	GO:0005634	GO:0006260	GO:0003677
c1035517_g1	GO:0016021
c1103160_g1	GO:0032324
c425075_g1	GO:0003676	GO:0005524
c1031475_g1	GO:0005634	GO:0006355
c1018640_g3	GO:0005515
c1036886_g1	GO:0005515
c1044010_g1	GO:0003676	GO:0008270	GO:0004523	GO:0015074
c1010368_g2	GO:0016624	GO:0008152
c1026675_g1	GO:0008270
c1121644_g1	GO:0006468	GO:0004672	GO:0005524
c1043857_g1	GO:0019882	GO:0006955
c1041832_g1	GO:0003993
c1035969_g5	GO:0004672	GO:0006468
c1092267_g1	GO:0033178	GO:0016820	GO:0005524	GO:0015991
c1028161_g1	GO:0005840	GO:0003735	GO:0019843	GO:0006412
c1037185_g1	GO:0005515	GO:0004672	GO:0006468
c1034094_g1	GO:0055085	GO:0016021
c1039699_g1	GO:0003676
c1030935_g1	GO:0005515
c1023231_g2	GO:0016747
c1038314_g2	GO:0004672	GO:0006468
c252333_g1	GO:0003777	GO:0008017	GO:0005524	GO:0007018
c1042685_g1	GO:0005515
c1025704_g4	GO:0008483	GO:0030170
c1042986_g1	GO:0003777	GO:0008017	GO:0005524	GO:0007018
c1017318_g2	GO:0006468	GO:0004672	GO:0005524
c1034080_g1	GO:0016757
c1015505_g1	GO:0008171
c41542_g1	GO:0006355	GO:0003700	GO:0043565
c1038714_g2	GO:0005515	GO:0008152	GO:0003824
c1035184_g2	GO:0030554
c986924_g1	GO:0004553	GO:0005975
c1036914_g2	GO:0005524
c1040103_g1	GO:0016866	GO:0030244
c1028228_g1	GO:0008270
c1042136_g2	GO:0006468	GO:0004672	GO:0005524
c1028627_g1	GO:0000160
c1004475_g1	GO:0016810	GO:0006807
c1014586_g1	GO:0003682
c1033951_g1	GO:0015074
c1037289_g1	GO:0005515
c1036424_g1	GO:0016779	GO:0009058
c1031115_g1	GO:0005515	GO:0051087
c1025451_g2	GO:0016791
c1038264_g1	GO:0008270
c627297_g1	GO:0006096	GO:0004618
c1041633_g1	GO:0003676	GO:0043039	GO:0005524	GO:0006419	GO:0004813	GO:0000166	GO:0016876
c1031218_g1	GO:0016491	GO:0008152
c597912_g1	GO:0006556	GO:0004478
c1036704_g1	GO:0005515
c1026006_g1	GO:0006457
c956940_g1	GO:0046983	GO:0008171
c1030110_g2	GO:0043531
c1030053_g2	GO:0005634	GO:0003677
c1034027_g1	GO:0005515	GO:0008270	GO:0005622
c1039696_g2	GO:0003676	GO:0005524
c1039122_g1	GO:0005525
c1041330_g5	GO:0005515
c1016857_g1	GO:0016787
c1034722_g1	GO:0008152	GO:0003824
c1031298_g1	GO:0005515
c1042095_g2	GO:0036459	GO:0004843	GO:0006511
c1040036_g1	GO:0015095	GO:0016020	GO:0015693
c1041343_g1	GO:0005515
c1038156_g1	GO:0030259	GO:0009247	GO:0016758	GO:0005975	GO:0030246
c1067284_g1	GO:0006355	GO:0003700	GO:0043565
c918745_g1	GO:0016020	GO:0071805	GO:0015079
c1111692_g1	GO:0005506	GO:0055114	GO:0016705	GO:0020037
c1037072_g1	GO:0005515
c1028074_g3	GO:0016021	GO:0006810
c1028203_g1	GO:0005840	GO:0003735	GO:0005622	GO:0006412
c1026472_g1	GO:0005525	GO:0007264
c1022535_g1	GO:0004553	GO:0005975
c1020871_g1	GO:0004857	GO:0030599
c1028282_g1	GO:0003676
c1031490_g1	GO:0045454
c445442_g1	GO:0005215	GO:0016020	GO:0006810
c1035003_g1	GO:0006096	GO:0004332
c1034455_g1	GO:0000774	GO:0051087	GO:0006457	GO:0042803
c1036274_g2	GO:0016787
c1043387_g2	GO:0006950	GO:0051082	GO:0006457	GO:0005524
c1037332_g4	GO:0005506	GO:0055114	GO:0016705	GO:0020037
c1019788_g1	GO:0005840	GO:0003735	GO:0005622	GO:0006412
c1033057_g1	GO:0055085	GO:0005741
c1029664_g1	GO:0005515
c1035092_g1	GO:0006352	GO:0016570	GO:0005634	GO:0003677
c1035740_g1	GO:0006468	GO:0004672	GO:0005524
c1036450_g1	GO:0008152	GO:0003824
c630341_g1	GO:0008152
c1036221_g1	GO:0003723
c1035711_g1	GO:0005515	GO:0008270
c1035433_g1	GO:0005515
c1017048_g1	GO:0005515
c1039178_g2	GO:0008233	GO:0006508
c1023668_g1	GO:0004749	GO:0000287	GO:0009165
c1043826_g2	GO:0006355	GO:0003700
c1035881_g1	GO:0008146
c1034190_g1	GO:0005515
c1039148_g1	GO:0006629	GO:0016042
c1041726_g1	GO:0005515	GO:0006468	GO:0004672	GO:0005524
c903288_g1	GO:0055114	GO:0016706	GO:0016491
c1043482_g1	GO:0016638	GO:0006807	GO:0008152	GO:0055114	GO:0015930	GO:0016491	GO:0006537
c1040162_g1	GO:0048544
c1013325_g2	GO:0006468	GO:0004672	GO:0005524	GO:0048544
c1008051_g1	GO:0005515	GO:0008270
c1042901_g2	GO:0005515
c1041748_g1	GO:0000062	GO:0005515
c1020160_g1	GO:0005509
c1043324_g2	GO:0003887
c1029790_g1	GO:0003824
c1043422_g1	GO:0016881
c1032738_g1	GO:0008152	GO:0016758
c953302_g1	GO:0016747
c1029886_g2	GO:0016020	GO:0008610	GO:0016747	GO:0006633
c1043026_g2	GO:0015074
c848534_g1	GO:0006468	GO:0004672	GO:0005524
c1038007_g1	GO:0005515
c1030086_g1	GO:0015074
c1042081_g1	GO:0003924	GO:0031683	GO:0004871	GO:0007186	GO:0019001
c1035317_g1	GO:0036459	GO:0008270	GO:0006511
c1036705_g1	GO:0046872
c1034003_g1	GO:0008080
c1036095_g1	GO:0015074
c1022875_g1	GO:0008152	GO:0016758
c1022727_g1	GO:0030955	GO:0006096	GO:0000287	GO:0004743
c1041137_g1	GO:0016887	GO:0005524
c1040155_g1	GO:0008080
c1134921_g1	GO:0003824
c1027265_g1	GO:0005515
c1020994_g3	GO:0055114	GO:0016702	GO:0046872
c1018043_g1	GO:0008152	GO:0003824
c1043384_g1	GO:0005515	GO:0000228
c1122207_g1	GO:0055114	GO:0004616	GO:0050661	GO:0006098
c1037398_g4	GO:0043531
c1034749_g1	GO:0008168	GO:0008152
c1037000_g2	GO:0016021	GO:0051205
c1042191_g3	GO:0005515	GO:0004672	GO:0006468
c1032790_g7	GO:0003723	GO:0006396	GO:0008173
c1033311_g1	GO:0005515	GO:0008270
c1037227_g1	GO:0005515
c1036022_g1	GO:0031072	GO:0051082
c1040432_g1	GO:0005515
c1025184_g1	GO:0055114	GO:0006979	GO:0020037	GO:0004601
c919776_g1	GO:0009055	GO:0005507
c1027444_g1	GO:0005515
c1030742_g2	GO:0016747
c1067867_g1	GO:0005634	GO:0006355	GO:0003700	GO:0043565
c1035352_g2	GO:0008033	GO:0005524
c1033830_g1	GO:0005618	GO:0030599	GO:0042545
c1031872_g1	GO:0008270
c1070676_g1	GO:0006355	GO:0003677
c1039700_g2	GO:0004672	GO:0006468
c1035311_g1	GO:0006468	GO:0004672	GO:0005524
c1034004_g3	GO:0016788	GO:0006629
c1041375_g7	GO:0005524	GO:0016887	GO:0055085	GO:0042626	GO:0006810	GO:0016021
c1043588_g1	GO:0005515
c1040441_g2	GO:0016020	GO:0016760	GO:0030244
c1030882_g1	GO:0003682
c1043760_g1	GO:0009058	GO:0016841
c1035271_g4	GO:0015074
c1042997_g1	GO:0031625	GO:0031461	GO:0006511
c1160104_g1	GO:0005515
c1040509_g1	GO:0005622	GO:0005525	GO:0007264
c1042498_g2	GO:0004668	GO:0009446
c1041212_g1	GO:0000166
c1043330_g1	GO:0043531
c1027207_g1	GO:0004298	GO:0005839	GO:0051603
c926312_g1	GO:0043565	GO:0005634	GO:0006355	GO:0003700	GO:0003677
c1038518_g1	GO:0006659
c1033716_g1	GO:0055114	GO:0004616	GO:0051287	GO:0006098
c1038614_g1	GO:0005506	GO:0055114	GO:0016705	GO:0020037
c1038821_g1	GO:0008152	GO:0003824
c1030440_g1	GO:0008171
c1025585_g2	GO:0016192	GO:0016021
c1009123_g1	GO:0016788	GO:0006629
c1042432_g1	GO:0005515	GO:0005524	GO:0051276	GO:0005694
c1028613_g1	GO:0006796	GO:0005737	GO:0000287	GO:0004427
c1074145_g1	GO:0016747
c1028066_g1	GO:0005509	GO:0019898	GO:0015979	GO:0009654	GO:0009523
c1035199_g1	GO:0009058
c894965_g1	GO:0006855	GO:0055085	GO:0016020	GO:0015297	GO:0015238
c927753_g1	GO:0016887	GO:0005524
c769694_g1	GO:0009058	GO:0005524
c1013754_g4	GO:0010333	GO:0000287	GO:0016829
c1011633_g1	GO:0005506	GO:0055114	GO:0016705	GO:0020037
c1034256_g1	GO:0016757
c1037540_g1	GO:0005215	GO:0016020	GO:0006810
c850291_g2	GO:0019882	GO:0042613	GO:0016020	GO:0006955
c1026914_g1	GO:0016788	GO:0006629
c1037870_g4	GO:0003677
c1044852_g1	GO:0005840	GO:0003735	GO:0006412
c1022608_g1	GO:0008152	GO:0003824
c1042546_g1	GO:0005634	GO:0003677
c1035712_g1	GO:0016740	GO:0009058
c1012982_g1	GO:0016874
c1031996_g1	GO:0005515
c1043027_g1	GO:0043531
c1035796_g1	GO:0008270
c1034785_g3	GO:0016787
c430458_g1	GO:0004435	GO:0007165	GO:0035556	GO:0006629
c1160451_g1	GO:0003723
c783626_g1	GO:0015074
c1098643_g1	GO:0005840	GO:0003735	GO:0005622	GO:0006412
c1010062_g1	GO:0003777	GO:0008017	GO:0005524	GO:0007018
c916280_g2	GO:0055085
c1042820_g1	GO:0005515
c1038437_g1	GO:0004014	GO:0008295	GO:0006597
c1034004_g4	GO:0016788	GO:0006629
c1035150_g1	GO:0004553	GO:0005975
c1031801_g1	GO:0000077	GO:0030896	GO:0006281
c1041074_g2	GO:0004672	GO:0006468
c966626_g1	GO:0016020	GO:0071805	GO:0015079
c1035837_g4	GO:0005515
c1022929_g2	GO:0003677
c1042631_g2	GO:0005634	GO:0003677
c1010893_g1	GO:0006468	GO:0004672	GO:0005524	GO:0048544
c1023090_g1	GO:0000160
c1037110_g1	GO:0016161	GO:0000272
c1016202_g1	GO:0016787
c941018_g1	GO:0006468	GO:0004672	GO:0005524
c1042592_g1	GO:0005506	GO:0055114	GO:0016705	GO:0020037
c1016287_g3	GO:0005840	GO:0003735	GO:0005622	GO:0006412
c1007352_g1	GO:0003723
c1038015_g1	GO:0006355	GO:0003700
c1037253_g2	GO:0003723
c1029215_g1	GO:0009058	GO:0003824
c1022594_g3	GO:0005761	GO:0003735	GO:0006412
c1027057_g1	GO:0004672	GO:0006468	GO:0030246
c1012535_g1	GO:0006355	GO:0003677
c1030007_g1	GO:0016161	GO:0000272
c1024851_g1	GO:0005525	GO:0007264
c1034412_g2	GO:0009725	GO:0005634	GO:0006355	GO:0003677
c1019281_g1	GO:0004866
c17300_g1	GO:0005506	GO:0055114	GO:0016705	GO:0020037
c1042867_g2	GO:0006355	GO:0003700	GO:0043565
c1040073_g1	GO:0005515
c1034557_g2	GO:0016021	GO:0004659
c1022887_g1	GO:0010038
c1033147_g1	GO:0005524
c962974_g1	GO:0005634
c1038586_g1	GO:0015074
c1042102_g2	GO:0005515
c1038874_g1	GO:0016901	GO:0005975	GO:0048038
c1067094_g1	GO:0016884
c1033705_g1	GO:0046961	GO:0046933	GO:0045261	GO:0015986
c1041885_g3	GO:0005515
c1034235_g1	GO:0003899	GO:0005666	GO:0006383	GO:0003677
c1040530_g5	GO:0016757
c1040252_g1	GO:0016887	GO:0005524
c1013481_g2	GO:0015074
c1025268_g1	GO:0005515
c1038657_g1	GO:0055085
c1021096_g1	GO:0000413	GO:0003755	GO:0006457
c1041018_g1	GO:0015969
c1043823_g1	GO:0005515
c1032372_g1	GO:0003924	GO:0005525
c1023425_g1	GO:0005634
c1039145_g2	GO:0004435	GO:0007165	GO:0005515	GO:0035556	GO:0006629
c1032040_g1	GO:0006468	GO:0004672	GO:0005524
c1030482_g1	GO:0055114	GO:0008270	GO:0016491
c1026134_g9	GO:0003924	GO:0005525
c1042141_g2	GO:0046872	GO:0005516	GO:0000166
c1042643_g1	GO:0030246
c1029181_g1	GO:0055114	GO:0009916
c964089_g1	GO:0005506	GO:0055114	GO:0016705	GO:0020037
c1041733_g2	GO:0048544
c1041418_g1	GO:0043039	GO:0005737	GO:0000049	GO:0005524	GO:0004812
c939792_g2	GO:0016788	GO:0006629
c1015550_g1	GO:0045454
c1009015_g1	GO:0051536	GO:0009055
c1032484_g1	GO:0004553	GO:0005975
c1041241_g1	GO:0008184	GO:0005975
c1043493_g1	GO:0005515
c1008990_g1	GO:0006629
c1037682_g1	GO:0016787
c1043418_g1	GO:0007205	GO:0035556	GO:0004143
c1034459_g1	GO:0016567	GO:0004842
c1040546_g1	GO:0008152	GO:0003824
c1034853_g1	GO:0055114	GO:0050660	GO:0016491
c1039367_g1	GO:0016020	GO:0008375
c1025353_g2	GO:0005525
c1032544_g6	GO:0003682
c1032206_g1	GO:0046983
c1043843_g1	GO:0016757	GO:0008152
c1035215_g1	GO:0005515
c1027306_g1	GO:0008270	GO:0004089
c1025397_g1	GO:0016881
c1042117_g2	GO:0005856	GO:0006909
c1043511_g4	GO:0009607	GO:0006952
c1010022_g1	GO:0006629
c1042331_g1	GO:0008270
c1009600_g3	GO:0005506	GO:0055114	GO:0016705	GO:0020037
c1038684_g1	GO:0005515
c1041792_g1	GO:0003676	GO:0005524
c1036198_g1	GO:0015074
c1037507_g1	GO:0005515
c1033783_g1	GO:0006855	GO:0055085	GO:0016020	GO:0015297	GO:0015238
c1041694_g1	GO:0055114	GO:0016491	GO:0008152
c1034528_g1	GO:0044267	GO:0005524
c647957_g1	GO:0055085	GO:0005741
c1042583_g1	GO:0006355	GO:0003700	GO:0043565
c1037280_g5	GO:0006468	GO:0004672	GO:0005524	GO:0007165
c1043431_g2	GO:0005515	GO:0036459	GO:0006511
c1090470_g1	GO:0030955	GO:0006096	GO:0000287	GO:0004743
c1035400_g1	GO:0006355	GO:0003700	GO:0043565
c1033119_g1	GO:0055114	GO:0008270	GO:0016491
c1029161_g1	GO:0005515	GO:0008270
c1032256_g5	GO:0016567	GO:0004842
c1035258_g2	GO:0006629
c1157870_g1	GO:0006811	GO:0055085	GO:0016020	GO:0005216
c865106_g1	GO:0005515	GO:0046872
c1032600_g1	GO:0005515
c1033220_g1	GO:0008168
c1032545_g1	GO:0005515
c1009298_g3	GO:0005506	GO:0055114	GO:0016705	GO:0020037
c1020337_g1	GO:0016651	GO:0005743	GO:0022904
c1032117_g7	GO:0006355	GO:0003677
c1034301_g2	GO:0006468	GO:0004672	GO:0005524
c1042672_g1	GO:0016020	GO:0071805	GO:0015079
c1030272_g4	GO:0005634	GO:0006355
c1033345_g1	GO:0005515	GO:0004672	GO:0006468
c1026612_g1	GO:0055114	GO:0006979	GO:0020037	GO:0004601
c1002216_g1	GO:0006355	GO:0003700	GO:0043565
c1027880_g1	GO:0016491	GO:0008152
c1034790_g2	GO:0007165	GO:0004871
c432296_g1	GO:0046872
c1027900_g1	GO:0006629
c1032973_g1	GO:0045454
c1169865_g1	GO:0016788	GO:0006629
c1034921_g3	GO:0004190	GO:0016021
c1037404_g1	GO:0055114	GO:0006979	GO:0020037	GO:0004601
c1037241_g3	GO:0003676	GO:0005524
c992877_g1	GO:0004553	GO:0005975
c1025359_g2	GO:0005515
c1044231_g1	GO:0015074
c1031082_g2	GO:0015074
c1034557_g4	GO:0006355	GO:0003713	GO:0003677
c1137238_g1	GO:0046983	GO:0003677
c1040729_g1	GO:0005524
c1027226_g1	GO:0016787	GO:0008152
c1032847_g1	GO:0005515
c1019479_g1	GO:0030001	GO:0046872
c1025589_g1	GO:0007017	GO:0005875
c1039042_g1	GO:0005515
c1144464_g1	GO:0005840	GO:0003735	GO:0006412
c1034025_g1	GO:0005215	GO:0016020	GO:0006810
c1043419_g1	GO:0006351	GO:0003899	GO:0003677
c1024445_g2	GO:0003676
c1016827_g1	GO:0007017	GO:0005875
c1019261_g1	GO:0005515
c973840_g1	GO:0003824
c1040663_g1	GO:0004553	GO:0005975
c1042981_g4	GO:0043531
c1026842_g2	GO:0055114	GO:0016491
c1041947_g3	GO:0008152	GO:0016758
c435908_g2	GO:0006468	GO:0004672	GO:0005524
c999294_g1	GO:0030001	GO:0046872
c992087_g1	GO:0046983
c1032644_g1	GO:0016567	GO:0004842
c1036948_g1	GO:0006396	GO:0008173
c1038194_g1	GO:0055085	GO:0016021
c833655_g1	GO:0006334	GO:0003677	GO:0005634	GO:0000786
c1032544_g3	GO:0003682
c1034432_g3	GO:0005515
c1016442_g1	GO:0005515
c1045386_g1	GO:0006508	GO:0004252
c1024162_g1	GO:0006275	GO:0003677
c1028660_g1	GO:0016811
c1030964_g1	GO:0005975
c914089_g1	GO:0006355	GO:0003700	GO:0043565
c1034949_g2	GO:0016757
c1032636_g1	GO:0005515
c1043320_g1	GO:0005515	GO:0004672	GO:0006468
c924649_g1	GO:0006468	GO:0004672	GO:0005524
c1043048_g3	GO:0030001	GO:0046872
c1031393_g6	GO:0004568	GO:0016998	GO:0008061	GO:0006032
c1037007_g1	GO:0005515
c1040777_g1	GO:0003723	GO:0006432	GO:0043039	GO:0005524	GO:0000287	GO:0004812	GO:0005737	GO:0000049	GO:0004826
c951766_g1	GO:0005515
c1028561_g1	GO:0006464	GO:0015031
c1036266_g1	GO:0008270	GO:0032312	GO:0008060
c1038806_g1	GO:0009725	GO:0005634	GO:0006355	GO:0003677
c1041036_g2	GO:0055114	GO:0016706	GO:0016491
c374678_g1	GO:0006333	GO:0005634
c1042728_g1	GO:0006508	GO:0004252
c1023725_g1	GO:0008270	GO:0005622
c1034599_g1	GO:0006418	GO:0003676	GO:0004812	GO:0005524	GO:0000166
c1020839_g1	GO:0045735
c1115887_g1	GO:0004857	GO:0005618	GO:0030599	GO:0042545
c1032287_g1	GO:0016567	GO:0004672	GO:0006468	GO:0004842
c1039196_g1	GO:0022857	GO:0055085	GO:0016021
c1042732_g1	GO:0005622	GO:0003677
c1028387_g1	GO:0046872
c1036360_g1	GO:0005737	GO:0017183
c1037399_g2	GO:0006468	GO:0004672	GO:0005524
c1015751_g1	GO:0008270	GO:0003677
c1028420_g1	GO:0003676	GO:0008270
c1043591_g1	GO:0005515	GO:0016567	GO:0004842
c1032666_g1	GO:0055114	GO:0050660	GO:0016491
c1042121_g1	GO:0036459	GO:0006511
c1039994_g1	GO:0005515	GO:0003723	GO:0016070
c1002892_g1	GO:0005506	GO:0055114	GO:0016705	GO:0020037
c1011603_g1	GO:0004672	GO:0006468
c1033572_g7	GO:0005515
c1024448_g2	GO:0006355	GO:0003700	GO:0043565
c1033760_g1	GO:0055114	GO:0008270	GO:0009231	GO:0008703	GO:0016787
c1114197_g1	GO:0005506	GO:0055114	GO:0016705	GO:0020037
c1155362_g1	GO:0006468	GO:0004672	GO:0005524
c1035634_g1	GO:0055114	GO:0016491
c1036011_g5	GO:0003676
c1011700_g1	GO:0015074
c1036765_g1	GO:0016021	GO:0005337	GO:0006810
c1029189_g1	GO:0005515
c1032216_g1	GO:0016857	GO:0005975
c1050487_g1	GO:0000975
c1161757_g1	GO:0006468	GO:0004672	GO:0005524
c1041026_g2	GO:0016255	GO:0042765
c1020994_g1	GO:0055114	GO:0016702	GO:0046872
c770678_g1	GO:0004129	GO:0005746	GO:0009055
c1093336_g1	GO:0003676	GO:0004523
c1041130_g8	GO:0016787	GO:0008152
c1043851_g1	GO:0005515
c1042581_g1	GO:0003684	GO:0005634	GO:0006289
c1028267_g1	GO:0005515
c1041483_g11	GO:0004017
c1037474_g2	GO:0031047
c1042476_g1	GO:0009058
c1039471_g1	GO:0016020	GO:0071805	GO:0015079
c1034300_g1	GO:0005515
c1117623_g1	GO:0003682
c1037152_g1	GO:0005515
c1027571_g1	GO:0006508	GO:0004190
c1036775_g1	GO:0005515
c1040291_g1	GO:0006468	GO:0004672	GO:0005524
c1032191_g1	GO:0005506	GO:0055114	GO:0016705	GO:0020037
c1030242_g2	GO:0003746	GO:0005737	GO:0043043	GO:0006414
c979245_g1	GO:0016020	GO:0016747	GO:0006633
c1038559_g1	GO:0005515
c1041907_g2	GO:0006468	GO:0004672	GO:0005524
c1036712_g1	GO:0005840	GO:0003735	GO:0006412
c1025044_g1	GO:0005515
c1025597_g1	GO:0008168	GO:0005737	GO:0006364
c1038432_g1	GO:0004014	GO:0008295	GO:0006597
c1040376_g1	GO:0005737
c1035366_g3	GO:0015074
c1038447_g1	GO:0004672	GO:0006468
c1036537_g2	GO:0005515	GO:0003777	GO:0008017	GO:0005524	GO:0007018
c1034542_g1	GO:0005515
c346966_g1	GO:0046872	GO:0000166
c1042808_g1	GO:0005524
c1011367_g1	GO:0003682
c1040064_g1	GO:0006508	GO:0004222
c1043250_g2	GO:0016818	GO:0008270	GO:0005524	GO:0006355	GO:0005515	GO:0003677	GO:0005634
c1044121_g1	GO:0016567	GO:0004842
c1023720_g1	GO:0051087	GO:0001671
c1157249_g1	GO:0004553	GO:0003824	GO:0005975	GO:0043169
c1041202_g1	GO:0003676	GO:0005524
c1041425_g1	GO:0036459	GO:0008270	GO:0006511
c1024671_g1	GO:0043565	GO:0005634	GO:0006355	GO:0003700	GO:0003677
c1139851_g1	GO:0005634
c1029450_g1	GO:0005634	GO:0007275	GO:0006511
c1038552_g2	GO:0003676	GO:0005524
c1039102_g1	GO:0055085	GO:0016020
c1034810_g1	GO:0006468	GO:0004672	GO:0005524
c1043714_g5	GO:0004672	GO:0006468
c911690_g1	GO:0006468	GO:0004672	GO:0005524
c1040611_g2	GO:0055085	GO:0016021
c1043575_g3	GO:0016021	GO:0005337	GO:0006810
c1031723_g1	GO:0008138	GO:0006470
c1177134_g1	GO:0005506	GO:0055114	GO:0016705	GO:0020037
c1043691_g1	GO:0055114	GO:0016706	GO:0016491
c1037138_g2	GO:0005622	GO:0006810
c1028689_g1	GO:0030170	GO:0009058
c1034926_g1	GO:0045735
c1038671_g4	GO:0055085	GO:0016021
c1017534_g1	GO:0006418	GO:0000166
c1036321_g1	GO:0005515
c1027208_g1	GO:0055114	GO:0016491	GO:0016616
c1010603_g1	GO:0004553	GO:0005975
c1158417_g1	GO:0004650	GO:0005975
c1002479_g1	GO:0009055	GO:0005507
c958607_g1	GO:0005506	GO:0055114	GO:0016705	GO:0020037
c1011942_g1	GO:0006355	GO:0003700
c1036237_g1	GO:0055085	GO:0008324	GO:0016021	GO:0006812
c1037370_g1	GO:0006468	GO:0004672	GO:0005524
c1126074_g1	GO:0005618	GO:0030599	GO:0042545
c1033753_g1	GO:0005515	GO:0008017
c988436_g1	GO:0006950	GO:0051082	GO:0006457	GO:0005524
c152152_g1	GO:0019752	GO:0016831	GO:0030170
c964561_g2	GO:0003677
c1097607_g1	GO:0046872	GO:0000166
c1029997_g1	GO:0016788	GO:0006629
c1157472_g1	GO:0006508	GO:0004197
c1032043_g4	GO:0055114	GO:0051287
c1042403_g3	GO:0030246
c1039955_g1	GO:0055114	GO:0016491
c1030012_g1	GO:0003682
c17656_g1	GO:0006508	GO:0004252
c1028435_g2	GO:0005515	GO:0008270
c1036159_g1	GO:0005515
c1030379_g1	GO:0006468	GO:0004672	GO:0005524
c1039013_g1	GO:0044183
c1042183_g1	GO:0033926
c705920_g1	GO:0006355	GO:0003700	GO:0043565
c1029681_g1	GO:0004222
c1036459_g1	GO:0016021
c1026739_g1	GO:0016192	GO:0030132	GO:0006886	GO:0030130	GO:0005198
c1027056_g1	GO:0003774	GO:0016459
c1040832_g2	GO:0015074
c1041162_g1	GO:0055085	GO:0016021	GO:0006812	GO:0015299
c1043110_g3	GO:0044267	GO:0005524
c1089740_g1	GO:0006511
c1044301_g2	GO:0005515
c1030655_g1	GO:0005509	GO:0019898	GO:0015979	GO:0009654	GO:0009523
c1004324_g1	GO:0005506	GO:0055114	GO:0016705	GO:0020037
c1034623_g1	GO:0005985
c1040847_g1	GO:0055114	GO:0006635	GO:0003997	GO:0005777
c1038606_g1	GO:0005509
c927999_g2	GO:0005515
c1136288_g1	GO:0006468	GO:0004672	GO:0005524
c852809_g1	GO:0000413	GO:0003755	GO:0006457
c1029988_g1	GO:0019288	GO:0051745	GO:0050992	GO:0046872
c1024081_g1	GO:0005215	GO:0016020	GO:0006810
c1021341_g1	GO:0005094	GO:0005737
c1030804_g2	GO:0016491
c1034109_g4	GO:0006468	GO:0004672	GO:0005524
c1027622_g1	GO:0003678	GO:0005524
c1022869_g1	GO:0006511
c1041491_g3	GO:0006614	GO:0005525
c1048047_g1	GO:0006412	GO:0003723	GO:0003735	GO:0005622	GO:0005840
c998807_g1	GO:0019370	GO:0008270	GO:0008237
c1040895_g2	GO:0004519
c1025171_g1	GO:0005506	GO:0055114	GO:0016705	GO:0020037
c1024016_g2	GO:0003676	GO:0008408	GO:0006139
c1038153_g1	GO:0006508	GO:0008236
c1030108_g2	GO:0055114	GO:0008270	GO:0016491
c1024900_g8	GO:0030001	GO:0046872
c31156_g1	GO:0005515
c1039140_g1	GO:0005515	GO:0004672	GO:0006468
c1028755_g1	GO:0006508	GO:0008234
c1116373_g1	GO:0005515	GO:0008270
c1029552_g1	GO:0009725	GO:0005634	GO:0006355	GO:0003677
c1025386_g1	GO:0006351	GO:0005634	GO:0003677
c1043291_g1	GO:0005515
c1036071_g1	GO:0003682
c1036704_g3	GO:0005515
c1140475_g1	GO:0005515
c1042642_g1	GO:0003723
c1014671_g1	GO:0004650	GO:0005975
c1043563_g3	GO:0005515	GO:0005524	GO:0051276	GO:0005694
c1037059_g1	GO:0008168
c965939_g1	GO:0005515
c996286_g1	GO:0000160	GO:0004871
c1042374_g3	GO:0015074
c987865_g1	GO:0003924	GO:0005525
c1030585_g1	GO:0003682
c1034548_g1	GO:0003676	GO:0016788
c1041705_g2	GO:0016881
c861641_g1	GO:0016627	GO:0005737	GO:0016021	GO:0006629
c1033861_g1	GO:0046417
c419287_g1	GO:0003723
c1029730_g1	GO:0016884
c1006484_g2	GO:0005515
c1036921_g1	GO:0005524
c1039476_g1	GO:0005515	GO:0006468	GO:0004672	GO:0005524
c1040254_g2	GO:0005525
c1041548_g1	GO:0000145	GO:0006887
c1028297_g1	GO:0003676
c1031356_g1	GO:0043531
c1041850_g1	GO:0008270	GO:0006886	GO:0030127	GO:0006888
c1033730_g1	GO:0016747
c1160258_g1	GO:0006096	GO:0004618
c1041104_g1	GO:0005515	GO:0016567	GO:0004842
c907292_g1	GO:0003993
c1002359_g1	GO:0004672	GO:0006468
c1030401_g1	GO:0055114	GO:0004499	GO:0050660	GO:0050661
c1039193_g1	GO:0009228	GO:0051536
c1041491_g2	GO:0005525	GO:0006886	GO:0006184	GO:0005785	GO:0006614	GO:0005047	GO:0003924
c1028180_g1	GO:0016567	GO:0004842
c1042163_g1	GO:0005515	GO:0007165	GO:0004871
c1043756_g1	GO:0032012	GO:0005086
c1073635_g1	GO:0006508	GO:0004190
c1017019_g2	GO:0030247
c1043111_g1	GO:0005524	GO:0003677
c1032155_g2	GO:0006355	GO:0003700	GO:0043565
c1035116_g1	GO:0032040
c997759_g1	GO:0006355	GO:0003677
c1027310_g1	GO:0046907	GO:0005643
c1040098_g1	GO:0016887	GO:0016020	GO:0005524	GO:0006810
c1019909_g1	GO:0006886	GO:0005741
c1017659_g1	GO:0003824	GO:0005992
c929652_g1	GO:0055114	GO:0004499	GO:0050660	GO:0050661
c1071817_g1	GO:0003924	GO:0005525
c1031473_g1	GO:0016788	GO:0006629
c1033761_g2	GO:0005515
c1159918_g1	GO:0008083	GO:0040007
c1038941_g1	GO:0044267	GO:0005524
c1037133_g1	GO:0003676	GO:0003723
c1044115_g1	GO:0008270	GO:0005634	GO:0006260	GO:0003887
c1040386_g1	GO:0003684	GO:0006281
c1039137_g1	GO:0005515	GO:0008270
c1039564_g4	GO:0005515
c1013754_g3	GO:0010333	GO:0016829	GO:0008152
c1037217_g1	GO:0003723	GO:0004000	GO:0006396
c1011149_g1	GO:0008270
c1029207_g1	GO:0005215	GO:0016020	GO:0006810
c1042559_g2	GO:0000213	GO:0006388
c1041928_g1	GO:0006334	GO:0005634
c1037043_g4	GO:0003676	GO:0008270	GO:0004523
c1039182_g3	GO:0016987	GO:0006352	GO:0006355	GO:0003700	GO:0003677
c1036284_g2	GO:0006184	GO:0003924	GO:0005525	GO:0043234	GO:0051258
c1033867_g1	GO:0008649	GO:0000154	GO:0000179
c1034400_g3	GO:0055085	GO:0016021
c1029601_g1	GO:0006355	GO:0003700	GO:0043565
c1039854_g1	GO:0006415	GO:0005737	GO:0016149	GO:0003747
c1039635_g1	GO:0016887	GO:0016020	GO:0005524
c1032938_g1	GO:0005737	GO:0000287	GO:0000105	GO:0003879
c1022125_g1	GO:0005506
c1037317_g1	GO:0005515
c1031445_g1	GO:0016020
c1025623_g1	GO:0006629
c1013401_g1	GO:0006468	GO:0004672	GO:0005524
c1006511_g1	GO:0016491	GO:0008152
c1031164_g1	GO:0006468	GO:0004672	GO:0005524	GO:0030246
c1038970_g3	GO:0005524
c996556_g1	GO:0055114	GO:0016706	GO:0016491
c1041497_g1	GO:0005515
c1040980_g1	GO:0006396	GO:0003676	GO:0000176	GO:0008408	GO:0005622	GO:0006139
c965082_g1	GO:0016788	GO:0006629
c1053838_g1	GO:0016020	GO:0000148	GO:0006075	GO:0003843
c1040045_g10	GO:0008168
c1042254_g1	GO:0003824
c1159357_g1	GO:0055114	GO:0006979	GO:0020037	GO:0004601
c1041028_g1	GO:0006468	GO:0004672	GO:0005524
c1036995_g1	GO:0006508	GO:0004252
c1028768_g1	GO:0006950
c1042836_g3	GO:0003746	GO:0005515	GO:0006414
c1033015_g1	GO:0009029	GO:0005524	GO:0009245
c1039622_g5	GO:0033178	GO:0016820	GO:0005524	GO:0015991
c1115012_g1	GO:0055114	GO:0016491	GO:0051920	GO:0016209
c1020964_g2	GO:0046872
c1032671_g1	GO:0005856	GO:0006909
c1015636_g2	GO:0005840	GO:0003735	GO:0006412
c1030305_g1	GO:0043666	GO:0009966	GO:0004864
c1043916_g1	GO:0046872	GO:0000166
c1096560_g1	GO:0016624	GO:0008152
c1041272_g2	GO:0008080
c1032520_g2	GO:0051536	GO:0009055
c1027817_g1	GO:0005515
c1024310_g1	GO:0055085	GO:0016021
c1068764_g1	GO:0009055	GO:0005507
c1002279_g1	GO:0030246	GO:0005975
c1042536_g1	GO:0004518	GO:0003677
c1044469_g2	GO:0003676	GO:0004523
c1040904_g1	GO:0005515	GO:0008536	GO:0006886
c1042133_g3	GO:0005515	GO:0006468	GO:0004672	GO:0005524
c1009343_g1	GO:0005506	GO:0055114	GO:0016705	GO:0020037
c1035310_g1	GO:0006284
c1037342_g1	GO:0006351	GO:0006355	GO:0003700	GO:0043565
c1023843_g1	GO:0005840	GO:0003735	GO:0005622	GO:0006412
c1037475_g2	GO:0055114	GO:0016620
c1042148_g2	GO:0008270
c1024569_g1	GO:0055114	GO:0051536
c1032721_g2	GO:0005509	GO:0006457	GO:0051082	GO:0005783
c1043467_g1	GO:0006508	GO:0004252
c1043529_g2	GO:0003676
c1030752_g1	GO:0005515
c1044870_g1	GO:0043401	GO:0003707	GO:0005634	GO:0006355	GO:0003700
c1035631_g1	GO:0005515	GO:0006508	GO:0008236
c1032100_g1	GO:0016020	GO:0016760	GO:0030244
c1035944_g1	GO:0003677
c1037084_g4	GO:0043531
c1019031_g1	GO:0006855	GO:0055085	GO:0016020	GO:0015297	GO:0015238
c1029670_g1	GO:0005515
c1033534_g1	GO:0000145	GO:0006887
c1040332_g2	GO:0031047
c1036366_g1	GO:0055085	GO:0016021	GO:0006812	GO:0015299
c1008556_g3	GO:0008270	GO:0006886	GO:0030127	GO:0006888
c1038645_g1	GO:0019843	GO:0003723	GO:0005622
c989283_g1	GO:0006629	GO:0008374
c1038632_g1	GO:0006468	GO:0004672	GO:0005524
c1043355_g1	GO:0016887	GO:0016020	GO:0005524
c993518_g3	GO:0043531
c1028927_g1	GO:0008152	GO:0016746
c1031492_g3	GO:0006464
c1039594_g1	GO:0005840	GO:0003735	GO:0006412
c1023691_g1	GO:0016747
c950185_g1	GO:0009055	GO:0005507
c1034502_g1	GO:0055085	GO:0008324	GO:0016021	GO:0006812
c1036228_g1	GO:0006468	GO:0004672	GO:0005524
c954743_g1	GO:0005515
c1029965_g1	GO:0005515
c1034848_g6	GO:0005506	GO:0055114	GO:0016705	GO:0020037
c1040898_g3	GO:0050662	GO:0003824
c1034000_g1	GO:0008483	GO:0030170
c860207_g1	GO:0006457
c1023326_g2	GO:0005515
c1032817_g1	GO:0005525
c1024770_g3	GO:0005506	GO:0055114	GO:0016705	GO:0020037
c1026035_g1	GO:0005515
c1040370_g2	GO:0043531
c1038028_g3	GO:0004488	GO:0055114	GO:0009396	GO:0003824
c1022200_g1	GO:0005515
c1043857_g2	GO:0019882	GO:0006955
c1035213_g2	GO:0030259	GO:0008152	GO:0016758	GO:0005975
c1039648_g2	GO:0004871	GO:0006468	GO:0004672	GO:0005524	GO:0007165
c1040821_g1	GO:0031625	GO:0031461	GO:0006511
c1032987_g1	GO:0005506	GO:0051536	GO:0016226
c1039576_g1	GO:0005525
c1036819_g1	GO:0006457
c1033085_g1	GO:0008270
c1034919_g1	GO:0005622	GO:0006886
c1036176_g1	GO:0005515
c1028610_g1	GO:0008152	GO:0003824
c1031789_g1	GO:0003676	GO:0004519
c1020430_g2	GO:0015074
c622646_g1	GO:0055114	GO:0016491	GO:0005507
c1019737_g1	GO:0005506	GO:0020037
c1041327_g3	GO:0030117	GO:0006886	GO:0005515	GO:0016192	GO:0030126	GO:0005198
c1041819_g1	GO:0005515
c1019954_g1	GO:0005506	GO:0055114	GO:0016705	GO:0020037
c1008825_g1	GO:0055085	GO:0016021
c993992_g1	GO:0051087
c1034900_g1	GO:0005634	GO:0006355	GO:0003700	GO:0043565
c1043896_g1	GO:0006334	GO:0003677	GO:0005634	GO:0000786
c1040878_g1	GO:0005515
c1027241_g3	GO:0043531
c1018192_g1	GO:0052861	GO:0016998	GO:0052862
c1067276_g1	GO:0003779	GO:0005622
c1040576_g2	GO:0004018	GO:0006188
c1037678_g3	GO:0008168	GO:0008152
c1101713_g1	GO:0008270	GO:0016832	GO:0005975
c1021898_g1	GO:0005515
c993928_g1	GO:0015074
c1037076_g1	GO:0005506	GO:0055114	GO:0016705	GO:0020037
c1040661_g1	GO:0016192	GO:0030117	GO:0006886	GO:0030131
c1041196_g1	GO:0008017	GO:0000910	GO:0000226
c1034353_g3	GO:0016020
c1024253_g1	GO:0016192
c79994_g1	GO:0055114	GO:0006979	GO:0020037	GO:0004601
c1039629_g1	GO:0005515
c1006976_g3	GO:0005509
c1138055_g1	GO:0006629
c1041856_g1	GO:0008168	GO:0031167
c1032101_g2	GO:0008152
c1018535_g1	GO:0030001	GO:0046872
c448571_g1	GO:0016491	GO:0008152
c1043901_g3	GO:0005515
c1035196_g1	GO:0046961	GO:0000221	GO:0016820	GO:0015991
c1039757_g1	GO:0007205	GO:0004143
c1042825_g3	GO:0016020
c1040444_g3	GO:0016740
c1033383_g1	GO:0006367	GO:0005672
c1029283_g1	GO:0016787
c1032338_g1	GO:0016020
c1034473_g2	GO:0008152	GO:0003824
c1014430_g1	GO:0006468	GO:0004672	GO:0005524
c1043104_g1	GO:0000160
c964065_g1	GO:0055085	GO:0016021	GO:0006812	GO:0015299
c1009869_g1	GO:0016021
c1161341_g1	GO:0016021	GO:0012511
c1036545_g1	GO:0006351	GO:0043565
c1013758_g1	GO:0016192	GO:0006886
c910644_g3	GO:0006184	GO:0003924	GO:0005525	GO:0043234	GO:0051258
c1003530_g1	GO:0006468	GO:0004672	GO:0005524
c1067294_g1	GO:0016810	GO:0005975
c1042146_g1	GO:0016020	GO:0071805	GO:0015079
c1043619_g3	GO:0008152	GO:0003824
c1041107_g1	GO:0006298	GO:0005524
c1016614_g1	GO:0004185	GO:0006508
c1037530_g1	GO:0006855	GO:0055085	GO:0016020	GO:0015297	GO:0015238
c1049952_g1	GO:0055114	GO:0016706	GO:0016491
c1037937_g3	GO:0003824
c1112286_g1	GO:0055114	GO:0006979	GO:0020037	GO:0004601
c1126308_g1	GO:0006950	GO:0016021
c451355_g1	GO:0006904	GO:0016192
c350970_g1	GO:0009725	GO:0005634	GO:0006355	GO:0003677
c1041090_g1	GO:0008270	GO:0006886	GO:0030127	GO:0006888
c1033420_g1	GO:0005515
c942124_g1	GO:0046983
c919588_g1	GO:0031047
c1030564_g2	GO:0016491	GO:0008152
c293084_g1	GO:0005840	GO:0003735	GO:0005622	GO:0006412
c1037284_g1	GO:0005524	GO:0016773	GO:0005975
c1041615_g1	GO:0055114	GO:0016491	GO:0006520	GO:0050661
c1033371_g1	GO:0006073	GO:0005975	GO:0016762	GO:0048046	GO:0005618	GO:0004553
c1041533_g3	GO:0050660	GO:0055114	GO:0016491	GO:0008762
c1040439_g8	GO:0009058
c1039759_g3	GO:0000159	GO:0008601	GO:0007165
c1037188_g2	GO:0005515
c1033022_g1	GO:0003824
c1038785_g5	GO:0006508	GO:0004252
c1038718_g1	GO:0005634	GO:0007275	GO:0006511
c1034282_g1	GO:0005515
c985199_g2	GO:0005506	GO:0055114	GO:0016705	GO:0020037
c1030364_g1	GO:0005515
c1041594_g1	GO:0005524	GO:0003677
c1042258_g2	GO:0006629
c1040079_g1	GO:0055085	GO:0016021
c1033961_g2	GO:0009059	GO:0030176
c1035346_g6	GO:0050662	GO:0003824
c1039022_g1	GO:0006468	GO:0004672	GO:0005524
c1041659_g4	GO:0005515
c1012008_g1	GO:0022857	GO:0055085	GO:0016021
c1043596_g1	GO:0010333	GO:0016829	GO:0008152
c1096017_g1	GO:0006855	GO:0055085	GO:0016020	GO:0015297	GO:0015238
c1036141_g1	GO:0055085	GO:0016021
c1031129_g4	GO:0005524
c1036662_g1	GO:0005515
c1015356_g1	GO:0016020
c1036725_g1	GO:0005515
c1031446_g1	GO:0003676
c1090525_g1	GO:0008270
c1035840_g1	GO:0016021	GO:0004659
c1036592_g2	GO:0016740
c634156_g1	GO:0046983
c1024503_g1	GO:0003676
c1039779_g1	GO:0005509	GO:0006468	GO:0004672	GO:0005524
c1036634_g2	GO:0015743
c924456_g1	GO:0005524
c1027067_g2	GO:0046983
c1035004_g1	GO:0008152	GO:0016758
c1029787_g2	GO:0005634	GO:0006355
c1032882_g1	GO:0046983
c1041809_g3	GO:0009725	GO:0005634	GO:0006355	GO:0003677
c1036799_g2	GO:0006355	GO:0003700
c1032333_g1	GO:0008270	GO:0046872
c1162445_g1	GO:0008610	GO:0016747
c1035833_g1	GO:0008686	GO:0003935	GO:0009231
c1125659_g1	GO:0000145	GO:0006887
c1040478_g1	GO:0055114	GO:0016491
c1039334_g3	GO:0006355	GO:0003700	GO:0043565
c1024196_g1	GO:0009055	GO:0005507
c1038783_g1	GO:0003676
c1034348_g1	GO:0005634
c1020326_g1	GO:0055085	GO:0016021
c1043986_g1	GO:0005515	GO:0006352	GO:0016570	GO:0005634	GO:0003677
c1037130_g1	GO:0005515
c1038033_g1	GO:0005975	GO:0016868
c1033615_g1	GO:0055085	GO:0016021
c1044304_g3	GO:0005515
c1037224_g1	GO:0004553	GO:0005975
c1041843_g1	GO:0004553	GO:0005975
c1043048_g2	GO:0046872	GO:0000166
c1039049_g2	GO:0008152	GO:0016758
c1052381_g1	GO:0008270
c1037001_g1	GO:0005515
c1167978_g1	GO:0004867
c1034847_g1	GO:0006855	GO:0055085	GO:0016020	GO:0015297	GO:0015238
c1120237_g1	GO:0005515
c1030656_g1	GO:0000774	GO:0051087	GO:0006457	GO:0042803
c1031818_g1	GO:0055114	GO:0016491
c1041110_g1	GO:0005515
c1034535_g6	GO:0016021
c918414_g1	GO:0008270
c1016925_g2	GO:0005622	GO:0004843	GO:0006511
c1037982_g1	GO:0022857	GO:0055085	GO:0016021
c1026055_g1	GO:0055114	GO:0016730
c920676_g3	GO:0015031	GO:0016020
c1013396_g1	GO:0006468	GO:0004672	GO:0005524
c1034278_g1	GO:0015074
c984920_g2	GO:0005515
c1006538_g1	GO:0016887	GO:0005524
c1035793_g2	GO:0016020	GO:0003824
c1044247_g1	GO:0005515
c1040135_g1	GO:0017176	GO:0016021	GO:0006506
c1033946_g1	GO:0005515
c1009220_g1	GO:0005622	GO:0006810
c1038540_g2	GO:0050660	GO:0055114	GO:0016491	GO:0008762
c1038114_g1	GO:0005509	GO:0016021	GO:0055085
c1036953_g1	GO:0022857	GO:0055085	GO:0016021
c1041039_g1	GO:0006468	GO:0004672	GO:0005524
c433021_g1	GO:0005515
c1042346_g3	GO:0005215	GO:0016020	GO:0006810
c1039944_g9	GO:0003924	GO:0005525
c1041996_g1	GO:0005634	GO:0003677
c963258_g1	GO:0003924	GO:0005525
c1026745_g1	GO:0005515
c1038382_g1	GO:0005515
c1032383_g1	GO:0055114	GO:0008270	GO:0016491
c1043782_g1	GO:0004672	GO:0006468
c1037369_g1	GO:0008270
c1168792_g1	GO:0055114	GO:0046429	GO:0016114
c1035589_g1	GO:0006468	GO:0004672	GO:0005524	GO:0030246
c1023773_g1	GO:0016021
c1028041_g6	GO:0055085	GO:0008324	GO:0006812
c1025452_g1	GO:0006468	GO:0004672	GO:0005524
c1041095_g1	GO:0005524
c1094109_g1	GO:0004553	GO:0005975
c1010776_g1	GO:0005622	GO:0006888
c1027954_g1	GO:0003697
c1125562_g1	GO:0050660	GO:0055114	GO:0016491
c1037143_g3	GO:0003676
c1068643_g1	GO:0055114	GO:0016491
c1038027_g2	GO:0005515	GO:0008270
c1137949_g1	GO:0050660	GO:0055114	GO:0016491	GO:0008762
c1042723_g1	GO:0006950	GO:0051082	GO:0006457	GO:0005524
c1038890_g4	GO:0008152	GO:0016758
c1019710_g2	GO:0005840	GO:0003735	GO:0005622	GO:0006412
c1023968_g1	GO:0044237
c1041119_g3	GO:0006811	GO:0005509	GO:0016020	GO:0005216	GO:0055085
c1135684_g1	GO:0005618	GO:0030599	GO:0042545
c1020489_g1	GO:0005506	GO:0055114	GO:0016705	GO:0020037
c107495_g1	GO:0006468	GO:0004672	GO:0005524
c1039033_g1	GO:0005515
c1000026_g1	GO:0006855	GO:0055085	GO:0016020	GO:0015297	GO:0015238
c1033665_g1	GO:0003676	GO:0005524
c1031240_g1	GO:0004190	GO:0016021
c1038807_g3	GO:0006355	GO:0003677
c1024894_g3	GO:0015074
c1036499_g1	GO:0005515
c1040165_g4	GO:0005515
c1019214_g1	GO:0005515
c1145213_g1	GO:0004553	GO:0005975
c1035655_g2	GO:0006184	GO:0003924	GO:0005525	GO:0043234	GO:0051258
c1034173_g2	GO:0006355	GO:0003700
c1025776_g2	GO:0006355	GO:0003677
c1030888_g11	GO:0003676
c1037683_g1	GO:0016742	GO:0009058
c1069637_g1	GO:0005524
c429732_g1	GO:0009360	GO:0008408	GO:0006260	GO:0003887	GO:0003677
c1135253_g1	GO:0008418
c1163744_g1	GO:0006811	GO:0055085	GO:0016020	GO:0005216
c1037339_g1	GO:0003824
c1035502_g1	GO:0050660	GO:0055114	GO:0016491	GO:0008762
c1040530_g2	GO:0008168
c1026082_g1	GO:0032955	GO:0051301
c1030449_g1	GO:0003678	GO:0005524
c1039464_g1	GO:0003723
c1034650_g1	GO:0004553	GO:0005975
c1026947_g1	GO:0003723	GO:0004525	GO:0006396
c1039191_g1	GO:0016757
c988456_g1	GO:0008270
c1028490_g2	GO:0006355	GO:0003677
c997843_g1	GO:0046983
c930145_g1	GO:0005199	GO:0009664
c1027785_g1	GO:0003677
c1035967_g2	GO:0006629
c1048216_g1	GO:0008171
c1030804_g3	GO:0016491
c1031565_g1	GO:0004672	GO:0006468
c1039648_g1	GO:0006468	GO:0004672	GO:0005524
c1023057_g1	GO:0004672	GO:0006468
c1032655_g2	GO:0055114	GO:0008270	GO:0016491
c1033594_g1	GO:0003824
c1040600_g1	GO:0008270	GO:0006886	GO:0030127	GO:0006888
c1042284_g1	GO:0003968
c1041124_g1	GO:0006468	GO:0004672	GO:0005524	GO:0048544
c928485_g1	GO:0005634	GO:0046983	GO:0006355	GO:0003700	GO:0003677
c1011345_g1	GO:0004553	GO:0005975
c1043786_g1	GO:0005515	GO:0007165	GO:0043531
c1034805_g3	GO:0005515
c1034533_g1	GO:0016787
c1035034_g1	GO:0016717	GO:0055114	GO:0006629
c1036229_g1	GO:0004857	GO:0005618	GO:0030599	GO:0042545
c1112440_g1	GO:0006097	GO:0004474
c1029432_g1	GO:0055085	GO:0016020
c1078009_g1	GO:0005840	GO:0003735	GO:0006412
c1023040_g2	GO:0003676
c1025637_g1	GO:0016788	GO:0006629
c1032332_g1	GO:0050662	GO:0003824
c1028216_g1	GO:0034314	GO:0005856	GO:0005885	GO:0030833
c1090614_g1	GO:0016021
c1029155_g2	GO:0006468	GO:0004672	GO:0005524
c1135233_g1	GO:0005515	GO:0008270
c1027868_g1	GO:0051603	GO:0006511	GO:0005839	GO:0004175	GO:0004298	GO:0019773
c828619_g1	GO:0055114	GO:0016702	GO:0046872
c1043505_g1	GO:0015074
c1040944_g2	GO:0036459	GO:0006511
c993518_g2	GO:0043531
c987930_g1	GO:0055114	GO:0008137
c993957_g1	GO:0016787	GO:0008152
c1035770_g1	GO:0008168	GO:0005634	GO:0006364
c1039539_g1	GO:0005543
c1025208_g1	GO:0005506	GO:0055114	GO:0016705	GO:0020037
c66008_g1	GO:0043531
c1033620_g1	GO:0006355	GO:0003700
c1041157_g2	GO:0006265	GO:0003916	GO:0003677
c1008681_g1	GO:0045454	GO:0015035	GO:0009055
c1049258_g1	GO:0003682
c1136032_g1	GO:0055085	GO:0016021
c1034635_g4	GO:0006355	GO:0003700	GO:0043565
c1037433_g1	GO:0044267	GO:0005524
c1019450_g1	GO:0055085
c1138874_g1	GO:0055114	GO:0016491
c1037915_g1	GO:0005524
c1041404_g2	GO:0004672	GO:0006468
c1026078_g1	GO:0016884
c1037210_g2	GO:0006629	GO:0016042
c1050105_g1	GO:0019752	GO:0004451
c1038385_g1	GO:0003676
c1043539_g1	GO:0016818	GO:0005524
c1031799_g1	GO:0003824
c1035470_g1	GO:0008152	GO:0009094	GO:0016597	GO:0004664
c1136215_g1	GO:0015936	GO:0050662	GO:0004420	GO:0055114
c1029137_g1	GO:0005215	GO:0016020	GO:0006810
c776812_g1	GO:0006879	GO:0008199
c1139066_g1	GO:0016788	GO:0006629
c1041294_g2	GO:0005515
c1040608_g1	GO:0005215	GO:0016020	GO:0006810
c1040906_g1	GO:0046983	GO:0003677
c1042413_g3	GO:0016020	GO:0005524	GO:0017038
c1036603_g1	GO:0003682
c1040157_g3	GO:0006508	GO:0008234
c1030065_g1	GO:0003677
c1022642_g2	GO:0055114	GO:0004784	GO:0006801	GO:0046872
c1033038_g1	GO:0046983
c1057358_g1	GO:0008168
c1019762_g1	GO:0003723	GO:0005524	GO:0005634	GO:0004386
c1041514_g1	GO:0005524	GO:0003677
c1036341_g1	GO:0019370	GO:0008270	GO:0008237
c1043058_g1	GO:0004672	GO:0006468
c1009888_g1	GO:0003682
c953637_g1	GO:0016747
c1037015_g2	GO:0003779	GO:0005622
c1031668_g1	GO:0006378	GO:0005849	GO:0003729
c1011346_g1	GO:0045454
c1034153_g7	GO:0019069
c1034706_g4	GO:0003723	GO:0004525	GO:0006396
c1020390_g1	GO:0006355	GO:0003700	GO:0043565
c1036541_g1	GO:0005515
c1023870_g1	GO:0005515
c1043303_g2	GO:0005634
c920481_g1	GO:0008080
c1011845_g1	GO:0005634	GO:0006260
c1025619_g1	GO:0005509	GO:0019898	GO:0015979	GO:0009654	GO:0009523
c1041031_g1	GO:0043531
c1026939_g3	GO:0005506	GO:0055114	GO:0016705	GO:0020037
c1035233_g1	GO:0055085	GO:0016021
c1034309_g1	GO:0019206	GO:0005524	GO:0006139
c1097541_g1	GO:0016887	GO:0005524
c1042004_g1	GO:0005524
c1040411_g1	GO:0006464	GO:0005524	GO:0003824	GO:0008641
c1043157_g1	GO:0006629
c1034682_g1	GO:0006397
c940294_g1	GO:0006099	GO:0015977	GO:0008964
c1038354_g1	GO:0005515	GO:0007165	GO:0004871
c1038537_g1	GO:0018279	GO:0005789	GO:0004579
c991448_g1	GO:0045454
c1027194_g1	GO:0006355	GO:0003677
c640870_g1	GO:0003779	GO:0005622
c1013077_g3	GO:0005985
c1035342_g1	GO:0016757
c1030292_g2	GO:0006355	GO:0003700	GO:0043565
c1038641_g1	GO:0055114	GO:0016491	GO:0010181
c1041500_g2	GO:0005515	GO:0008270	GO:0046872
c1035945_g2	GO:0003896	GO:0006269
c1038038_g1	GO:0016763
c1032084_g1	GO:0016829	GO:0008152
c1036082_g1	GO:0003824
c1041695_g1	GO:0004372	GO:0006544	GO:0006563
c1022115_g1	GO:0009522	GO:0009538	GO:0015979
c1043229_g1	GO:0006468	GO:0004672	GO:0005524
c1036190_g1	GO:0055114	GO:0016491	GO:0008152
c310429_g2	GO:0005985	GO:0009058
c1031971_g1	GO:0006486	GO:0008378	GO:0016020
c914264_g1	GO:0015074
c1039211_g1	GO:0005215	GO:0016020	GO:0006810
c965066_g1	GO:0005215	GO:0016020	GO:0006810
c1029713_g1	GO:0046983
c969880_g1	GO:0000160	GO:0003682
c1021862_g1	GO:0046983	GO:0003677
c1038104_g1	GO:0016853	GO:0005975
c854585_g1	GO:0006468	GO:0004672	GO:0005524
c1016889_g1	GO:0005840	GO:0003735	GO:0005622	GO:0006412
c1037780_g1	GO:0008430
c1040389_g1	GO:0008168
c1026828_g1	GO:0016491	GO:0008152
c1042633_g1	GO:0006468	GO:0004672	GO:0005524
c1022961_g1	GO:0004553	GO:0005975
c1041848_g1	GO:0004553	GO:0030246	GO:0005975
c1042959_g1	GO:0006352	GO:0005669
c1025979_g1	GO:0005515
c1037649_g1	GO:0016798	GO:0046556	GO:0046373
c1021391_g1	GO:0045454	GO:0015035	GO:0009055
c1025702_g2	GO:0033177	GO:0015078	GO:0015991
c1041977_g1	GO:0005515	GO:0006468	GO:0004672	GO:0005524
c1039069_g1	GO:0003676	GO:0005524
c1035221_g1	GO:0003676
c1033351_g2	GO:0046872
c1040409_g4	GO:0005525
c1008671_g2	GO:0003824	GO:0030976
c1035923_g2	GO:0005515
c1048351_g1	GO:0003676
c1026854_g1	GO:0005509	GO:0019898	GO:0015979	GO:0009654	GO:0009523
c1003554_g2	GO:0005509	GO:0016020	GO:0007156
c1021640_g1	GO:0043565	GO:0005634	GO:0006355	GO:0003700	GO:0003677
c1041804_g1	GO:0006468	GO:0004672	GO:0005524
c1029117_g1	GO:0004553	GO:0005975
c1036580_g1	GO:0005515
c1042972_g1	GO:0007031	GO:0005524	GO:0005777
c1036701_g1	GO:0003723	GO:0008033	GO:0004809
c255075_g1	GO:0055114	GO:0016706	GO:0016491
c1036196_g3	GO:0044267	GO:0005524
c1033548_g2	GO:0043531
c1041634_g3	GO:0016787	GO:0008152
c1025012_g1	GO:0004568	GO:0016998	GO:0006032
c1038224_g1	GO:0003824
c1031279_g3	GO:0008897	GO:0000287	GO:0009059
c1124798_g1	GO:0004553	GO:0005975
c1032632_g1	GO:0016020	GO:0016772
c1010389_g1	GO:0008168
c1037697_g1	GO:0016757
c1040873_g1	GO:0005515
c1030635_g1	GO:0016021
c1021432_g1	GO:0005840	GO:0003735	GO:0005622	GO:0006414
c1035493_g1	GO:0055114	GO:0016491
c1023519_g1	GO:0016853	GO:0005975
c1031230_g1	GO:0050662	GO:0003824
c1029407_g1	GO:0006468	GO:0004672	GO:0005524
c80528_g1	GO:0005840	GO:0003735	GO:0005622	GO:0006412
c1040152_g1	GO:0005515
c1039366_g4	GO:0055114	GO:0004499	GO:0050660	GO:0050661
c1043501_g2	GO:0005524	GO:0016887	GO:0055085	GO:0042626	GO:0006810	GO:0016021
c1035817_g3	GO:0008270	GO:0006355	GO:0005515	GO:0003712	GO:0004402	GO:0005634
c1026886_g1	GO:0045735
c1034277_g1	GO:0006281	GO:0003910	GO:0006310	GO:0003677
c957295_g1	GO:0008219
c1018313_g1	GO:0008152	GO:0016746
c1027532_g1	GO:0055114	GO:0006979	GO:0020037	GO:0004601
c1039669_g1	GO:0004553	GO:0005975
c1025987_g1	GO:0004672	GO:0006468
c1033681_g1	GO:0051536	GO:0003824
c1039009_g1	GO:0004672	GO:0006468
c1043987_g1	GO:0005515
c1008381_g1	GO:0005515
c1043448_g1	GO:0005515
c1031219_g1	GO:0008152	GO:0070569
c1027724_g1	GO:0016020	GO:0003333	GO:0015171
c1040088_g1	GO:0043531
c1163045_g1	GO:0000160
c1027895_g1	GO:0005515
c1038985_g1	GO:0003676	GO:0008270
c1043898_g1	GO:0006284
c1032887_g1	GO:0008270	GO:0003677
c1036890_g1	GO:0006468	GO:0004672	GO:0005524
c1034556_g1	GO:0003676	GO:0008270
c1025476_g2	GO:0005515
c1038469_g1	GO:0045735
c1159067_g1	GO:0004185	GO:0006508
c1043410_g4	GO:0004674
c1037079_g4	GO:0055114	GO:0008033	GO:0050660	GO:0017150
c1040696_g1	GO:0003677
c1032203_g1	GO:0003682
c1033113_g1	GO:0016021	GO:0004659
c1043340_g2	GO:0004672	GO:0006468
c1034536_g1	GO:0008152	GO:0016758
c1034787_g1	GO:0003676	GO:0008270
c992163_g1	GO:0005524	GO:0016887	GO:0055085	GO:0042626	GO:0006810	GO:0016021
c1001404_g1	GO:0008152	GO:0003824
c1042869_g1	GO:0006508	GO:0008236
c1039690_g1	GO:0016887	GO:0016020	GO:0005524
c1035644_g1	GO:0006855	GO:0055085	GO:0016020	GO:0015297	GO:0015238
c1019855_g1	GO:0009522	GO:0009538	GO:0015979
c1031920_g1	GO:0008168	GO:0008152
c1029055_g1	GO:0045454	GO:0015035	GO:0009055
c1028429_g3	GO:0006284
c1022520_g1	GO:0005840	GO:0003735	GO:0006412
c1039476_g2	GO:0005515	GO:0004672	GO:0006468
c1032350_g1	GO:0015031	GO:0016021
c1030894_g2	GO:0008080
c1038135_g1	GO:0005525
c1040082_g1	GO:0005515	GO:0008152	GO:0003824
c1040683_g1	GO:0005524
c923241_g1	GO:0003682
c1028720_g1	GO:0005215	GO:0016020	GO:0006810
c1044264_g3	GO:0003676
c1017830_g1	GO:0005506	GO:0055114	GO:0016705	GO:0020037
c1039547_g1	GO:0008152	GO:0070569
c1042558_g1	GO:0008168
c1030549_g1	GO:0005515
c1040874_g1	GO:0003824	GO:0005975	GO:0043169
c1015706_g1	GO:0006950
c965354_g1	GO:0016020
c1032551_g1	GO:0005515
c1028157_g2	GO:0016887	GO:0005524
c1037308_g1	GO:0016020	GO:0008375
c1042372_g1	GO:0008536	GO:0006886
c1126484_g1	GO:0005515
c1035473_g1	GO:0008152	GO:0016301	GO:0005524
c1112184_g1	GO:0005509
c1033160_g6	GO:0005515
c997075_g2	GO:0004553	GO:0005975
c1044304_g1	GO:0045454	GO:0015035	GO:0009055
c1042113_g1	GO:0000439	GO:0004003	GO:0005634	GO:0006289
c1036605_g1	GO:0043531
c1041399_g2	GO:0016021
c1030972_g8	GO:0046983	GO:0003677
c1043803_g1	GO:0055114	GO:0004748	GO:0005524	GO:0006260
c1041040_g1	GO:0006468	GO:0004672	GO:0005524	GO:0004674
c1036379_g1	GO:0005515
c1028320_g1	GO:0006355	GO:0003700
c1037435_g1	GO:0005515	GO:0004672	GO:0006468
c1033983_g4	GO:0006468	GO:0004672	GO:0005524
c1042834_g1	GO:0005515
c1028353_g1	GO:0006464	GO:0004719
c1033254_g1	GO:0036459	GO:0006511
c1042005_g1	GO:0016887	GO:0005524
c1026656_g1	GO:0050662	GO:0003824
c1041073_g1	GO:0006265	GO:0003918	GO:0003677
c1038429_g2	GO:0006355	GO:0003677
c1037622_g1	GO:0005215	GO:0016020	GO:0006810
c1039270_g1	GO:0055114	GO:0003857	GO:0008152	GO:0006631	GO:0016491	GO:0003824
c1030558_g1	GO:0008152	GO:0016758
c1025176_g1	GO:0055114	GO:0050660	GO:0016491
c1043063_g1	GO:0006468	GO:0004672	GO:0005524
c35427_g1	GO:0005524	GO:0003774	GO:0016459
c1021863_g1	GO:0008152	GO:0016301	GO:0005524
c1026501_g1	GO:0005515
c877974_g2	GO:0003676	GO:0008270
c1041801_g2	GO:0005515
c1038206_g2	GO:0006355	GO:0003677
c1039065_g1	GO:0005215	GO:0016020	GO:0006810
c1002551_g2	GO:0009055	GO:0005507
c1019742_g1	GO:0005515	GO:0008270
c1032499_g1	GO:0016779	GO:0009058
c1041978_g1	GO:0006950	GO:0051082	GO:0006457	GO:0005524
c1140291_g1	GO:0005515
c1023753_g1	GO:0007049
c1042724_g3	GO:0043531
c1019862_g1	GO:0005840	GO:0003735	GO:0005622	GO:0006414
c1029619_g1	GO:0005515
c1041500_g1	GO:0016887	GO:0005524
c1040875_g1	GO:0006468	GO:0004672	GO:0005524
c1020911_g1	GO:0005509
c1043970_g1	GO:0004672	GO:0006468
c1037255_g3	GO:0015074
c1031125_g2	GO:0000105
c1038692_g2	GO:0003682
c1040197_g1	GO:0008289
c1028757_g1	GO:0055114	GO:0008270	GO:0016491
c1040502_g3	GO:0055085
c1035209_g1	GO:0003676	GO:0005524
c1041028_g2	GO:0006468	GO:0004672	GO:0005524
c1039694_g2	GO:0006468	GO:0004672	GO:0005524
c1040611_g1	GO:0055085	GO:0016021
c1031006_g1	GO:0005525
c1028462_g1	GO:0005215	GO:0016020	GO:0006810
c1040249_g1	GO:0003723
c935274_g1	GO:0008168
c1042204_g1	GO:0005515
c1031593_g1	GO:0005515	GO:0007165
c1017578_g2	GO:0005515
c1035595_g1	GO:0009058
c634743_g1	GO:0005525	GO:0007264
c1023921_g1	GO:0009055	GO:0005507
c1035286_g1	GO:0005515
c1042588_g2	GO:0008270	GO:0005622
c1039031_g7	GO:0031072	GO:0051082
c1029521_g1	GO:0004721	GO:0006397	GO:0005634
c1025078_g1	GO:0005198
c1036189_g1	GO:0008152	GO:0016758
c1037192_g1	GO:0006096	GO:0003872
c1027403_g1	GO:0019752	GO:0016831	GO:0030170
c1034842_g1	GO:0003924	GO:0005525
c1029220_g1	GO:0008152	GO:0003824
c1040931_g1	GO:0006508	GO:0004252
c992797_g1	GO:0047746	GO:0015996
c1030652_g1	GO:0004672	GO:0006468
c1021913_g1	GO:0004553	GO:0005975
c1025592_g1	GO:0016559	GO:0005779
c1010215_g1	GO:0043531
c1027930_g2	GO:0005525	GO:0007264
c1025880_g3	GO:0052861	GO:0016998	GO:0052862
c1039591_g1	GO:0016021
c1043483_g2	GO:0003964
c1035510_g2	GO:0008898
c1040812_g1	GO:0016773
c1041845_g3	GO:0016747
c1042456_g5	GO:0006355	GO:0003700
c1043138_g1	GO:0003964	GO:0006278
c1041498_g5	GO:0019239
c1024608_g1	GO:0006355	GO:0003677
c1035388_g3	GO:0050660	GO:0055114	GO:0016491	GO:0008762
c1031005_g2	GO:0005515
c1032228_g1	GO:0000775	GO:0045132	GO:0005634
c1017168_g1	GO:0005515
c1070149_g1	GO:0015074
c1025685_g1	GO:0016020	GO:0071805	GO:0015079
c1025950_g1	GO:0005524
c1038289_g1	GO:0008152	GO:0016301	GO:0005524
c1006750_g3	GO:0044267	GO:0005524
c1041417_g1	GO:0003676	GO:0003723	GO:0005524	GO:0016818	GO:0005634
c1035748_g2	GO:0030554
c1039028_g1	GO:0008152	GO:0030246	GO:0005975
c1042028_g1	GO:0006468	GO:0004672	GO:0005524	GO:0003824
c1118053_g1	GO:0003676
c1025327_g2	GO:0003723	GO:0005737	GO:0006397	GO:0005634
c1032265_g3	GO:0006508	GO:0004181	GO:0008270
c1023671_g1	GO:0005840	GO:0003735	GO:0006412
c1134959_g1	GO:0005840	GO:0003735	GO:0005622	GO:0006412
c1042604_g1	GO:0005515	GO:0006468	GO:0004672	GO:0005524
c1042651_g4	GO:0005515
c1019443_g1	GO:0015031
c1039085_g1	GO:0008270
c1031493_g1	GO:0030001	GO:0046872
c1040804_g4	GO:0009058	GO:0016841
c1040372_g1	GO:0045454	GO:0015035	GO:0009055
[truncated: 9,731 more rows]
