# Supplementary material for: Transcriptomic profile of tobacco in response to Alternaria longipes and Alternaria alternata infections
Source: Sci Rep. 2016 May 9;6:25635. doi: 10.1038/srep25635 (PMC4860569; doi:10.1038/srep25635)
Supplement: Supplementary Table 5 [file srep25635-s6.xls]

## Sheet: AL
Category	GO term	GO name	NC89-AL			V2-AL
			Study.total	Study.term	p.adjusted	Study.total	Study.term	p.adjusted
biological processes	GO:0010468	regulation of gene expression	609	59	0	930	64	0
	GO:0051252	regulation of RNA metabolic process	609	58	0	930	64	0
	GO:0051171	regulation of nitrogen compound metabolic process	609	58	0
	GO:0019438	aromatic compound biosynthetic process	609	62	0
	GO:1901362	organic cyclic compound biosynthetic process	609	63	0
	GO:0034654	nucleobase-containing compound biosynthetic process	609	59	0
	GO:0018130	heterocycle biosynthetic process	609	60	0
	GO:0032774	RNA biosynthetic process	609	59	0
	GO:0031326	regulation of cellular biosynthetic process	609	58	0
	GO:2000112	regulation of cellular macromolecule biosynthetic process	609	58	0
	GO:0010556	regulation of macromolecule biosynthetic process	609	58	0
	GO:0006351	transcription, DNA-templated	609	59	0
	GO:0060255	regulation of macromolecule metabolic process	609	59	0
	GO:0009889	regulation of biosynthetic process	609	58	0
	GO:0019219	regulation of nucleobase-containing compound metabolic process	609	58	0
	GO:0031323	regulation of cellular metabolic process	609	58	0
	GO:0050794	regulation of cellular process	609	76	0
	GO:0080090	regulation of primary metabolic process	609	58	0
	GO:0006464	cellular protein modification process	609	50	0
	GO:0044271	cellular nitrogen compound biosynthetic process	609	62	0
	GO:0044764	multi-organism cellular process				930	20	0
	GO:0051704	multi-organism process				930	28	0
	GO:0044264	cellular polysaccharide metabolic process				930	22	0
	GO:0006278	RNA-dependent DNA replication				930	12	0
	GO:0005976	polysaccharide metabolic process				930	24	0
	GO:0044262	cellular carbohydrate metabolic process				930	27	0
	GO:0009262	deoxyribonucleotide metabolic process				930	7	0
	GO:0009200	deoxyribonucleoside triphosphate metabolic process				930	7	0
	GO:0008150	biological_process				930	624	0
	GO:0044419	interspecies interaction between organisms				930	20	0
	GO:0019692	deoxyribose phosphate metabolic process				930	7	0
molecular function	GO:0046906	tetrapyrrole binding	609	32	0	930	45	0
	GO:0016209	antioxidant activity	609	18	0
	GO:0001071	nucleic acid binding transcription factor activity	609	43	0
	GO:0003677	DNA binding	609	53	0
	GO:0004540	ribonuclease activity				930	20	0
	GO:0003964	RNA-directed DNA polymerase activity				930	12	0
	GO:0016762	xyloglucan:xyloglucosyl transferase activity				930	9	0
	GO:0043169	cation binding				930	146	0
cellular component	GO:0030312	external encapsulating structure	609	11	0	930	16	0
	GO:0019012	virion				930	11	0
	GO:0044423	virion part				930	11	0
	GO:0071944	cell periphery				930	20	0
	GO:0009579	thylakoid				930	13	0
	GO:0044436	thylakoid part				930	13	0
	GO:0009521	photosystem				930	13	0

## Sheet: AA
Category	GO term	GO name	NC89-AA			V2-AA
			Study.total	Study.term	p.adjusted	Study.total	Study.term	p.adjusted
biological processes	GO:0019219	regulation of nucleobase-containing compound metabolic process	871	67	0	725	65	0
	GO:0034654	nucleobase-containing compound biosynthetic process	871	74	0	725	71	0
	GO:0051171	regulation of nitrogen compound metabolic process	871	67	0	725	65	0
	GO:1901362	organic cyclic compound biosynthetic process	871	81	0	725	74	0
	GO:0019438	aromatic compound biosynthetic process	871	79	0	725	73	0
	GO:0018130	heterocycle biosynthetic process	871	77	0	725	71	0
	GO:0010468	regulation of gene expression	871	68	0	725	65	0
	GO:0031323	regulation of cellular metabolic process	871	69	0	725	67	0
	GO:0060255	regulation of macromolecule metabolic process	871	70	0	725	66	0
	GO:0032774	RNA biosynthetic process	871	73	0	725	71	0
	GO:0051252	regulation of RNA metabolic process	871	67	0	725	65	0
	GO:0071554	cell wall organization or biogenesis	871	22	0
	GO:0044262	cellular carbohydrate metabolic process	871	27	0
	GO:0044264	cellular polysaccharide metabolic process	871	20	0
	GO:0005976	polysaccharide metabolic process	871	20	0
	GO:0016998	cell wall macromolecule catabolic process	871	8	0
	GO:0006351	transcription, DNA-templated				725	71	0
	GO:0080090	regulation of primary metabolic process				725	66	0
	GO:0031326	regulation of cellular biosynthetic process				725	65	0
	GO:0050794	regulation of cellular process				725	84	0
	GO:0010556	regulation of macromolecule biosynthetic process				725	65	0
	GO:2000112	regulation of cellular macromolecule biosynthetic process				725	65	0
molecular function	GO:0003677	DNA binding	871	73	0	725	64	0
	GO:0046906	tetrapyrrole binding	871	42	0
	GO:0001071	nucleic acid binding transcription factor activity				725	45	0
cellular component	GO:0071944	cell periphery	871	22	0	725	16	0
	GO:0030312	external encapsulating structure	871	19	0	725	14	0

## Sheet: NC89-AL
Category	GO term	Pop.total	Pop.term	Study.total	Study.term	Pop.family	Study.family	nparents	is.trivial	p	p.adjusted	p.min
biological processes	GO:0019219	11730	568	609	58	1415	66	4	FALSE	2.32738e-16	0	0
	GO:0051171	11730	573	609	58	1915	80	2	FALSE	1.16108e-15	0	0
	GO:0010468	11730	582	609	59	1127	61	2	FALSE	1.28171e-15	0	0
	GO:0019438	11730	767	609	62	2004	78	2	FALSE	4.04589e-14	0	0
	GO:1901362	11730	794	609	63	2019	79	2	FALSE	8.47807e-14	0	0
	GO:0034654	11730	713	609	59	1768	72	5	FALSE	1.82524e-13	0	0
	GO:0018130	11730	771	609	60	2001	78	2	FALSE	2.16416e-12	0	0
	GO:0032774	11730	659	609	59	1325	66	3	FALSE	3.0916e-12	0	0
	GO:0031326	11730	570	609	58	1418	75	3	FALSE	1.96974e-11	0	0
	GO:2000112	11730	570	609	58	1128	66	3	FALSE	4.94546e-11	0	0
	GO:0010556	11730	570	609	58	1155	67	3	FALSE	5.7794e-11	0	0
	GO:0006351	11730	657	609	59	1265	67	3	FALSE	1.34541e-10	0	0
	GO:0060255	11730	595	609	59	3028	138	2	FALSE	1.69735e-10	0	0
	GO:0009889	11730	570	609	58	1583	84	2	FALSE	2.59038e-10	0	0
	GO:0051252	11730	563	609	58	877	60	3	FALSE	6.16363e-10	0	1.297e-247
	GO:0031323	11730	588	609	58	3702	172	3	FALSE	2.52584e-09	0	0
	GO:0050794	11730	901	609	76	4492	206	2	FALSE	7.06428e-09	0	0
	GO:0080090	11730	584	609	58	3932	196	2	FALSE	4.57217e-08	0	0
	GO:0006464	11730	1024	609	50	1539	53	2	FALSE	1.01961e-06	0	0
	GO:0044271	11730	1097	609	62	2004	78	2	FALSE	3.06707e-06	0	0
molecular function	GO:0016209	11730	95	609	18	10186	546	1	FALSE	2.35774e-06	0	2.78428e-233
	GO:0001071	11730	325	609	43	10186	546	1	FALSE	3.04579e-08	0	0
	GO:0046906	11730	298	609	32	3454	150	2	FALSE	7.31975e-07	0	0
	GO:0003677	11730	782	609	53	1475	54	1	FALSE	2.81972e-14	0	0
cellular component	GO:0030312	11730	52	609	11	1385	50	2	FALSE	8.74843e-07	0	9.38222e-96

## Sheet: V2-AL
Category	GO term	Pop.total	Pop.term	Study.total	Study.term	Pop.family	Study.family	nparents	is.trivial	p	p.adjusted	p.min
biological processes	GO:0044764	11730	27	930	20	4489	369	2	FALSE	6.33476e-17	0	2.90381e-71
	GO:0051704	11730	70	930	28	7000	624	1	FALSE	1.71178e-12	0	1.17997e-169
	GO:0044264	11730	61	930	22	2834	226	3	FALSE	3.44321e-10	0	2.46359e-127
	GO:0006278	11730	13	930	12	54	13	1	FALSE	4.81873e-10	0	9.02384e-13
	GO:0005976	11730	73	930	24	3434	275	2	FALSE	6.0147e-10	0	7.44084e-153
	GO:0044262	11730	105	930	27	3718	299	2	FALSE	2.46327e-08	0	6.24217e-207
	GO:0009262	11730	15	930	7	233	11	2	FALSE	2.77057e-07	0	6.39829e-24
	GO:0010468	11730	582	930	64	1127	82	2	FALSE	3.01699e-07	0	0
	GO:0009200	11730	12	930	7	97	8	1	FALSE	4.69242e-07	0	1.40281e-15
	GO:0008150	11730	7000	930	624	11713	930	1	FALSE	9.27397e-07	0	0
	GO:0051252	11730	563	930	64	877	73	3	FALSE	2.69983e-06	0	1.297e-247
	GO:0044419	11730	27	930	20	70	28	1	FALSE	4.96439e-06	0	5.49192e-20
	GO:0019692	11730	14	930	7	1148	71	3	FALSE	6.26899e-06	0	1.36705e-32
molecular function	GO:0004540	11730	58	930	20	101	20	1	FALSE	2.76401e-06	0	1.50658e-29
	GO:0003964	11730	14	930	12	32	12	1	FALSE	4.03024e-07	0	2.12118e-09
	GO:0016762	11730	13	930	9	236	33	1	FALSE	3.44063e-06	0	1.23756e-21
	GO:0046906	11730	298	930	45	3454	253	2	FALSE	9.69026e-07	0	0
	GO:0043169	11730	1367	930	146	3089	234	1	FALSE	5.09308e-09	0	0
cellular component	GO:0019012	11730	14	930	11	2521	202	1	FALSE	1.98431e-10	0	2.15821e-37
	GO:0044423	11730	14	930	11	2521	202	2	FALSE	1.98431e-10	0	2.15821e-37
	GO:0071944	11730	102	930	20	1385	75	1	FALSE	1.02971e-07	0	1.62636e-157
	GO:0030312	11730	52	930	16	1385	75	2	FALSE	2.44928e-09	0	9.38222e-96
	GO:0009579	11730	38	930	13	1199	50	1	FALSE	5.75444e-10	0	9.56588e-73
	GO:0044436	11730	38	930	13	1199	50	2	FALSE	5.75444e-10	0	9.56588e-73
	GO:0009521	11730	36	930	13	161	16	3	FALSE	1.69562e-07	0	9.22633e-37

## Sheet: NC89-AA
Category	GO term	Pop.total	Pop.term	Study.total	Study.term	Pop.family	Study.family	nparents	is.trivial	p	p.adjusted	p.min
biological processes	GO:0019219	11730	568	871	67	1415	84	4	FALSE	2.45413e-14	0	0
	GO:0034654	11730	713	871	74	1768	97	5	FALSE	1.42604e-13	0	0
	GO:0051171	11730	573	871	67	1915	109	2	FALSE	2.03091e-12	0	0
	GO:1901362	11730	794	871	81	2019	119	2	FALSE	6.033e-11	0	0
	GO:0019438	11730	767	871	79	2004	118	2	FALSE	7.63302e-11	0	0
	GO:0071554	11730	65	871	22	4487	308	1	FALSE	9.89776e-11	0	5.51416e-147
	GO:0044262	11730	105	871	27	3718	259	2	FALSE	1.00664e-09	0	6.24217e-207
	GO:0044264	11730	61	871	20	2834	194	3	FALSE	1.01619e-09	0	2.46359e-127
	GO:0018130	11730	771	871	77	2001	118	2	FALSE	1.29552e-09	0	0
	GO:0010468	11730	582	871	68	1127	83	2	FALSE	2.67204e-09	0	0
	GO:0005976	11730	73	871	20	3434	252	2	FALSE	1.22691e-07	0	7.44084e-153
	GO:0031323	11730	588	871	69	3702	244	3	FALSE	2.62387e-07	0	0
	GO:0060255	11730	595	871	70	3028	207	2	FALSE	4.4693e-07	0	0
	GO:0032774	11730	659	871	73	1325	100	3	FALSE	7.55731e-07	0	0
	GO:0051252	11730	563	871	67	877	76	3	FALSE	9.32608e-07	0	1.297e-247
	GO:0016998	11730	15	871	8	145	13	2	FALSE	1.64388e-06	0	1.05077e-20
molecular function	GO:0046906	11730	298	871	42	3454	227	2	FALSE	7.8324e-07	0	0
	GO:0003677	11730	782	871	73	1475	80	1	FALSE	3.62473e-14	0	0
cellular component	GO:0071944	11730	102	871	22	1385	73	1	FALSE	1.58088e-09	0	1.62636e-157
	GO:0030312	11730	52	871	19	1385	73	2	FALSE	9.59875e-13	0	9.38222e-96

## Sheet: V2-AA
Category	GO term	Pop.total	Pop.term	Study.total	Study.term	Pop.family	Study.family	nparents	is.trivial	p	p.adjusted	p.min
biological processes	GO:0051171	11730	573	725	65	1915	106	2	FALSE	5.29572e-12	0	0
	GO:0010468	11730	582	725	65	1127	76	2	FALSE	1.49066e-10	0	0
	GO:0034654	11730	713	725	71	1768	100	5	FALSE	1.65002e-10	0	0
	GO:0032774	11730	659	725	71	1325	87	3	FALSE	2.12805e-10	0	0
	GO:0031323	11730	588	725	67	3702	203	3	FALSE	3.72814e-10	0	0
	GO:0019219	11730	568	725	65	1415	91	4	FALSE	4.23867e-10	0	0
	GO:0006351	11730	657	725	71	1265	87	3	FALSE	2.56945e-09	0	0
	GO:0060255	11730	595	725	66	3028	175	2	FALSE	7.79331e-09	0	0
	GO:0019438	11730	767	725	73	2004	114	2	FALSE	8.93037e-09	0	0
	GO:1901362	11730	794	725	74	2019	115	2	FALSE	2.09627e-08	0	0
	GO:0018130	11730	771	725	71	2001	114	2	FALSE	1.09923e-07	0	0
	GO:0051252	11730	563	725	65	877	72	3	FALSE	1.64286e-07	0	1.297e-247
	GO:0080090	11730	584	725	66	3932	250	2	FALSE	6.29531e-07	0	0
	GO:0031326	11730	570	725	65	1418	103	3	FALSE	9.37465e-07	0	0
	GO:0010556	11730	570	725	65	1155	88	3	FALSE	1.01195e-06	0	0
	GO:0050794	11730	901	725	84	4492	261	2	FALSE	1.27652e-06	0	0
	GO:2000112	11730	570	725	65	1128	87	3	FALSE	1.47931e-06	0	0
molecular function	GO:0001071	11730	325	725	45	10186	653	1	FALSE	6.89309e-07	0	0
	GO:0003677	11730	782	725	64	1475	71	1	FALSE	6.60627e-12	0	0
cellular component	GO:0071944	11730	102	725	16	1385	61	1	FALSE	3.00011e-06	0	1.62636e-157
	GO:0030312	11730	52	725	14	1385	61	2	FALSE	1.1139e-08	0	9.38222e-96
