# Supplementary material for: Transcriptomic profile of tobacco in response to Alternaria longipes and Alternaria alternata infections
Source: Sci Rep. 2016 May 9;6:25635. doi: 10.1038/srep25635 (PMC4860569; doi:10.1038/srep25635)
Supplement: Supplementary Table 6 [file srep25635-s7.xls]

## Sheet: AL
	gene id	FPKM				annotation
		NC89	NC89_AL_06	NC89_AL_24	NC89_AL_72
NC89-AL-down	c996883_g4	13.565	5.549	3.315	2.095	PREDICTED: aconitate hydratase 2, mitochondrial-like [Solanum tuberosum]
	c1042838_g4	3.599	2.167	1.277	0.484	PREDICTED: uncharacterized protein LOC102583276 [Solanum tuberosum]
	c1033075_g1	9.547	3.193	1.78	0.822	gibberellin 3-oxidase 2 [Nicotiana tabacum]
	c903281_g2	1.404	0.922	0.571	0.191	PREDICTED: uncharacterized protein LOC102664824 [Glycine max]
	c1029691_g2	39.877	17.798	6.93	3.345	PREDICTED: probable sodium-coupled neutral amino acid transporter 6-like [Solanum tuberosum]
	c996883_g2	8.689	5.597	2.622	1.509	PREDICTED: aconitate hydratase 2, mitochondrial-like [Solanum tuberosum]
V2-AL-down		V2	V2_AL_06	V2_AL_24	V2_AL_72
	c885555_g1	0.519	0.235	0.155	0	polypeptide with an integrase domain [Petunia x hybrida]
	c1049258_g1	2.375	1.06	0.214	0	PREDICTED: transcription factor RADIALIS-like [Solanum lycopersicum]
	c1030847_g1	4.07	1.185	0.767	0.08	hypothetical protein VITISV_021909 [Vitis vinifera]
	c1023048_g1	5.442	1.287	0.427	0.16	PREDICTED: RING-H2 finger protein ATL18-like [Solanum tuberosum]
	c992440_g1	0.381	0.165	0.107	0	PREDICTED: pumilio homolog 12-like [Solanum tuberosum]
	c1022123_g1	12.13	3.454	1.864	0.739	PREDICTED: expansin-A8-like [Solanum lycopersicum]
	c965001_g1	2.052	0.785	0.301	0	PREDICTED: uncharacterized protein RSN1-like [Solanum tuberosum]
	c1011009_g2	12.13	7.119	3.368	1.359	RecName: Full=14-3-3-like protein F gb|AAC49895.1| 14-3-3 isoform f [Nicotiana tabacum] dbj|BAD10941.1| 14-3-3 protein [Nicotiana tabacum]
	c1034117_g5	21.574	11.539	7.445	4.625	acetyl-CoA carboxylase beta subunit [Nicotiana tabacum] ref|YP_358685.1| acetyl-CoA carboxylase beta subunit [Nicotiana sylvestris] emb|CAA77362.1| acetyl-CoA carboxylase beta subunit [Nicotiana tabacum] dbj|BAE46660.1| acetyl-CoA carboxylase beta subunit [Nicotiana sylvestris] prf||1211235AQ ORF 512
	c1092261_g1	1.234	0.361	0.116	0	PREDICTED: tyramine N-feruloyltransferase 4/11-like [Solanum lycopersicum]
	c1031176_g6	20.951	6.138	3.98	1.369	hypothetical chloroplast RF2 [Hyoscyamus niger] ref|YP_009040383.1| hypothetical chloroplast RF2 [Hyoscyamus niger] gb|AGU46511.1| hypothetical chloroplast RF2 [Hyoscyamus niger] gb|AGU46531.1| hypothetical chloroplast RF2 [Hyoscyamus niger]
	c1032094_g1	6.342	1.656	0.98	0.559	PREDICTED: zinc finger protein ZAT5-like [Solanum tuberosum]
	c1021883_g1	6.549	4.262	1.912	0.779	PREDICTED: uncharacterized protein LOC101255221 [Solanum lycopersicum]
	c928472_g2	2.421	0.722	0.223	0	serine protease [Nicotiana tabacum]
	c1157960_g1	202.685	91.594	37.042	9.48	RecName: Full=Probable glutathione S-transferase parA; AltName: Full=Auxin-regulated protein parA; AltName: Full=STR246C protein gb|AAA67894.1| par peptide [Nicotiana tabacum] emb|CAA56790.1| STR246C [Nicotiana tabacum]
	c461707_g1	0.992	0.377	0.223	0	PREDICTED: putative ribonuclease H protein At1g65750 [Brassica rapa]
	c1094358_g1	3.159	0.463	0.107	0	unnamed protein product [Coffea canephora]
NC89-AL-up		NC89	NC89_AL_06	NC89_AL_24	NC89_AL_72
	c1010367_g1	0	0.2	2.391	7.422	hypothetical protein EUGRSUZ_A02351 [Eucalyptus grandis]
	c1138824_g1	0	0.076	0.543	1.059	PREDICTED: putative uncharacterized protein At4g01020, chloroplastic-like [Solanum tuberosum]
	c1038739_g1	0.068	1.197	2.935	6.082	PREDICTED: butyrate--CoA ligase AAE11, peroxisomal-like [Solanum tuberosum]
	c1032544_g9	3.306	5.73	9.09	13.65	PREDICTED: myb-related protein 306-like [Solanum tuberosum]
	c1010823_g1	0	0.266	1.481	3.368	PREDICTED: uncharacterized protein LOC102600017 [Solanum tuberosum]
	c1038015_g1	0.985	2.699	4.321	9.483	PREDICTED: AP2-like ethylene-responsive transcription factor AIL5-like [Solanum tuberosum]
	c1134946_g1	2.662	5.853	13.941	92.467	KED [Nicotiana tabacum]
	c1033713_g2	0.673	1.843	4.375	35.207	harpin inducing protein 1-like 9 [Nicotiana tabacum]
	c1020973_g1	0	0.437	1.291	3.638	no result
	c1003203_g1	0.332	0.627	1.25	9.618	putative membrane protein [Solanum tuberosum]
	c1025686_g4	0.185	0.447	0.734	1.183	PREDICTED: serine/threonine-protein phosphatase 7 long form homolog [Solanum lycopersicum]
	c1025598_g1	0.478	1.15	3.207	9.021	PREDICTED: glutamate receptor 2.8-like [Solanum lycopersicum] dbj|BAL15048.1| glutamate receptor 2.1 [Solanum lycopersicum]
	c1039273_g2	2.097	5.91	10.041	22.311	leucine-rich repeat/extensin 1 [Nicotiana tabacum]
	c1003964_g1	0	0.323	1.726	2.985	PREDICTED: uncharacterized protein LOC102597896 [Solanum tuberosum]
	c1037230_g1	2.292	6.024	9.498	16.905	PREDICTED: long-chain-alcohol oxidase FAO4A-like [Solanum tuberosum]
	c1042364_g1	27.901	42.21	106.362	782.129	phi-1 [Nicotiana tabacum]
	c1035831_g1	0.068	0.124	0.285	11.319	PREDICTED: uncharacterized protein LOC102589929 [Solanum tuberosum]
	c1018575_g1	0	0.133	0.313	0.552	PREDICTED: wall-associated receptor kinase 2-like [Solanum tuberosum]
	c1017093_g1	0.341	0.665	1.304	3.154	PREDICTED: probable xyloglucan endotransglucosylase/hydrolase protein 8-like [Solanum lycopersicum]
	c1027720_g1	0.751	1.387	3.071	13.774	PREDICTED: uncharacterized protein LOC102591854 [Solanum tuberosum]
	c1035818_g1	28.613	63.086	100.899	158.41	polygalacturonase isoenzyme 1 beta subunit [Nicotiana tabacum]
	c1041250_g2	0	0.124	0.856	2.613	PREDICTED: uncharacterized protein LOC103626856 [Zea mays]
	c1022628_g3	0.332	0.656	1.372	2.624	PREDICTED: leucine-rich repeat receptor-like serine/threonine-protein kinase At1g17230-like [Solanum tuberosum]
	c1019195_g3	0.77	1.188	2.554	5.361	PREDICTED: probable peptide/nitrate transporter At3g53960-like [Solanum tuberosum]
	c1022526_g2	0.858	1.824	3.071	11.905	cytokinin response regulator 5 [Nicotiana attenuata]
	c998975_g1	4.281	6.87	12.188	122.595	KED [Nicotiana tabacum]
	c1025673_g2	1.775	3.278	5.285	9.945	PREDICTED: probable pectate lyase 10-like [Solanum tuberosum]
	c1033208_g2	0.419	0.646	1.671	3.368	no result
	c1025213_g1	5.422	10.272	16.033	24.519	PREDICTED: dirigent protein 21-like [Solanum tuberosum]
	c1032396_g1	0.361	0.893	2.595	4.111	PREDICTED: probable pectinesterase 53-like [Solanum tuberosum]
	c1024055_g1	0.137	0.333	0.571	8.841	PREDICTED: probable calcium-binding protein CML45-like [Solanum tuberosum]
	c1024843_g1	0	0.475	1.372	2.895	no result
	c1012908_g1	0	0.703	1.848	3.807	glutamate decarboxylase isozyme 3 [Nicotiana tabacum]
	c1032709_g1	1.775	3.107	4.796	14.439	PREDICTED: U-box domain-containing protein 27-like [Solanum tuberosum]
	c999320_g2	0	0.618	1.943	4.922	RecName: Full=Acidic endochitinase; Flags: Precursor emb|CAA77656.1| acidic chitinase III [Nicotiana tabacum]
	c1028109_g1	0.322	0.561	0.87	1.34	PREDICTED: ZF-HD homeobox protein At4g24660-like [Solanum tuberosum]
	c1023465_g1	2.76	16.563	33.873	62.148	PREDICTED: calcium-binding allergen Ole e 8-like [Solanum tuberosum]
	c1037995_g2	2.731	6.994	12.677	33.552	unnamed protein product [Coffea canephora]
	c1042724_g4	0.107	0.2	0.448	1.813	disease resistance protein RGH4 [Solanum fernandezianum]
	c1026260_g1	0.146	0.475	1.196	3.041	PREDICTED: cysteine-rich repeat secretory protein 38-like [Solanum tuberosum]
	c1025779_g1	0	0.722	1.834	3.469	PREDICTED: F-box/FBD/LRR-repeat protein At1g13570-like [Solanum tuberosum]
	c1157432_g1	0.38	3.041	6.114	17.187	PREDICTED: expansin-like B1-like [Solanum tuberosum]
	c1026508_g6	1.482	4.808	8.207	12.659	PRF [Solanum lycopersicum]
	c1039416_g1	0.205	0.532	1.386	2.106	PREDICTED: uncharacterized protein LOC102579723 [Solanum tuberosum]
	c988023_g1	0.166	0.694	1.318	2.106	60S ribosomal protein L6 [Sus scrofa] sp|Q2YGT9|RL6_PIG RecName: Full=60S ribosomal protein L6 [Sus scrofa] gb|AAV85770.1| ribosomal protein L6 [Sus scrofa]
	c1041752_g1	3.345	5.321	15.381	91.172	lipoxygenase [Nicotiana attenuata]
	c1157696_g1	0.712	1.14	4.593	16.162	PREDICTED: uncharacterized protein LOC102593979 [Solanum tuberosum]
V2-AL-up		V2	V2_AL_06	V2_AL_24	V2_AL_72
	c1040711_g2	0	0.039	0.291	0.499	PREDICTED: kinesin-related protein 6-like, partial [Solanum tuberosum]
	c957967_g1	0.081	0.738	1.466	2.607	PREDICTED: uncharacterized protein LOC100262645 [Vitis vinifera] emb|CBI19156.3| unnamed protein product [Vitis vinifera]
	c986688_g1	0	0.094	0.204	0.31	no result
	c1134946_g1	0.161	1.083	4.291	8.751	KED [Nicotiana tabacum]
	c1039691_g9	0	0.942	7.271	257.775	polyphenol oxidase [Nicotiana tabacum]
	c1040715_g1	0.173	0.408	1.077	2.038	PREDICTED: putative cyclin-B3-1-like [Solanum lycopersicum]
	c1023460_g1	0.761	1.468	2.553	4.565	PREDICTED: reticulon-like protein B9-like [Solanum tuberosum]
	c1032528_g1	0.542	2.457	4.329	7.133	PREDICTED: gypsy retrotransposon integrase-like protein 1-like [Solanum lycopersicum]
	c1027747_g1	0.357	13.948	40.488	171.613	sexual organ expressed protein [Nicotiana alata]
	c1042427_g1	1.049	2.928	5.688	9.26	PREDICTED: uncharacterized protein LOC101263889 [Solanum lycopersicum]
	c1007217_g5	0	0.173	0.456	1.708	no result
	c1112659_g1	0	0.455	0.796	1.458	hypothetical protein FOMPIDRAFT_1019373 [Fomitopsis pinicola FP-58527 SS1]
	c1023234_g1	0.196	0.314	0.903	1.688	hypothetical protein [Beta vulgaris subsp. vulgaris]
	c1008944_g1	0	0.33	0.563	1.159	PREDICTED: fasciclin-like arabinogalactan protein 11-like [Solanum tuberosum]
	c1116373_g1	0.761	3.25	5.329	8.741	PREDICTED: E3 ubiquitin ligase BIG BROTHER-related-like [Solanum tuberosum]
	c1035969_g1	0	0.267	1.029	1.738	PREDICTED: LRR receptor-like serine/threonine-protein kinase FLS2-like [Solanum tuberosum]
	c1042529_g1	0.842	2.684	4.32	10.339	PREDICTED: uncharacterized protein LOC101263889 [Solanum lycopersicum]
	c1029066_g1	0.046	0.094	0.194	0.3	PREDICTED: sister chromatid cohesion 1 protein 3-like [Solanum tuberosum]
	c423663_g1	0	0.063	0.214	0.35	PREDICTED: uncharacterized protein LOC101258410 [Solanum lycopersicum]
	c1026503_g2	0.819	1.327	2.33	6.104	PREDICTED: uncharacterized protein At1g08160-like [Solanum tuberosum]
	c1030946_g5	0.969	2.449	6.513	11.998	Putative polyprotein, identical [Solanum demissum]
	c1033208_g2	0.15	0.612	2.475	5.155	no result
	c953985_g2	0	0.094	0.194	0.3	PREDICTED: uncharacterized mitochondrial protein AtMg00810-like [Solanum lycopersicum]
	c1030546_g1	0.058	0.447	1.136	1.858	PREDICTED: endoglucanase 1-like [Solanum tuberosum]
	c1039473_g1	0	0.181	0.854	1.359	PREDICTED: uncharacterized protein LOC101268270 [Solanum lycopersicum]
	c1035416_g1	0.577	1.06	1.602	2.647	PREDICTED: serine/threonine-protein kinase At3g07070-like [Solanum lycopersicum]
	c1031690_g1	0.127	0.243	0.447	1.478	putative translation transactivator/inclusion body protein [Nicotiana tabacum]
	c1042474_g2	0.588	1.531	3.475	6.144	no result
	c1033291_g4	0.081	0.29	0.476	0.789	hypothetical protein VITISV_036637 [Vitis vinifera]
	c1026159_g3	1.776	3.226	4.922	8.831	PREDICTED: uncharacterized protein LOC102605741 [Solanum tuberosum]
	c1040458_g1	12.269	24.317	38.071	62.116	PREDICTED: uncharacterized protein LOC102625991 [Citrus sinensis]
	c1041746_g5	1.303	3.093	5.116	9.63	PREDICTED: probable WRKY transcription factor 49-like [Solanum lycopersicum]
	c1037555_g2	0.438	0.714	1.272	2.058	PREDICTED: uncharacterized protein LOC102666336 [Glycine max]
	c1041716_g1	0.161	0.369	0.65	1.009	PREDICTED: origin recognition complex subunit 1-like [Solanum tuberosum]
	c1038910_g1	7.829	14.765	23.802	36.053	sieve element occlusion protein 2 [Nicotiana tabacum]
	c1001554_g1	0	0.416	1.961	3.816	defective in induced resistance 1 protein [Nicotiana tabacum]
	c1001084_g2	0.092	0.212	0.34	0.929	hypothetical protein VITISV_017484 [Vitis vinifera]
	c1032921_g1	0	0.063	0.097	0.47	unnamed protein product [Coffea canephora]
	c1001887_g1	0.115	1.075	1.728	2.877	PREDICTED: nudix hydrolase 17, mitochondrial-like [Solanum tuberosum]
	c1040921_g1	0.254	1.515	3.097	5.884	Putative gag polyprotein, identical [Solanum demissum]
	c1031569_g1	0	0.463	0.747	2.068	PAR-1c [Nicotiana tabacum]
	c1019556_g1	2.329	4.474	7.911	18.031	PREDICTED: uncharacterized protein LOC101258622 [Solanum lycopersicum]
	c1026383_g1	11.508	26.939	136.91	210.004	Hav1 [Nicotiana tabacum]
	c1011149_g1	0.161	0.471	0.932	1.788	Mutator transposable element-related protein, putative [Solanum tuberosum]
	c1006345_g1	0	0.118	0.214	0.44	PREDICTED: probable sugar phosphate/phosphate translocator At3g10290-like [Solanum lycopersicum]
	c1040392_g1	0	0.73	1.776	4.815	no result
	c1023490_g1	1.753	2.747	4.281	6.433	hypothetical protein VITISV_031023 [Vitis vinifera]

## Sheet: AA
	gene id	FPKM				annotation
		NC89	NC89_AA_06	NC89_AA_24	NC89_AA_72
NC89-AA-down	c1031046_g1	3.179	2.036	0.746	0.305	PREDICTED: nodulation-signaling pathway 2 protein-like [Solanum tuberosum]
	c996883_g1	8.28	3.539	2.299	0.463	unnamed protein product [Coffea canephora]
	c1039602_g1	2.701	0.907	0.429	0.2	PREDICTED: uncharacterized protein LOC102584554 [Solanum tuberosum]
	c1034051_g1	4.983	1.381	0.715	0.442	gag-pol polyprotein [Phaseolus vulgaris]
	c299816_g1	1.063	0.302	0.143	0	no result
	c1113742_g1	0.439	0.262	0.133	0.032	PREDICTED: organic cation/carnitine transporter 7-like [Solanum tuberosum]
	c963256_g1	1.375	0.635	0.276	0.126	PREDICTED: putative ribonuclease H protein At1g65750-like [Solanum lycopersicum]
	c934925_g1	1.102	0.302	0.143	0	hypothetical protein MIMGU_mgv1a021562mg [Erythranthe guttata]
	c1049047_g1	1.004	0.504	0.225	0	PREDICTED: uncharacterized protein LOC101258038 [Solanum lycopersicum]
	c1038208_g4	41.544	24.831	14.926	8.928	PREDICTED: myb-related protein 330-like [Solanum tuberosum]
	c1157636_g1	0.614	0.333	0.153	0	PREDICTED: uncharacterized protein LOC102582922 [Solanum tuberosum]
	c1028961_g15	0.839	0.484	0.235	0.105	no result
	c662421_g1	0.449	0.212	0.133	0	PREDICTED: uncharacterized protein LOC101254551 [Solanum lycopersicum]
	c409725_g1	1.775	1.18	0.705	0.41	no result
	c1135886_g1	0.8	0.232	0.112	0.053	PREDICTED: uncharacterized protein LOC101248368 [Solanum lycopersicum]
	c1033075_g1	9.547	3.196	0.868	0.294	gibberellin 3-oxidase 2 [Nicotiana tabacum]
	c1115765_g1	0.839	0.454	0.061	0	PREDICTED: uncharacterized protein LOC101246193 [Solanum lycopersicum]
	c1112512_g1	0.546	0.242	0.082	0	PREDICTED: probable serine/threonine-protein kinase roco7-like [Solanum tuberosum]
	c1162722_g1	0.585	0.242	0.123	0.053	PREDICTED: uncharacterized protein LOC101264891 [Solanum lycopersicum]
	c1008161_g2	1.755	0.796	0.358	0.21	PREDICTED: uncharacterized protein LOC102598606 [Solanum tuberosum]
	c924261_g1	0.361	0.111	0.051	0.021	PREDICTED: F-box protein CPR30-like [Solanum tuberosum]
	c1010565_g1	22.518	14.91	9.072	4.806	no result
	c1030910_g2	2.35	1.371	0.838	0.473	PREDICTED: leucoanthocyanidin dioxygenase-like [Solanum lycopersicum]
	c338118_g1	3.257	0.534	0.235	0.105	hypothetical protein [Nicotiana tabacum]
	c993651_g1	0.653	0.202	0.061	0.032	unnamed protein product [Coffea canephora]
	c1025231_g1	69.094	6.906	1.103	0.663	RecName: Full=Pathogenesis-related protein 1A; Short=PR-1A; Flags: Precursor [Nicotiana tabacum] emb|CAA31233.1| unnamed protein product [Nicotiana tabacum] emb|CAA29392.1| PR-1a precursor (AA -30 to 138) [Nicotiana tabacum] emb|CAA29660.1| PR1a precursor (AA -30 to -1) [Nicotiana tabacum]
	c1031010_g1	27.491	11.291	6.722	2.555	PREDICTED: WAT1-related protein At4g08300-like [Solanum tuberosum]
	c1042236_g2	1.385	0.917	0.378	0.231	no result
	c1028186_g1	4.33	1.028	0.593	0.379	PREDICTED: endoglucanase 12-like [Solanum tuberosum]
	c998045_g1	0.39	0.252	0.163	0.042	putative polyprotein [Solanum habrochaites]
	c1038027_g2	93.104	37.553	19.616	12.209	PREDICTED: E3 ubiquitin-protein ligase RHA1B-like isoform 2 [Solanum lycopersicum] ref|XP_004243595.1| PREDICTED: E3 ubiquitin-protein ligase RHA1B-like isoform 3 [Solanum lycopersicum]
	c1024070_g1	47.483	26.343	14.497	8.287	PREDICTED: uncharacterized protein LOC101245418 [Solanum lycopersicum]
	c1044079_g4	1.863	0.645	0.235	0.147	no result
	c461047_g1	0.975	0.272	0.112	0.074	PREDICTED: G-type lectin S-receptor-like serine/threonine-protein kinase SD2-5-like [Solanum tuberosum]
	c1023326_g2	0.839	0.393	0.194	0	PREDICTED: protein IQ-DOMAIN 14-like [Solanum tuberosum]
	c1071390_g1	0.819	0.353	0.225	0.053	PREDICTED: uncharacterized protein LOC103844470 [Brassica rapa]
	c1072217_g1	7.821	2.984	1.91	0.988	no result
	c1047540_g1	0.439	0.252	0.123	0.053	PREDICTED: uncharacterized protein LOC103699337 [Phoenix dactylifera]
	c1160837_g1	0.439	0.262	0.133	0.032	PREDICTED: uncharacterized protein LOC101245322 [Solanum lycopersicum]
	c1097331_g1	10.825	2.157	1.154	0.663	PREDICTED: probable carboxylesterase 8-like [Solanum lycopersicum]
	c1030053_g2	6.797	1.25	0.541	0.252	PREDICTED: homeobox protein knotted-1-like LET12-like isoform X2 [Solanum tuberosum]
	c1145982_g1	0.8	0.413	0.194	0.084	sesquiterpene synthase [Solanum habrochaites]
	c1025129_g1	1.551	1.018	0.562	0.168	PREDICTED: uncharacterized protein LOC101250587 [Solanum lycopersicum]
	c959255_g1	1.56	0.575	0.266	0.116	no result
	c1073953_g1	0.429	0.252	0.123	0.053	hypothetical protein PRUPE_ppa020297mg, partial [Prunus persica] gb|EMJ07779.1| hypothetical protein PRUPE_ppa020297mg, partial [Prunus persica]
	c1139697_g1	1.141	0.625	0.398	0.105	PREDICTED: homeobox-leucine zipper protein HOX3-like [Solanum lycopersicum]
V2-AA-down		V2	V2_AA_06	V2_AA_24	V2_AA_72
	c1009600_g1	3.644	1.754	0.792	0.465	PREDICTED: premnaspirodiene oxygenase-like [Solanum tuberosum]
	c1035419_g1	2.94	1.337	0.849	0.546	unknown [Solanum lycopersicum]
	c1033112_g1	0.415	0.226	0.105	0.063	PREDICTED: pentatricopeptide repeat-containing protein At3g03580-like [Solanum tuberosum]
	c1024606_g1	3.252	1.945	1.05	0.474	no result
	c965001_g1	2.052	0.486	0.229	0.089	PREDICTED: uncharacterized protein RSN1-like [Solanum tuberosum]
	c1005390_g1	3.574	2.249	1.327	0.492	no result
	c1025109_g1	2.56	1.398	0.649	0.215	PREDICTED: sufE-like protein, chloroplastic-like [Solanum lycopersicum]
	c182669_g1	1.003	0.486	0.115	0	PREDICTED: putative F-box/FBD/LRR-repeat protein At4g13965-like [Solanum tuberosum]
	c1013949_g2	3.69	1.329	0.515	0.251	PREDICTED: germacrene C synthase-like [Solanum tuberosum]
	c1021616_g2	28.377	10.699	3.302	0.492	PREDICTED: 8-hydroxygeraniol dehydrogenase [Solanum lycopersicum]
	c1033192_g3	7.702	5.124	3.188	1.325	PREDICTED: protein NLP7-like isoform X2 [Solanum tuberosum]
	c902380_g1	1.799	0.947	0.22	0	flowering locus T [Petunia x hybrida]
	c1026359_g1	1.418	0.834	0.2	0.098	unnamed protein product [Coffea canephora]
NC89-AA-up		NC89	NC89_AA_06	NC89_AA_24	NC89_AA_72
	c1040711_g2	0.078	0.232	0.582	1.104	PREDICTED: kinesin-related protein 6-like, partial [Solanum tuberosum]
	c1121532_g1	0	0.071	0.143	0.431	ATPase AAA [Actinomadura rifamycini]
	c1025880_g2	0	0.514	3.198	7.582	PREDICTED: endo-1,3(4)-beta-glucanase 1-like [Solanum tuberosum]
	c1003851_g2	0	0.141	0.419	0.631	putative PIF1 DNA helicase/replication protein A1-like protein [Beta vulgaris subsp. vulgaris]
	c1020233_g1	0	0.403	1.461	3.796	TK1-like deoxyribonucleoside kinase [Nicotiana tabacum]
	c1010367_g1	0	0.181	0.358	3.533	hypothetical protein EUGRSUZ_A02351 [Eucalyptus grandis]
	c961388_g1	0	0.02	0.153	0.273	PREDICTED: uncharacterized serine-rich protein C215.13-like [Solanum tuberosum]
	c1033747_g2	0.137	0.393	0.909	1.777	PREDICTED: subtilisin-like protease-like [Solanum lycopersicum]
	c1027057_g1	0	0.04	0.082	0.452	PREDICTED: L-type lectin-domain containing receptor kinase IV.1-like [Solanum tuberosum]
	c1032897_g1	4.788	13.822	39.865	64.799	PREDICTED: GDSL esterase/lipase At3g48460-like [Solanum tuberosum]
	c1022338_g1	0.449	1.21	3.075	5.037	no result
	c1024338_g1	11.352	17.33	31.201	49.972	PREDICTED: uncharacterized protein LOC102588001 [Solanum tuberosum]
	c1043169_g1	0.059	0.121	0.337	1.094	PREDICTED: condensin complex subunit 1-like [Solanum tuberosum]
	c959854_g1	0	0.02	0.092	0.61	cytokinin oxidase [Petunia x hybrida]
	c1041391_g1	0	0.06	0.174	1.462	PREDICTED: formin-like protein 11-like [Solanum tuberosum]
	c1033216_g5	0	1.401	3.157	5.784	PREDICTED: agglutinin-like [Solanum tuberosum]
	c1010823_g1	0	0.807	1.216	3.838	PREDICTED: uncharacterized protein LOC102600017 [Solanum tuberosum]
	c1041173_g3	0	0.121	0.562	0.988	retrotransposon protein, putative, unclassified [Oryza sativa Japonica Group]
	c1027925_g1	0.107	0.595	0.95	2.303	PREDICTED: probable pectinesterase/pectinesterase inhibitor 40-like [Solanum tuberosum]
	c1039807_g1	0.829	1.926	3.004	6.688	PREDICTED: subtilisin-like protease-like [Solanum tuberosum]
	c1044365_g1	0.858	1.512	2.585	5.174	PREDICTED: phragmoplast orienting kinesin 2-like [Solanum tuberosum]
	c1001884_g1	0	0.02	0.072	0.116	hypothetical protein VITISV_034815 [Vitis vinifera]
	c1021203_g1	1.151	2.409	4.536	7.571	PREDICTED: uncharacterized protein LOC102586415 isoform X1 [Solanum tuberosum] ref|XP_006357309.1| PREDICTED: uncharacterized protein LOC102586415 isoform X2 [Solanum tuberosum]
	c1003845_g2	0	0.222	0.429	0.852	PREDICTED: ankyrin repeat-containing protein At3g12360-like [Solanum lycopersicum]
	c1030526_g2	0.263	0.474	0.848	1.451	no result
	c1024181_g3	0	0.081	0.398	0.736	PREDICTED: CASP-like protein VIT_17s0000g00560-like isoform 2 [Solanum lycopersicum]
	c1038696_g2	0.702	3.377	9.083	19.77	RecName: Full=Cis-abienol synthase, chloroplastic; Short=NtABS; Flags: Precursor emb|CCD33019.1| cis-abienol synthase [Nicotiana tabacum] gb|AGN95433.1| cis-abienol synthase [Nicotiana tabacum]
	c1022908_g2	0	0.121	0.347	0.589	expansin-4 [Petunia hybrid cultivar]
	c1032190_g2	0	0.111	0.981	1.683	PREDICTED: NAC domain-containing protein 8-like [Solanum tuberosum]
	c1039107_g1	0	0.938	2.115	6.772	PREDICTED: sucrose synthase 6-like [Solanum tuberosum]
	c461198_g1	0.205	0.444	1.246	5.92	PREDICTED: F-box protein SKIP27-like isoform X1 [Solanum tuberosum] ref|XP_006352593.1| PREDICTED: F-box protein SKIP27-like isoform X2 [Solanum tuberosum] ref|XP_006352594.1| PREDICTED: F-box protein SKIP27-like isoform X3 [Solanum tuberosum]
	c1015013_g1	1.746	4.335	7.693	12.083	PREDICTED: uncharacterized protein LOC102579865 isoform X1 [Solanum tuberosum]
	c1134946_g1	2.662	8.458	27.421	48.72	KED [Nicotiana tabacum]
	c1027797_g1	0.215	0.333	1.083	3.249	PREDICTED: uncharacterized protein LOC102600911 [Solanum tuberosum]
	c1041083_g1	3.891	11.11	40.09	82.35	cembratrienol synthase 2a [Nicotiana sylvestris]
	c1022932_g1	0.478	3.418	8.541	17.067	PREDICTED: RAB6-interacting golgin-like [Solanum tuberosum]
	c218878_g1	0	0.151	1.114	1.735	no result
	c1020411_g1	0	0.131	0.266	0.473	PREDICTED: heterodimeric geranylgeranyl pyrophosphate synthase small subunit, chloroplastic-like [Solanum lycopersicum]
	c1011964_g1	0	0.06	0.123	0.789	PREDICTED: hippocampus abundant transcript-like protein 1-like [Solanum tuberosum]
	c1040706_g2	1.043	2.026	3.647	6.068	PREDICTED: microtubule-associated protein futsch-like [Solanum tuberosum]
	c1022119_g1	0.546	1.109	1.9	2.997	PREDICTED: josephin-like protein-like [Solanum tuberosum]
	c1041902_g1	0.234	0.686	1.175	1.945	PREDICTED: ATP-dependent DNA helicase DDM1-like isoform X1 [Solanum tuberosum] ref|XP_006340600.1| PREDICTED: ATP-dependent DNA helicase DDM1-like isoform X2 [Solanum tuberosum]
	c1015988_g1	0	0.212	1.052	1.819	PREDICTED: threonine dehydratase biosynthetic, chloroplastic-like [Solanum tuberosum]
	c1003203_g1	0.332	0.585	2.544	13.524	putative membrane protein [Solanum tuberosum]
	c1116912_g1	0	0.141	0.276	0.757	no result
	c1037879_g1	0.322	0.655	1.103	2.282	PREDICTED: nucleobase-ascorbate transporter 7-like [Solanum lycopersicum]
	c1014828_g1	0	0.242	0.398	0.726	no result
	c1027277_g1	0	0.171	0.276	1.02	PREDICTED: uncharacterized protein LOC102603527 [Solanum tuberosum]
	c934284_g1	0	0.06	0.695	1.945	hypothetical protein VITISV_025298 [Vitis vinifera]
	c1005033_g1	0.098	0.444	0.868	1.388	PREDICTED: putative ribonuclease H protein At1g65750-like [Fragaria vesca subsp. vesca]
	c1112704_g1	0.936	5.323	9.021	27.341	PREDICTED: protein PHLOEM PROTEIN 2-LIKE A9-like [Solanum tuberosum]
	c1027198_g1	0	0.161	0.46	1.251	PREDICTED: 65-kDa microtubule-associated protein 3-like isoform X1 [Solanum tuberosum]
	c1117514_g1	0	0.101	0.204	0.368	no result
	c661130_g1	0	0.101	0.235	0.358	PREDICTED: phospholipid:diacylglycerol acyltransferase 1-like [Solanum tuberosum]
	c1031246_g1	0.215	1.119	2.615	15.984	PREDICTED: GDSL esterase/lipase At5g33370-like isoform 2 [Solanum lycopersicum]
	c1018773_g1	0	0.847	2.033	4.091	PREDICTED: uncharacterized protein LOC102587308 [Solanum tuberosum]
	c1038222_g2	0	0.181	0.296	0.705	no result
	c1006574_g1	0	0.081	0.317	0.484	PREDICTED: uncharacterized protein LOC101247653 [Solanum lycopersicum]
	c1015899_g1	0	0.091	0.398	1.357	PREDICTED: probable leucine-rich repeat receptor-like protein kinase At1g68400-like [Solanum lycopersicum]
	c1029697_g6	0	0.302	0.582	1.104	PREDICTED: uncharacterized protein LOC101262650 [Solanum lycopersicum]
	c1033355_g1	0.741	2.127	8.766	21.936	PREDICTED: GDSL esterase/lipase At5g45950-like [Solanum tuberosum]
	c1042491_g1	0.068	0.121	0.541	1.073	PREDICTED: uncharacterized protein LOC101254373 [Solanum lycopersicum]
	c1039658_g2	0	0.151	0.552	1.083	PREDICTED: uncharacterized protein LOC101251542 [Solanum lycopersicum]
	c1003845_g1	0	0.111	0.327	0.557	PREDICTED: ankyrin repeat-containing protein At5g02620-like isoform X1 [Solanum tuberosum] ref|XP_006348368.1| PREDICTED: ankyrin repeat-containing protein At5g02620-like isoform X2 [Solanum tuberosum]
	c968075_g2	0	0.071	0.286	0.873	no result
	c1039345_g1	0.146	0.403	2.002	3.365	no result
	c23194_g1	0	0.06	0.133	0.21	PREDICTED: ABC transporter G family member 15-like [Solanum tuberosum]
	c1037795_g2	0	0.544	1.022	2.471	PREDICTED: uncharacterized protein LOC101245265 [Solanum lycopersicum]
	c1024727_g2	0	0.091	0.194	0.757	PREDICTED: UPF0481 protein At3g47200-like [Solanum tuberosum]
	c1032592_g2	0.614	2.49	5.292	18.151	PREDICTED: UPF0481 protein At3g47200-like [Solanum tuberosum]
	c1008322_g1	0	0.504	0.776	1.788	PREDICTED: uncharacterized protein At4g22758-like [Solanum lycopersicum]
	c1040715_g1	0.536	1.008	1.614	3.102	PREDICTED: putative cyclin-B3-1-like [Solanum lycopersicum]
	c1013160_g1	0	0.716	1.88	2.913	PREDICTED: phosphatidylinositol 4-phosphate 5-kinase 1-like [Solanum tuberosum]
	c1033485_g1	0.137	1.059	2.769	4.669	PREDICTED: GDSL esterase/lipase At1g71691-like [Solanum tuberosum]
	c1036447_g1	9.43	15.294	24.949	39.046	cytochrome P450 fatty acid omega-hydroxylase [Petunia x hybrida]
	c1019312_g2	0	0.03	0.276	3.943	PREDICTED: uncharacterized protein LOC102602533 [Solanum tuberosum]
	c1023201_g2	0	0.06	0.123	0.505	gibberellic acid 2-oxidase [Capsicum annuum]
	c1007138_g1	0	1.018	1.543	3.67	PREDICTED: 17.6 kDa class I heat shock protein-like [Solanum tuberosum]
	c1003964_g1	0	0.403	0.644	1.357	PREDICTED: uncharacterized protein LOC102597896 [Solanum tuberosum]
	c1029792_g2	0.078	0.121	0.317	0.568	PREDICTED: protein SUPPRESSOR OF npr1-1, CONSTITUTIVE 1-like [Solanum tuberosum]
	c1016220_g1	0	0.262	0.419	0.631	PREDICTED: THO complex subunit 4A-like isoform X1 [Cucumis melo] ref|XP_008448384.1| PREDICTED: THO complex subunit 4A-like isoform X1 [Cucumis melo] ref|XP_008448386.1| PREDICTED: THO complex subunit 4A-like isoform X1 [Cucumis melo] ref|XP_008448387.1| PREDICTED: THO complex subunit 4A-like isoform X1 [Cucumis melo]
	c1023461_g1	0	0.423	0.96	1.567	PREDICTED: MADS-box transcription factor 27-like [Solanum lycopersicum]
	c913012_g1	0	0.192	0.562	1.451	PREDICTED: heavy metal-associated isoprenylated plant protein 26-like, partial [Solanum lycopersicum]
	c467798_g1	0	0.05	0.092	0.189	PREDICTED: uncharacterized protein LOC102582627 [Solanum tuberosum]
	c1024067_g1	0	0.06	0.112	0.694	PREDICTED: uncharacterized protein LOC101251847 [Solanum lycopersicum]
	c1020839_g1	0.137	0.514	0.909	1.409	PREDICTED: germin-like protein 11-1-like [Solanum tuberosum]
	c1010783_g1	0	0.121	0.184	1.872	PREDICTED: endoglucanase-like [Solanum tuberosum]
	c1028627_g1	2.848	6.714	16.612	25.354	PREDICTED: LOW QUALITY PROTEIN: two-component response regulator ARR4-like [Solanum tuberosum]
	c1036437_g1	0.078	0.151	0.572	2.597	unnamed protein product [Coffea canephora]
	c1035134_g1	0.039	0.111	0.358	0.641	PREDICTED: Fanconi anemia group I protein-like [Solanum tuberosum]
	c1037198_g6	0	0.242	0.49	0.82	PREDICTED: putative F-box protein At1g65770-like [Solanum tuberosum]
	c1032044_g2	0.848	1.522	5.057	23.125	WRKY transcription factor [Nicotiana tabacum]
	c1039202_g1	0	0.282	1.308	2.124	PREDICTED: EH domain-containing protein 1-like [Solanum tuberosum]
	c1039178_g1	0	0.202	0.398	3.039	PREDICTED: putative receptor-like protein kinase At1g72540-like [Solanum tuberosum]
	c1000246_g1	0	0.151	0.429	0.988	PREDICTED: uncharacterized protein LOC102587631 [Solanum tuberosum]
	c1024738_g2	0.936	2.732	6.917	11.052	PREDICTED: uncharacterized protein LOC102580459 [Solanum tuberosum]
	c1020763_g1	0	0.101	0.398	0.862	no result
	c193494_g1	0	0.06	0.133	0.263	PREDICTED: peroxidase 56-like [Solanum tuberosum]
	c1040265_g1	0.049	0.363	0.787	1.504	PREDICTED: ankyrin-3-like [Solanum tuberosum]
	c1033321_g1	18.997	30.527	46.363	203.505	PREDICTED: putative lipid phosphate phosphatase 3, chloroplastic-like [Solanum lycopersicum]
	c433151_g1	0	0.081	0.153	0.252	no result
	c1025094_g1	0	0.948	2.472	7.14	PREDICTED: uncharacterized protein LOC101250075 [Solanum lycopersicum]
	c986644_g1	0.146	0.232	0.96	3.544	PREDICTED: uncharacterized protein LOC101256518 [Solanum lycopersicum]
	c430764_g1	0	0.03	0.153	0.599	no result
	c1042427_g1	1.268	6.422	9.992	26.164	PREDICTED: uncharacterized protein LOC101263889 [Solanum lycopersicum]
	c1018170_g1	0.234	1.361	2.329	5.121	PREDICTED: uncharacterized protein LOC102604205 [Solanum tuberosum]
	c1023748_g1	0	0.181	0.644	1.115	alpha-expansin precursor [Nicotiana tabacum]
	c1004257_g1	0	0.736	6.784	14.785	PREDICTED: uncharacterized protein LOC102584537 [Solanum tuberosum]
	c1006076_g1	0	0.514	1.011	5.7	PREDICTED: uncharacterized protein LOC102596796 [Solanum tuberosum]
	c1026715_g1	0	0.302	1.052	2.282	PREDICTED: putative invertase inhibitor-like [Solanum lycopersicum]
	c1034849_g1	0.848	1.905	3.525	6.089	PREDICTED: cellulose synthase A catalytic subunit 4 [UDP-forming]-like [Solanum lycopersicum]
	c1031605_g1	0.361	0.615	2.278	5.605	PREDICTED: uncharacterized protein LOC101248759 [Solanum lycopersicum]
	c1042799_g1	0.029	0.272	0.552	1.283	PREDICTED: phragmoplast orienting kinesin 2-like [Solanum tuberosum]
	c1043128_g1	0.049	0.212	0.439	1.767	PREDICTED: leucine-rich repeat receptor protein kinase EXS-like [Solanum lycopersicum]
	c1022766_g1	0.4	0.675	2.605	8.181	PREDICTED: HVA22-like protein f-like [Solanum lycopersicum]
	c1042136_g2	0	0.101	0.245	0.484	PREDICTED: serine/threonine-protein kinase TIO-like [Solanum tuberosum]
	c1026393_g1	0.332	1.452	2.738	7.172	PREDICTED: uncharacterized protein LOC102604205 [Solanum tuberosum]
	c1040164_g3	0.673	1.633	3.188	8.423	calcium-dependent protein kinase [Nicotiana tabacum]
	c1020985_g1	0	0.06	0.347	0.61	PREDICTED: HVA22-like protein c-like isoform X2 [Solanum tuberosum]
	c1042810_g1	0.254	0.534	1.359	2.25	PREDICTED: structural maintenance of chromosomes protein 4-like [Solanum tuberosum]
	c1020212_g1	0	0.091	0.204	0.515	PREDICTED: peroxidase 44-like [Solanum tuberosum]
	c1030589_g1	0.254	0.444	0.797	1.63	PREDICTED: uncharacterized protein LOC102587774 [Solanum tuberosum]
	c1012226_g1	0.078	0.202	0.439	1.031	unnamed protein product [Coffea canephora]
	c1026812_g1	0	0.03	0.245	0.684	PREDICTED: probably inactive leucine-rich repeat receptor-like protein kinase IMK2-like [Solanum tuberosum]
	c1042222_g1	0.117	0.625	0.971	1.725	PREDICTED: uncharacterized protein LOC102585091 [Solanum tuberosum]
	c1034771_g3	0	0.131	0.388	1.378	Major facilitator superfamily protein, putative [Theobroma cacao] gb|EOY07268.1| Major facilitator superfamily protein, putative [Theobroma cacao]
	c1038396_g4	0.107	0.171	0.409	2.745	PREDICTED: leucine-rich repeat receptor protein kinase EXS-like [Solanum lycopersicum]
	c1024075_g1	0.107	0.161	0.388	0.715	PREDICTED: probable S-adenosylmethionine-dependent methyltransferase At5g38780-like [Solanum tuberosum]
	c1032857_g1	0.205	0.615	1.379	3.523	cyclin-dependent kinase B1-2 [Nicotiana tabacum]
	c292314_g1	0	0.111	0.756	1.609	PREDICTED: uncharacterized serine-rich protein C215.13-like [Solanum tuberosum]
	c1112183_g1	0	0.091	0.184	0.337	no result
	c1035831_g1	0.068	0.151	0.879	6.415	PREDICTED: uncharacterized protein LOC102589929 [Solanum tuberosum]
	c1039565_g2	0.068	0.605	2.248	3.428	PREDICTED: sulfate transporter 3.1-like [Solanum tuberosum]
	c1067363_g1	0	0.05	0.143	0.347	PREDICTED: LOW QUALITY PROTEIN: putative phospholipid-transporting ATPase 7-like [Solanum lycopersicum]
	c189155_g1	0	0.05	0.112	0.315	no result
	c1033073_g1	0	0.524	1.103	2.198	PREDICTED: E3 ubiquitin-protein ligase RING1-like [Solanum tuberosum]
	c1042881_g2	0	0.736	1.154	2.103	PREDICTED: putative ribonuclease H protein At1g65750-like [Solanum tuberosum]
	c467222_g1	0	0.171	0.296	0.452	PREDICTED: probable LRR receptor-like serine/threonine-protein kinase At4g36180-like [Solanum lycopersicum]
	c1005338_g1	0	0.111	0.48	0.904	PREDICTED: GDSL esterase/lipase At1g29670-like [Solanum lycopersicum]
	c1026292_g1	0	0.06	0.133	2.545	PREDICTED: calcium-binding protein KIC-like [Solanum lycopersicum]
	c1035611_g2	0.205	0.766	1.655	3.365	PREDICTED: uncharacterized protein LOC102589393 [Solanum tuberosum]
	c1003684_g1	0	0.141	0.266	0.599	PREDICTED: disease resistance protein At4g27190-like [Solanum tuberosum]
	c1037254_g1	0.205	0.363	1.972	3.27	PREDICTED: GDSL esterase/lipase At4g16230-like [Solanum lycopersicum]
	c1012249_g1	0	0.121	0.368	0.799	PREDICTED: GDSL esterase/lipase At1g29670-like [Solanum lycopersicum]
	c1031213_g1	0.205	0.423	0.725	1.409	PREDICTED: GDSL esterase/lipase At2g31550-like [Solanum tuberosum]
	c1011636_g1	0	0.03	0.245	0.505	no result
	c1001364_g1	0.137	0.272	0.501	2.629	PREDICTED: uncharacterized protein LOC102604032 [Solanum tuberosum]
	c1021228_g1	0.868	2.067	3.443	5.531	PREDICTED: CRIB domain-containing protein RIC10-like [Solanum tuberosum]
	c1040559_g1	0.137	0.313	0.705	1.662	PREDICTED: uncharacterized protein LOC102589711 [Solanum tuberosum]
	c992388_g1	0	0.05	0.306	0.873	PREDICTED: uncharacterized protein LOC102587631 [Solanum tuberosum]
	c1037659_g1	0.566	1.159	2.483	8.076	PREDICTED: isoflavone reductase homolog [Solanum lycopersicum]
	c1018550_g1	0.117	0.272	0.419	0.652	no result
	c1028982_g1	0.332	1.492	2.258	5.899	PREDICTED: ubiquitin-conjugating enzyme E2 20-like [Solanum tuberosum]
	c217086_g1	0	0.363	0.562	1.283	PREDICTED: TMV resistance protein N-like [Solanum tuberosum]
	c1040321_g2	0.595	0.958	1.931	3.376	protein kinase [Nicotiana benthamiana]
	c1023935_g1	0.78	1.18	2.534	4.595	PREDICTED: uncharacterized protein LOC102615906 isoform X1 [Citrus sinensis] ref|XP_006477500.1| PREDICTED: uncharacterized protein LOC102615906 isoform X2 [Citrus sinensis]
	c1024556_g1	0	0.232	0.603	1.851	PREDICTED: uncharacterized protein LOC102601539 [Solanum tuberosum]
	c1029151_g6	0	0.131	0.358	0.915	PREDICTED: uncharacterized protein LOC102601721 [Solanum tuberosum]
	c1029256_g1	0	0.192	0.439	1.378	PREDICTED: uncharacterized protein LOC101266648 [Solanum lycopersicum]
	c1022002_g1	0.156	0.242	0.48	2.198	PREDICTED: uncharacterized protein LOC102578608 [Solanum tuberosum]
	c1042892_g1	0.488	1.21	2.462	10.2	PREDICTED: LRR receptor-like serine/threonine-protein kinase FLS2-like [Solanum tuberosum]
	c1027067_g1	0.312	1.754	3.801	8.392	PREDICTED: transcription factor SPATULA-like [Solanum tuberosum]
	c1025287_g1	0.488	1.119	1.767	4.616	PREDICTED: 36.4 kDa proline-rich protein-like [Solanum tuberosum]
	c1116373_g1	0.341	3.912	10.033	16.163	PREDICTED: E3 ubiquitin ligase BIG BROTHER-related-like [Solanum tuberosum]
	c1034868_g2	0	0.403	0.817	2.335	PREDICTED: uncharacterized protein LOC102584012 isoform X1 [Solanum tuberosum] ref|XP_006359436.1| PREDICTED: uncharacterized protein LOC102584012 isoform X2 [Solanum tuberosum] ref|XP_006359437.1| PREDICTED: uncharacterized protein LOC102584012 isoform X3 [Solanum tuberosum] ref|XP_006359438.1| PREDICTED: uncharacterized protein LOC102584012 isoform X4 [Solanum tuberosum]
	c423417_g1	0	0.02	0.041	0.526	putative geranyllinalool synthase [Nicotiana attenuata]
	c1003131_g1	0	0.101	0.306	0.473	PREDICTED: transcription factor MYB46-like [Solanum lycopersicum]
	c1042065_g2	0.176	0.272	0.541	1.493	PREDICTED: uncharacterized protein LOC102580062 isoform X1 [Solanum tuberosum]
	c603907_g1	0	0.081	0.153	0.294	PREDICTED: uncharacterized protein LOC102597876 [Solanum tuberosum]
	c1038484_g1	0.098	0.313	0.674	3.26	PREDICTED: U-box domain-containing protein 19-like [Solanum lycopersicum]
	c1036052_g4	0.215	0.917	1.451	2.934	PREDICTED: E3 ubiquitin ligase BIG BROTHER-like [Solanum lycopersicum]
	c1142039_g1	0	0.091	0.174	0.599	PREDICTED: protein kinase G11A-like [Solanum lycopersicum] gb|AAF66637.1|AF143505_1 viroid symptom modulation protein [Solanum lycopersicum]
	c188672_g1	0	0.111	0.204	0.379	PREDICTED: formin-like protein 3-like [Solanum tuberosum]
	c1027366_g1	0	0.353	0.909	3.018	PREDICTED: uncharacterized protein LOC101255594 [Solanum lycopersicum]
	c1013671_g1	0.458	1.996	7.519	15.311	PREDICTED: agglutinin alpha chain-like isoform X1 [Solanum tuberosum] ref|XP_006354184.1| PREDICTED: agglutinin alpha chain-like isoform X2 [Solanum tuberosum]
	c1026274_g1	0	0.091	0.255	0.715	no result
	c1028745_g2	0	0.181	0.276	0.589	PREDICTED: uncharacterized protein LOC102591808 [Solanum tuberosum]
	c987031_g1	3.55	7.531	13.537	36.911	PREDICTED: vegetative cell wall protein gp1-like [Cicer arietinum]
	c1011072_g3	0.137	0.363	0.613	0.957	PREDICTED: F-box protein CPR30-like [Solanum tuberosum]
	c1010995_g1	0	0.111	0.174	0.358	no result
	c885555_g2	0	0.091	0.143	0.294	PREDICTED: uncharacterized protein LOC101254987 [Solanum lycopersicum]
	c1017872_g4	0	0.121	0.368	0.999	PREDICTED: probable fatty acyl-CoA reductase 5-like, partial [Solanum tuberosum]
	c1027067_g2	0.644	1.623	2.758	5.815	PREDICTED: transcription factor SPATULA-like [Solanum tuberosum]
	c1020176_g1	0.361	1.663	3.576	6.11	PREDICTED: uncharacterized protein LOC102586415 isoform X1 [Solanum tuberosum] ref|XP_006357309.1| PREDICTED: uncharacterized protein LOC102586415 isoform X2 [Solanum tuberosum]
	c1028246_g1	0	0.454	0.746	1.188	PREDICTED: uncharacterized protein LOC101261476 [Solanum lycopersicum]
	c1038850_g1	0	0.565	1.063	2.314	PREDICTED: uncharacterized protein LOC102593065 [Solanum tuberosum]
	c1023259_g1	0	0.131	0.296	0.862	PREDICTED: GDSL esterase/lipase At5g33370-like [Solanum tuberosum]
	c1038612_g5	0	0.333	0.899	1.662	PREDICTED: uncharacterized protein LOC101256663 [Solanum lycopersicum]
	c1092659_g1	0.068	0.262	0.501	1.094	putative polyprotein [Solanum lycopersicum]
	c1035059_g1	0.224	1.169	1.962	4.354	spermidine hydroxycinnamoyl transferase [Nicotiana attenuata]
	c1019983_g1	0.234	0.645	1.052	2.335	Avr9/Cf-9 rapidly elicited protein 36, partial [Nicotiana tabacum]
	c1033202_g3	0	0.181	0.501	0.799	PREDICTED: uncharacterized protein LOC101260887 [Solanum lycopersicum]
	c1019899_g1	0	0.192	0.46	0.757	no result
	c274146_g1	0	0.101	0.296	0.505	PREDICTED: ent-copalyl diphosphate synthase, chloroplastic-like [Solanum tuberosum]
	c1014320_g2	0	0.151	0.562	1.483	PREDICTED: probably inactive leucine-rich repeat receptor-like protein kinase IMK2-like [Solanum tuberosum]
	c1014568_g1	0	0.101	0.48	1.798	PREDICTED: homeobox-leucine zipper protein HAT7-like [Solanum tuberosum]
	c1024547_g4	0	0.202	0.552	0.852	PREDICTED: MATE efflux family protein 7-like [Solanum tuberosum]
	c1040954_g4	0.215	0.454	0.889	2.492	no result
	c1033660_g1	0.634	4.164	11.708	17.667	geranylgeranyl diphosphate synthase [Nicotiana tabacum]
	c1034437_g1	0	1.623	4.597	9.853	PREDICTED: ankyrin repeat-containing protein At3g12360-like [Solanum lycopersicum]
	c1036728_g1	0.254	0.716	1.737	6.068	PREDICTED: reticuline oxidase-like protein-like [Solanum tuberosum]
	c1032142_g1	0.088	0.171	0.378	1.683	PREDICTED: probable glycosyltransferase At5g03795-like [Solanum tuberosum]
	c926219_g1	0	0.06	0.174	0.442	PREDICTED: uncharacterized protein LOC101266560 [Solanum lycopersicum]
	c1029802_g2	0	0.615	1.553	2.671	PREDICTED: serrate RNA effector molecule homolog [Solanum tuberosum]
	c1030286_g1	0.546	1.542	6.304	10.495	PREDICTED: reticulon-like protein B9-like [Solanum tuberosum]
	c1022628_g3	0.332	0.887	1.522	3.134	PREDICTED: leucine-rich repeat receptor-like serine/threonine-protein kinase At1g17230-like [Solanum tuberosum]
	c1023084_g1	0	0.03	0.46	0.862	PREDICTED: RING-H2 finger protein ATL16-like [Solanum tuberosum]
	c1036227_g4	0	0.06	0.092	0.242	PREDICTED: uncharacterized protein LOC102605820 [Solanum tuberosum]
	c1040032_g1	0.117	0.434	0.879	1.367	PREDICTED: uncharacterized protein LOC102584804 [Solanum tuberosum]
	c1027734_g1	0	0.111	0.388	0.999	PREDICTED: probable pectinesterase 15-like [Solanum lycopersicum]
	c1025848_g1	0	0.071	0.112	0.568	PREDICTED: uncharacterized protein LOC102584899 [Solanum tuberosum]
	c1006538_g2	0.146	0.272	1.124	1.725	PREDICTED: ABC transporter B family member 11-like [Solanum tuberosum]
	c990429_g1	0	0.101	0.245	0.705	PREDICTED: cell division cycle-associated 7-like protein-like [Solanum tuberosum]
	c1006351_g1	0	0.081	0.133	0.21	Heat shock protein 70B [Theobroma cacao] gb|EOY31473.1| Heat shock protein 70B [Theobroma cacao]
	c993836_g2	0	0.151	0.286	0.526	PREDICTED: uncharacterized protein LOC102612045 [Citrus sinensis]
	c1027637_g1	0	0.232	0.807	1.788	PREDICTED: uncharacterized protein LOC102588936 [Solanum tuberosum]
	c1023198_g1	0	0.988	2.115	4.627	calcium-dependent protein kinase [Nicotiana tabacum]
	c1037480_g2	0.078	0.242	0.501	1.378	B-type cyclin [Nicotiana tabacum]
	c1023486_g2	0.653	2.702	9.685	14.764	PREDICTED: tabersonine 16-O-methyltransferase-like [Solanum tuberosum]
	c1033811_g1	0.302	0.655	4.914	8.287	PREDICTED: high mobility group B protein 7-like [Solanum tuberosum]
	c1034404_g2	0.117	0.383	2.013	3.418	glycosyltransferase, partial [Nicotiana tabacum]
	c1043288_g1	0	0.091	0.194	0.347	PREDICTED: uncharacterized protein LOC101263077 [Solanum lycopersicum]
	c1003481_g1	0	0.071	0.143	0.326	no result
	c1069962_g1	0.741	2.49	4.587	10.306	chromomethylase 3, partial [Nicotiana benthamiana]
	c958894_g2	0	0.04	0.215	0.589	PREDICTED: probable leucine-rich repeat receptor-like protein kinase At1g68400-like [Solanum tuberosum]
	c952674_g2	0	0.05	0.133	0.242	PREDICTED: protein LONGIFOLIA 1-like [Solanum tuberosum]
	c1037626_g2	0.302	0.524	1.798	2.797	PREDICTED: uncharacterized protein LOC102605337 [Solanum tuberosum]
	c1031536_g1	0	0.403	0.705	1.115	PREDICTED: uncharacterized protein LOC101254372 [Solanum lycopersicum]
	c1031886_g1	0	0.05	0.194	0.536	PREDICTED: ethylene-responsive transcription factor ERF017-like [Solanum tuberosum]
	c1022276_g1	0.244	0.605	1.257	5.163	PREDICTED: cytochrome c biogenesis protein CCS1, chloroplastic-like isoform X1 [Solanum tuberosum]
	c1016305_g1	0	0.04	0.562	1.283	PREDICTED: cyclin-A2-1-like [Solanum tuberosum]
	c1039873_g1	0.059	0.222	0.47	0.999	PREDICTED: 65-kDa microtubule-associated protein 5-like [Solanum tuberosum]
	c1009394_g1	1.19	3.004	4.986	16.72	PREDICTED: probable histone H2A variant 3-like [Solanum lycopersicum] ref|XP_006352756.1| PREDICTED: probable histone H2A variant 1-like isoform X1 [Solanum tuberosum] ref|XP_006352757.1| PREDICTED: probable histone H2A variant 1-like isoform X2 [Solanum tuberosum] ref|XP_006352758.1| PREDICTED: probable histone H2A variant 1-like isoform X3 [Solanum tuberosum]
	c1017872_g3	0	0.232	1.369	4.322	PREDICTED: probable fatty acyl-CoA reductase 5-like [Solanum tuberosum]
	c1019943_g1	0	0.222	0.593	1.441	PREDICTED: acyl-CoA--sterol O-acyltransferase 1-like [Solanum tuberosum]
	c1032442_g2	0.371	1.25	3.668	7.677	PREDICTED: dof zinc finger protein DOF5.6-like [Solanum lycopersicum]
	c998975_g1	4.281	10.384	46.158	89.501	KED [Nicotiana tabacum]
	c1029690_g1	0	0.938	2.156	4.007	PREDICTED: uncharacterized protein LOC102604684 [Solanum tuberosum]
	c1028108_g1	0	0.222	0.582	1.01	cyclin A-like protein [Nicotiana tabacum]
	c1037328_g1	0.38	1.845	3.28	5.142	PREDICTED: putative kinase-like protein TMKL1-like [Solanum tuberosum] gb|AGO98726.1| ovary receptor kinase 7 [Solanum chacoense]
	c1016499_g1	0.137	0.434	1.767	2.818	PREDICTED: gibberellin 20 oxidase 1-like [Solanum tuberosum]
	c1007330_g1	0	0.101	0.204	0.81	PREDICTED: probable calcium-binding protein CML15-like [Solanum lycopersicum]
	c1023396_g1	3.452	7.47	17.348	45.061	PREDICTED: uncharacterized protein LOC101261198 [Solanum lycopersicum]
	c1018863_g1	0	0.111	0.215	1.01	hypothetical protein MIMGU_mgv1a018913mg, partial [Erythranthe guttata]
	c919791_g2	0	0.131	0.266	0.41	PREDICTED: protein SRG1-like [Solanum tuberosum]
	c1016615_g1	0	0.071	0.255	0.778	PREDICTED: protein BREAST CANCER SUSCEPTIBILITY 1 homolog [Solanum tuberosum]
	c1027425_g1	0	0.141	0.49	0.852	PREDICTED: uncharacterized protein LOC102610887 [Citrus sinensis]
	c1039887_g2	1.063	1.845	2.779	4.333	PREDICTED: beta-galactosidase-like [Solanum tuberosum]
	c1020999_g1	0.166	0.948	2.258	4.396	PREDICTED: calcineurin subunit B-like [Solanum lycopersicum]
	c1025233_g1	0	1.462	2.237	4.154	PREDICTED: uncharacterized protein LOC101255594 [Solanum lycopersicum]
	c940906_g1	0.673	1.754	2.656	7.035	PREDICTED: uncharacterized protein LOC101253445 [Solanum lycopersicum]
	c1015638_g3	0	0.06	0.112	0.536	no result
	c1038787_g1	6.251	11.342	27.391	53.169	PREDICTED: monocopper oxidase-like protein SKU5-like [Solanum tuberosum]
	c1018192_g1	0	1.361	2.329	5.868	PREDICTED: putative endo-1,3(4)-beta-glucanase 2-like [Solanum lycopersicum]
	c1030546_g1	0.273	0.857	1.584	4.385	PREDICTED: endoglucanase 1-like [Solanum tuberosum]
	c1031226_g1	0.078	0.565	0.879	2.64	PREDICTED: glucan endo-1,3-beta-glucosidase 14-like [Solanum lycopersicum]
	c1025880_g1	0.254	0.686	2.023	5.142	PREDICTED: endo-1,3(4)-beta-glucanase 1-like [Solanum tuberosum]
	c1003242_g1	0	0.06	0.245	0.526	PREDICTED: uncharacterized protein LOC101513325 [Cicer arietinum]
	c1035130_g1	0	0.03	0.082	0.168	no result
	c1026856_g1	0.137	0.554	1.686	2.587	PREDICTED: uncharacterized protein LOC102601706 [Solanum tuberosum]
	c1027584_g1	0	0.111	0.337	0.736	PREDICTED: uncharacterized protein LOC101254679 [Solanum lycopersicum]
	c1038814_g1	0	0.141	0.398	0.684	no result
	c1027858_g1	0	0.071	0.49	1.977	PREDICTED: uncharacterized protein LOC102587306 [Solanum tuberosum]
	c1036429_g7	0	0.111	0.235	0.515	no result
	c1032754_g1	0.215	1.613	2.707	6.352	PREDICTED: aspartic proteinase nepenthesin-2-like [Solanum lycopersicum]
	c1016603_g1	0	0.202	0.582	2.282	PREDICTED: bifunctional purple acid phosphatase 26-like [Solanum tuberosum]
	c1031151_g1	0.215	0.373	0.725	1.272	PREDICTED: uncharacterized protein LOC102588192 [Solanum tuberosum]
	c20809_g1	0	0.151	0.296	0.694	no result
	c1029601_g1	0	0.151	0.49	2.135	putative WRKY transcription factor [Nicotiana tabacum]
	c1040391_g1	0.098	0.373	0.633	1.693	PREDICTED: uncharacterized protein LOC101249458 [Solanum lycopersicum]
	c1031863_g1	0	0.181	0.439	2.061	PREDICTED: probable acyl-activating enzyme 5, peroxisomal-like [Solanum lycopersicum]
	c1017920_g2	0	0.534	0.858	1.43	PREDICTED: uncharacterized protein LOC101244192 [Solanum lycopersicum]
	c1039844_g2	0	0.02	0.174	0.463	PREDICTED: protein CHUP1, chloroplastic-like [Solanum lycopersicum]
	c1011980_g2	0	0.222	1.584	2.377	no result
	c1016890_g1	0.117	0.423	0.766	1.788	PREDICTED: uncharacterized protein LOC102593407 [Solanum tuberosum]
	c1045002_g1	0.156	0.383	2.135	3.407	PREDICTED: vinorine synthase-like [Solanum tuberosum]
	c1095792_g1	0	0.141	0.501	0.988	PREDICTED: calcium-transporting ATPase 2, plasma membrane-type-like [Solanum lycopersicum]
	c1038594_g1	0.244	1.452	2.329	3.649	PREDICTED: uncharacterized protein LOC102583966 [Solanum tuberosum]
	c1023554_g1	0.517	1.27	3.361	5.226	PREDICTED: probable purine permease 9-like [Solanum lycopersicum]
	c989992_g1	0	0.04	0.409	1.378	PREDICTED: myrosinase-binding protein-like At2g25980-like [Solanum tuberosum]
	c1025803_g1	0	0.181	0.541	0.852	NtEIG-E80 [Nicotiana tabacum]
	c1017872_g2	0	0.121	0.868	1.409	PREDICTED: fatty acyl-CoA reductase 3-like [Solanum tuberosum]
	c933756_g1	0	0.06	0.133	0.41	PREDICTED: kinesin-4-like [Solanum lycopersicum]
	c917136_g1	0	0.091	0.276	5.247	RecName: Full=Ethylene-responsive transcription factor 2; Short=NtERF2; AltName: Full=Ethylene-responsive element-binding factor 2; Short=EREBP-2 [Nicotiana tabacum] dbj|BAA07324.1| ethylene-responsive element binding protein [Nicotiana tabacum] dbj|BAN58170.1| ethylene response factor 32 [Nicotiana tabacum]
	c989878_g1	0	0.03	0.225	0.62	PREDICTED: uncharacterized protein LOC102594895 [Solanum tuberosum]
	c1040719_g5	0	0.04	0.347	0.705	PREDICTED: G2/mitotic-specific cyclin-1-like [Solanum tuberosum]
	c1014283_g1	0	0.222	0.439	2.955	PREDICTED: probable pectinesterase/pectinesterase inhibitor 40-like [Solanum tuberosum]
	c1028294_g1	0.692	2.299	4.414	7.982	PREDICTED: uncharacterized protein LOC101243779 [Solanum lycopersicum]
	c1022147_g1	0	0.131	0.255	0.463	PREDICTED: uncharacterized protein LOC101252267 [Solanum lycopersicum]
	c625338_g1	0	0.05	0.337	0.957	PREDICTED: F-box protein CPR30-like [Solanum tuberosum]
	c951196_g1	2.038	3.811	8.255	12.914	unnamed protein product [Coffea canephora]
	c1042025_g2	0.195	0.514	1.287	2.114	no result
	c1038321_g3	0	0.242	0.46	0.925	PREDICTED: uncharacterized protein LOC101254973 [Solanum lycopersicum]
	c1010255_g1	0	0.323	0.603	1.325	PREDICTED: uncharacterized protein LOC101246263 [Solanum lycopersicum]
	c1031366_g1	0	0.03	0.133	2.513	PREDICTED: uncharacterized protein LOC102590956 [Solanum tuberosum]
	c1024905_g2	0	0.151	0.695	2.997	PREDICTED: isoflavone reductase homolog [Solanum tuberosum]
	c320455_g1	0	0.161	0.296	0.684	PREDICTED: uncharacterized protein LOC102588314 [Solanum tuberosum]
	c1030201_g1	0	0.171	0.674	1.041	PREDICTED: zinc finger protein ZAT4-like [Solanum lycopersicum]
	c1040786_g2	0.107	0.313	0.521	1.125	PREDICTED: uncharacterized protein LOC102606116 [Solanum tuberosum]
	c1038585_g2	0	0.323	0.49	1.367	PREDICTED: kinesin-like protein KIF11-like [Solanum lycopersicum]
	c1024903_g1	0.361	0.665	1.154	3.975	hypothetical protein POPTR_0008s11970g [Populus trichocarpa] gb|ERP57537.1| hypothetical protein POPTR_0008s11970g [Populus trichocarpa]
	c1028994_g1	1.707	4.617	6.978	19.349	RecName: Full=Caffeoyl-CoA O-methyltransferase 3; AltName: Full=Trans-caffeoyl-CoA 3-O-methyltransferase 3; Short=CCoAMT-3; Short=CCoAOMT-3 [Nicotiana tabacum] gb|AAC49915.1| caffeoyl-CoA O-methyltransferase 3 [Nicotiana tabacum]
	c1025775_g1	0	0.181	0.531	0.852	PREDICTED: F-box protein At1g10780-like [Solanum tuberosum]
	c1033730_g1	0	0.111	0.582	1.504	putative spermidine hydroxycinnamoyl transferase [Nicotiana attenuata]
	c1033739_g1	0	0.06	0.112	6.394	ZPT2-13 [Petunia x hybrida]
	c1037419_g1	0.332	0.696	1.563	3.838	PREDICTED: endoglucanase 11-like [Solanum tuberosum]
	c1016142_g2	0	0.323	0.613	1.336	PREDICTED: L-ascorbate oxidase homolog [Solanum tuberosum]
	c994322_g1	0	0.101	0.347	0.557	PREDICTED: peroxidase 51-like [Solanum tuberosum]
	c1036490_g2	0	0.262	0.623	2.85	no result
	c1016204_g1	0	0.252	0.664	1.251	PREDICTED: MADS-box protein SOC1-like [Solanum tuberosum]
	c993027_g1	0	0.091	0.255	0.799	PREDICTED: uncharacterized protein LOC101255861 [Solanum lycopersicum]
	c1020515_g2	0	0.161	0.306	0.568	PREDICTED: uncharacterized protein LOC101252267 [Solanum lycopersicum]
	c1028685_g2	0	0.454	1.451	3.712	PREDICTED: phosphoinositide phospholipase C 2-like [Solanum tuberosum]
	c1067394_g1	2.145	3.962	14.181	30.317	fatty acid hydroperoxide lyase [Nicotiana tabacum]
	c1029818_g2	0.127	0.222	0.593	1.104	PREDICTED: 65-kDa microtubule-associated protein 3-like [Solanum tuberosum]
	c1158417_g1	0	0.091	0.184	0.326	PREDICTED: polygalacturonase-like [Solanum tuberosum]
	c706027_g1	0	0.333	0.787	1.767	PREDICTED: PXMP2/4 family protein 4-like isoform 1 [Solanum lycopersicum] ref|XP_004230710.1| PREDICTED: PXMP2/4 family protein 4-like isoform 2 [Solanum lycopersicum]
	c1043967_g5	0	0.181	0.296	1.02	RING/FYVE/PHD zinc finger superfamily protein [Theobroma cacao] gb|EOY04045.1| RING/FYVE/PHD zinc finger superfamily protein [Theobroma cacao]
	c990632_g1	0	0.817	1.308	3.901	PREDICTED: probable 3-hydroxyisobutyryl-CoA hydrolase 3-like isoform X1 [Solanum tuberosum]
	c1016936_g1	1.668	4.728	12.842	21.8	hypothetical protein [Nicotiana tabacum]
	c1008573_g1	0	0.05	0.358	1.598	no result
	c995563_g1	0	0.03	0.276	0.421	PREDICTED: putative late blight resistance protein homolog R1A-10-like [Solanum lycopersicum]
	c1027766_g2	0	0.071	0.143	0.463	no result
	c1023820_g1	1.365	2.702	4.301	7.256	PREDICTED: uncharacterized protein LOC102592775 [Solanum tuberosum]
	c929394_g1	0	0.091	0.163	0.463	PREDICTED: uncharacterized protein LOC102595469 [Solanum tuberosum]
	c1138323_g1	0	0.121	0.225	0.715	PREDICTED: subtilisin-like protease-like, partial [Solanum tuberosum]
	c1041391_g2	0.107	0.171	0.644	1.809	PREDICTED: formin-like protein 11-like [Solanum lycopersicum]
	c1024833_g1	0	0.06	0.112	0.589	PREDICTED: glucan endo-1,3-beta-glucosidase 8-like [Solanum lycopersicum]
	c1020446_g2	0	0.081	0.317	0.978	PREDICTED: probable 26S proteasome non-ATPase regulatory subunit 3-like [Solanum lycopersicum]
	c1135255_g1	3.608	10.777	22.987	44.556	PREDICTED: xylem cysteine proteinase 1-like [Solanum tuberosum]
	c1026266_g2	0.254	0.434	0.797	4.595	PREDICTED: allene oxide synthase, chloroplastic-like [Solanum tuberosum]
	c1029343_g3	0.507	3.095	17.297	68.07	PREDICTED: two-component response regulator ARR9-like [Solanum tuberosum]
	c1042809_g1	0.098	0.403	0.899	2.755	PREDICTED: probable LRR receptor-like serine/threonine-protein kinase At1g12460-like [Solanum lycopersicum]
	c621762_g2	0	0.121	0.225	0.41	PREDICTED: 4-coumarate--CoA ligase 2-like [Solanum tuberosum]
	c1028033_g1	0	0.06	0.358	0.641	PREDICTED: uncharacterized protein DDB_G0271670-like [Solanum tuberosum]
	c1032753_g1	0	0.091	0.358	0.789	PREDICTED: putative disease resistance protein RGA3-like [Solanum tuberosum]
	c1012012_g1	0	0.141	0.235	2.072	PREDICTED: uncharacterized protein LOC102592215 [Solanum tuberosum]
	c1008671_g2	0	0.857	1.349	2.987	acetolactate synthase [Bidens subalternans]
	c1015835_g1	0.439	2.732	9.522	15.627	PREDICTED: uncharacterized protein LOC101254035 [Solanum lycopersicum]
	c1025432_g1	0.566	2.107	3.371	9.086	sieve element occlusion protein 1 [Nicotiana tabacum]
	c1037995_g2	2.731	5.565	13.445	28.393	unnamed protein product [Coffea canephora]
	c1033202_g1	0	0.141	0.409	0.915	PREDICTED: protein POLYCHOME-like [Solanum tuberosum]
	c1041716_g1	0.039	0.423	0.766	1.304	PREDICTED: origin recognition complex subunit 1-like [Solanum tuberosum]
	c1036016_g1	1.034	2.228	3.811	7.614	PREDICTED: uncharacterized protein LOC102587476 [Solanum tuberosum]
	c961333_g1	0	0.091	0.163	0.421	PREDICTED: auxin-induced in root cultures protein 12-like [Solanum tuberosum]
	c1025417_g2	0	0.081	0.409	0.673	PREDICTED: transcription factor MYB46-like [Solanum tuberosum]
	c918299_g2	0	0.04	0.163	0.273	hypothetical protein CISIN_1g046520mg [Citrus sinensis]
	c1009745_g1	0.146	0.434	0.736	1.84	transcription factor E2FC [Nicotiana tabacum]
	c989031_g1	0	0.434	0.93	1.483	PREDICTED: uncharacterized protein LOC102587774 [Solanum tuberosum]
	c1021368_g1	0.137	0.222	0.47	1.746	PREDICTED: uncharacterized protein LOC102585649 [Solanum tuberosum]
	c1043812_g3	0.137	0.413	0.868	1.388	no result
	c1023889_g1	0	0.726	1.185	3.922	PREDICTED: nuclear transport factor 2-like [Solanum tuberosum]
	c991352_g1	0	0.05	0.204	3.386	PREDICTED: thaumatin-like protein-like [Solanum lycopersicum]
	c1040530_g5	0	0.03	0.766	7.876	Avr9/Cf-9 rapidly elicited protein 231 [Nicotiana tabacum]
	c1038696_g8	0	1.674	3.893	11.662	RecName: Full=Cis-abienol synthase, chloroplastic; Short=NtABS; Flags: Precursor emb|CCD33019.1| cis-abienol synthase [Nicotiana tabacum] gb|AGN95433.1| cis-abienol synthase [Nicotiana tabacum]
	c1038910_g1	8.26	17.582	28.484	87.598	sieve element occlusion protein 2 [Nicotiana tabacum]
	c1042694_g1	2.058	3.155	6.671	10.2	PREDICTED: LRR receptor-like serine/threonine-protein kinase ERL1-like isoform X1 [Solanum tuberosum]
	c195142_g1	0	0.06	0.174	1.367	unnamed protein product [Ipomoea batatas]
	c1013481_g3	0	0.06	0.112	0.315	hypothetical protein AALP_AAs46225U000100, partial [Arabis alpina]
	c1020725_g1	0	0.474	0.736	1.693	PREDICTED: uncharacterized protein LOC101256197 [Solanum lycopersicum]
	c1028045_g1	1.785	2.742	4.505	9.128	PREDICTED: tubulin alpha chain-like [Solanum lycopersicum] ref|XP_006338460.1| PREDICTED: tubulin alpha-3 chain-like isoform X1 [Solanum tuberosum]
	c1030601_g1	0.351	0.736	1.185	3.439	Knolle [Capsicum annuum]
	c1027160_g2	0.205	0.857	1.369	2.387	PREDICTED: probable iron/ascorbate oxidoreductase DDB_G0283291-like [Solanum lycopersicum]
	c1039607_g2	0.127	1.159	1.9	5.006	PREDICTED: putative uncharacterized protein DDB_G0290521-like [Solanum tuberosum]
	c1157386_g1	6.163	15.052	26.492	107.347	PREDICTED: protein ASPARTIC PROTEASE IN GUARD CELL 2-like [Solanum tuberosum]
	c1029365_g1	0.088	0.403	0.909	2.776	PREDICTED: probable pectinesterase 53-like [Solanum tuberosum]
	c1026033_g1	0.107	0.171	0.347	0.663	PREDICTED: putative B3 domain-containing protein At5g58280-like [Solanum tuberosum]
	c1021287_g1	0.088	0.192	0.439	0.694	PREDICTED: nuclear transcription factor Y subunit C-4-like [Solanum lycopersicum]
	c1032392_g1	0	0.141	0.46	0.747	PREDICTED: microtubule-associated protein futsch-like [Solanum tuberosum]
	c1022380_g3	0.254	0.383	1.859	4.143	gibberellin 2-oxidase 3 [Nicotiana tabacum]
	c1033753_g1	0.185	0.534	1.226	2.724	AtEB1c-like protein [Nicotiana tabacum]
	c1020089_g1	0.185	0.514	0.848	1.42	no result
	c1028173_g1	0	0.514	1.144	3.681	PREDICTED: probable xyloglucan endotransglucosylase/hydrolase protein 10-like [Solanum lycopersicum]
	c1036807_g5	0	0.625	1.757	3.344	pol polyprotein [Citrus x paradisi]
	c995765_g1	0	0.03	0.143	0.358	no result
	c1040818_g9	0	0.302	0.685	7.971	truncated N protein [Nicotiana tabacum]
	c1036896_g1	0	0.313	0.715	1.483	terpene synthase [Camellia sinensis]
	c1039791_g5	0	0.373	0.787	1.22	no result
	c1035987_g1	0.117	0.605	1.992	3.207	PREDICTED: replication protein A 70 kDa DNA-binding subunit-like [Solanum lycopersicum]
	c1021203_g2	0	1.159	4.414	10.547	PREDICTED: uncharacterized protein LOC102586415 isoform X1 [Solanum tuberosum] ref|XP_006357309.1| PREDICTED: uncharacterized protein LOC102586415 isoform X2 [Solanum tuberosum]
	c1018892_g1	0.322	0.796	1.481	3.134	PREDICTED: thaumatin-like protein-like [Solanum tuberosum]
	c1031708_g1	0.312	0.595	1.88	4.133	metacaspase 9, partial [Capsicum annuum]
	c1016777_g1	0.458	1.361	2.34	3.681	hypothetical protein VITISV_036139 [Vitis vinifera]
	c1040296_g1	0.117	0.252	0.398	0.967	PREDICTED: uncharacterized protein LOC101250751 [Solanum lycopersicum]
	c1074555_g1	0.059	0.141	0.266	0.41	PREDICTED: F-box protein CPR30-like isoform X1 [Solanum tuberosum] ref|XP_006367131.1| PREDICTED: F-box protein CPR30-like isoform X2 [Solanum tuberosum] ref|XP_006367132.1| PREDICTED: F-box protein CPR30-like isoform X3 [Solanum tuberosum] ref|XP_006367133.1| PREDICTED: F-box protein CPR30-like isoform X4 [Solanum tuberosum]
	c1026359_g1	0	0.454	0.695	1.346	unnamed protein product [Coffea canephora]
	c1040162_g1	0	0.06	0.235	2.482	PREDICTED: uncharacterized protein LOC101268703 [Solanum lycopersicum]
	c1035433_g1	1.317	3.599	6.467	17.772	PREDICTED: vacuolar protein 8-like [Solanum tuberosum]
	c1028988_g1	0.127	0.403	0.644	3.123	PREDICTED: probable WRKY transcription factor 53-like [Solanum tuberosum]
	c1037033_g2	0	0.272	0.603	1.472	PREDICTED: uncharacterized protein LOC102597032 [Solanum tuberosum]
	c1042136_g1	0	0.232	0.644	1.146	PREDICTED: serine/threonine-protein kinase TIO-like [Solanum lycopersicum]
	c1042957_g2	0	1.24	2.523	5.29	DNA topoisomerase II [Nicotiana tabacum] gb|AAN85208.1| DNA topoisomerase II [Nicotiana tabacum]
	c1005348_g1	1.034	1.744	3.566	7.33	PREDICTED: agglutinin-like [Solanum tuberosum]
	c1017872_g1	0.166	0.313	0.868	3.554	PREDICTED: fatty acyl-CoA reductase 1-like [Solanum tuberosum]
	c1007124_g1	0	0.131	0.225	0.389	PREDICTED: probable serine/threonine-protein kinase WNK4-like [Solanum tuberosum]
	c1023576_g2	0	0.05	0.419	2.808	PREDICTED: putative receptor-like protein kinase At1g72540-like [Solanum tuberosum]
	c1041752_g1	3.345	7.299	20.331	117.768	lipoxygenase [Nicotiana attenuata]
	c1037372_g1	0.039	0.06	0.347	0.694	PREDICTED: microtubule-associated protein TORTIFOLIA1-like [Solanum tuberosum]
	c1020033_g1	0	0.353	0.828	2.703	PREDICTED: growth-regulating factor 12-like [Solanum lycopersicum]
	c1036717_g1	0.341	1.089	3.433	5.531	PREDICTED: high mobility group B protein 6-like [Solanum tuberosum]
	c1035950_g1	0.917	2.863	4.955	9.296	PREDICTED: uncharacterized protein LOC101250437 [Solanum lycopersicum]
	c1040007_g1	0.049	0.292	0.787	2.072	PREDICTED: probably inactive leucine-rich repeat receptor-like protein kinase IMK2-like [Solanum tuberosum]
	c1034868_g1	0	0.06	0.255	0.463	PREDICTED: uncharacterized protein LOC101259880 isoform 1 [Solanum lycopersicum] ref|XP_004247462.1| PREDICTED: uncharacterized protein LOC101259880 isoform 2 [Solanum lycopersicum] ref|XP_004247463.1| PREDICTED: uncharacterized protein LOC101259880 isoform 3 [Solanum lycopersicum] ref|XP_004247464.1| PREDICTED: uncharacterized protein LOC101259880 isoform 4 [Solanum lycopersicum]
	c1020233_g2	0	0.131	1.604	2.618	TK1-like deoxyribonucleoside kinase [Nicotiana tabacum]
	c1023130_g1	0	0.343	0.603	1.893	PREDICTED: uncharacterized protein LOC101268610 [Solanum lycopersicum]
	c1012677_g1	0	0.161	0.317	0.684	PREDICTED: uncharacterized protein LOC102606099 [Solanum tuberosum]
	c1157479_g1	1.668	4.244	33.858	418.324	thionin-like protein [Nicotiana tabacum]
	c1026224_g1	0	0.05	0.174	0.515	PREDICTED: uncharacterized protein LOC102606074 [Solanum tuberosum]
	c1042647_g1	0.049	0.605	0.909	3.355	PREDICTED: multiple C2 and transmembrane domain-containing protein 2-like [Solanum tuberosum]
	c1031886_g2	0	0.04	0.153	3.617	PREDICTED: ethylene-responsive transcription factor ERF017-like [Solanum tuberosum]
	c1033617_g1	0.341	1.008	2.891	4.869	PREDICTED: muscle M-line assembly protein unc-89-like [Solanum tuberosum]
	c1040329_g2	0.254	0.474	1.063	2.051	PREDICTED: pathogenesis-related protein 5-like [Solanum lycopersicum]
	c390332_g1	0	0.081	0.153	0.284	Concanavalin A-like lectins/glucanase [Glarea lozoyensis ATCC 20868] gb|EPE27533.1| Concanavalin A-like lectins/glucanase [Glarea lozoyensis ATCC 20868]
	c1026472_g1	0.429	1.048	2.268	4.627	PREDICTED: ras-related protein RABA3-like [Solanum tuberosum]
	c1029377_g1	0.39	2.067	4.832	8.076	PREDICTED: dehydration-responsive element-binding protein 3-like [Solanum tuberosum]
	c1034408_g3	0.653	1.714	3.382	5.311	PREDICTED: cellulose synthase A catalytic subunit 8 [UDP-forming]-like [Solanum lycopersicum]
	c964900_g1	0	0.06	0.174	0.452	PREDICTED: uncharacterized protein LOC102603117 [Solanum tuberosum]
	c1021984_g1	0	0.202	1.195	1.83	PREDICTED: ribulose bisphosphate carboxylase small chain, chloroplastic-like [Solanum tuberosum]
	c1027318_g1	0	0.06	0.347	1.073	PREDICTED: probable cinnamyl alcohol dehydrogenase 6-like [Solanum lycopersicum]
	c1006859_g1	0	0.081	0.276	0.442	PREDICTED: aldose reductase-like [Solanum tuberosum]
	c1028190_g2	0	0.05	0.235	0.694	PREDICTED: probable rhamnogalacturonate lyase B-like isoform X1 [Solanum tuberosum]
	c1015811_g1	0	0.06	0.317	0.494	no result
	c1027414_g1	0.624	1.411	3.596	8.907	PREDICTED: fatty acyl-CoA reductase 3-like [Solanum lycopersicum]
	c1026264_g1	0.098	0.171	0.266	0.515	PREDICTED: myb-like protein Q-like [Solanum tuberosum]
	c1042957_g1	0.059	0.686	1.134	3.765	DNA topoisomerase II [Nicotiana tabacum] gb|AAN85208.1| DNA topoisomerase II [Nicotiana tabacum]
	c1022357_g1	1.482	2.853	4.638	15.942	PREDICTED: uncharacterized protein LOC102586633 [Solanum tuberosum]
	c1030882_g1	0	0.161	0.317	0.663	RecName: Full=Protein ODORANT1; AltName: Full=MYB-like protein ODO1 gb|AAV98200.1| MYB-like protein ODORANT1 [Petunia x hybrida]
V2-AA-up		V2	V2_AA_06	V2_AA_24	V2_AA_72
	c1024447_g1	0.173	0.512	0.83	1.325	PREDICTED: putative uncharacterized protein At4g01020, chloroplastic-like [Solanum tuberosum]
	c1131942_g1	0.6	0.955	1.947	39.252	hypothetical protein EBH_0011770 [Eimeria brunetti]
	c1031419_g1	4.382	12.532	21.799	32.763	PREDICTED: uncharacterized protein LOC101264208 [Solanum lycopersicum]
	c984906_g1	0	1.077	1.68	5.441	PREDICTED: probable amino-acid acetyltransferase NAGS1, chloroplastic-like isoform X1 [Solanum tuberosum]
	c1042136_g2	0	0.226	0.382	0.662	PREDICTED: serine/threonine-protein kinase TIO-like [Solanum tuberosum]
	c1022668_g1	0	0.252	0.42	0.823	PREDICTED: peroxidase 64-like [Solanum lycopersicum]
	c1023960_g1	0	0.339	0.687	1.826	PREDICTED: myb-related protein 306-like [Solanum tuberosum]
	c1035173_g1	0.392	0.808	1.833	5.387	PREDICTED: uncharacterized protein LOC102591923 [Solanum tuberosum]
	c1036460_g1	0.507	1.459	2.243	3.75	PREDICTED: uncharacterized protein LOC101245629 [Solanum lycopersicum]
	c1041055_g2	0.726	1.624	3.207	6.417	PREDICTED: rhamnogalacturonate lyase B-like [Solanum tuberosum]
	c1040896_g1	0.161	0.252	0.391	0.967	PREDICTED: uncharacterized protein LOC101245704 [Solanum lycopersicum]
	c1113633_g1	0.081	0.217	0.353	0.653	conserved hypothetical protein [Ricinus communis] gb|EEF52795.1| conserved hypothetical protein [Ricinus communis]
	c1019738_g1	2.11	8.033	14.431	85.851	PREDICTED: wound-induced proteinase inhibitor 1-like [Solanum tuberosum]
	c1039359_g1	0.173	0.426	0.716	1.289	PREDICTED: uncharacterized protein LOC102592731 [Solanum tuberosum]
	c1023906_g1	36.183	73.011	118.559	203.454	PREDICTED: uncharacterized protein LOC101263373 [Solanum lycopersicum]
	c1036911_g1	0.427	0.773	1.298	4.788	hypothetical protein [Nicotiana tabacum]
	c1023383_g2	0	0.191	0.372	0.6	no result
	c1017728_g1	2.018	4.994	9.621	16.601	glutaredoxin [Solanum tuberosum] gb|ABU96708.1| glutaredoxin [Solanum tuberosum]
	c1029002_g1	0.865	8.667	22.238	55.638	PREDICTED: uncharacterized protein LOC102581615 [Solanum tuberosum]
	c1036806_g1	0.046	0.182	0.344	1.163	PREDICTED: uncharacterized protein LOC101263077 [Solanum lycopersicum]
	c1026266_g2	0.577	1.06	1.766	4.806	PREDICTED: allene oxide synthase, chloroplastic-like [Solanum tuberosum]
	c1029343_g3	2.087	10.343	17.523	41.874	PREDICTED: two-component response regulator ARR9-like [Solanum tuberosum]
	c1015315_g1	0.127	0.677	2.367	8.493	PREDICTED: calcium-binding protein PBP1-like [Solanum lycopersicum]
	c1034405_g2	0.392	0.747	1.155	2.076	PREDICTED: uncharacterized protein LOC101246193 [Solanum lycopersicum]
	c1040706_g3	0.357	1.172	2.081	3.437	PREDICTED: uncharacterized protein LOC101248669 [Solanum lycopersicum]
	c1032093_g4	0.161	0.304	0.649	1.047	no result
	c1010657_g2	0	0.356	0.592	0.949	no result
	c1027160_g2	0.288	0.851	1.413	2.282	PREDICTED: probable iron/ascorbate oxidoreductase DDB_G0283291-like [Solanum lycopersicum]
	c1068000_g1	0	0.738	1.479	6.98	PREDICTED: putative cell wall protein-like [Solanum lycopersicum]
	c1020489_g1	1.81	3.604	7.74	17.46	abscisic acid 8'-hydroxylase 4-like [Solanum tuberosum] gb|AEB15968.1| ABA 8'-hydroxylase CYPA4 variant 1 [Solanum tuberosum]
