# Supplementary material for: Transcriptomic profile of tobacco in response to Alternaria longipes and Alternaria alternata infections
Source: Sci Rep. 2016 May 9;6:25635. doi: 10.1038/srep25635 (PMC4860569; doi:10.1038/srep25635)
Supplement: Supplementary Table 7 [file srep25635-s8.xls]

## Sheet: TIR-NBS-LRR
c382088_g1	TIR	NB-ARC	LRR_4
c1042942_g3	TIR	NB-ARC	LRR_1
c1015362_g1	TIR	NB-ARC
c1042942_g2	TIR	NB-ARC	LRR_1
c1040791_g1	TIR	NB-ARC
c1043786_g1	TIR	NB-ARC
c1029792_g1	TIR	NB-ARC	LRR_1	LRR_8
c1042942_g1	TIR	NB-ARC
c1043525_g1	TIR	NB-ARC	LRR_1	LRR_8
c1044477_g1	TIR	NB-ARC	LRR_1	LRR_4
c1023189_g2	TIR	NB-ARC
c217086_g1	TIR	NB-ARC
c1044470_g1	TIR	NB-ARC	LRR_1	LRR_7

## Sheet: CC-NBS-LRR
c1044002_g1	CC	NB-ARC
c989386_g1	CC	NB-ARC	LRR_7
c1043373_g2	CC	NB-ARC
c954785_g1	CC	NB-ARC
c1037962_g2	CC	NB-ARC
c1033635_g4	CC	DUF3542	NB-ARC
c699005_g1	CC	NB-ARC
c1043969_g1	CC	NB-ARC
c1034153_g5	CC	NB-ARC
c998162_g1	CC	NB-ARC
c1038608_g4	CC	NB-ARC
c1043102_g1	CC	NB-ARC	LRR_8
c1006813_g1	CC	DUF3542	NB-ARC
c1037398_g4	CC	DUF3542	NB-ARC
c1037084_g4	CC	NB-ARC
c1036605_g1	CC	NB-ARC
c1010215_g1	CC	NB-ARC
c1044373_g2	CC	NB-ARC
c1037532_g2	CC	NB-ARC
c1041257_g4	CC	NB-ARC	LRR_4
c1034730_g1	CC	NB-ARC
c1042844_g2	CC	NB-ARC	LRR_1	LRR_7
c1036906_g1	CC	NB-ARC
c1039259_g6	CC	NB-ARC	LRR_8
c1042342_g1	CC	NB-ARC	LRR_8
c1039354_g1	CC	NB-ARC	LRR_8
c1037084_g6	CC	NB-ARC
c1043188_g2	CC	NB-ARC
c1044285_g1	CC	DUF3542	NB-ARC
c1044073_g2	CC	NB-ARC
c1033548_g2	DUF3542	NB-ARC
c1042981_g4	DUF3542	NB-ARC
c1039745_g1	RPW8	NB-ARC	LRR_1
c1041291_g2	RPW8	NB-ARC

## Sheet: NBS
c993518_g4	NB-ARC
c1043975_g3	NB-ARC
c1043027_g1	NB-ARC
c1042340_g4	NB-ARC
c1068395_g1	NB-ARC
c1034153_g4	NB-ARC
c1040403_g2	NB-ARC
c1068527_g1	NB-ARC
c1092927_g1	NB-ARC	LRR_8
c1045062_g1	NB-ARC
c1042340_g1	NB-ARC
c1036583_g1	NB-ARC
c1042724_g4	NB-ARC
c1043969_g2	NB-ARC
c1037886_g1	NB-ARC
c1008254_g2	NB-ARC
c1040818_g10	NB-ARC
c1044431_g2	NB-ARC	LRR_7
c1019552_g2	NB-ARC
c1015001_g1	NB-ARC
c1038608_g3	NB-ARC
c1029471_g2	NB-ARC
c1042943_g2	NB-ARC
c1025771_g2	NB-ARC
c1029964_g1	NB-ARC
c1042268_g2	NB-ARC
c1036605_g4	NB-ARC
c1044416_g2	NB-ARC
c1042863_g1	NB-ARC	LRR_1	LRR_7
c1039007_g1	NB-ARC
c1042981_g7	NB-ARC
c1025771_g1	NB-ARC
c1038807_g2	NB-ARC
c1039339_g1	NB-ARC
c1062020_g1	NB-ARC
c1024171_g2	NB-ARC
c1037532_g1	NB-ARC
c1044143_g1	NB-ARC
c1037084_g3	NB-ARC
c1030110_g2	NB-ARC
c1043330_g1	NB-ARC
c1031356_g1	NB-ARC
c993518_g3	NB-ARC
c1027241_g3	NB-ARC
c1040370_g2	NB-ARC
c66008_g1	NB-ARC
c993518_g2	NB-ARC
c1041031_g1	NB-ARC
c1040088_g1	NB-ARC
c1042724_g3	NB-ARC
c1135034_g1	NB-ARC
c942070_g2	NB-ARC
c1011047_g1	NB-ARC
c1035035_g1	NB-ARC
c1067520_g1	NB-ARC
c1015362_g2	NB-ARC	LRR_1	LRR_8
c970347_g1	NB-ARC
c1041513_g1	NB-ARC
c1011920_g3	NB-ARC
c1042506_g1	NB-ARC
c1041767_g2	NB-ARC
c1038807_g1	NB-ARC
c907977_g1	NB-ARC
c1044151_g2	NB-ARC
c1019552_g1	NB-ARC
c486420_g2	NB-ARC
c1013924_g2	NB-ARC	LRR_1
c1023498_g1	NB-ARC
c1037962_g1	NB-ARC
c1038459_g1	NB-ARC
c1038232_g4	NB-ARC
c1013128_g1	NB-ARC
c767186_g1	NB-ARC
c910411_g1	NB-ARC
c1038608_g1	NB-ARC	LRR_8
c942070_g3	NB-ARC
c1038232_g5	NB-ARC
c14292_g1	NB-ARC
c999788_g1	NB-ARC
c1002698_g1	NB-ARC
c240107_g1	NB-ARC
c1033399_g1	NB-ARC
c1020354_g2	NB-ARC
c1033635_g3	NB-ARC
c1035650_g1	NB-ARC
c1043504_g2	NB-ARC
c1026751_g1	NB-ARC
c915861_g1	NB-ARC
c1025102_g1	NB-ARC
c1040088_g3	NB-ARC
c1043371_g1	NB-ARC
c1027661_g1	NB-ARC
c1029471_g1	NB-ARC
c1013894_g1	NB-ARC
c1034676_g2	NB-ARC
c1040403_g1	NB-ARC
c1042943_g1	NB-ARC
