# Supplementary material for: Transcriptomic profile of tobacco in response to Alternaria longipes and Alternaria alternata infections
Source: Sci Rep. 2016 May 9;6:25635. doi: 10.1038/srep25635 (PMC4860569; doi:10.1038/srep25635)
Supplement: Supplementary Table 8 [file srep25635-s9.xls]

## Sheet: Sheet1
Gene id	Forward primer (5'-3')	Reverse primer (5'-3')	Amplicon length (bp)
c1013452_g1	GCCTATTCTTCCACGATTG	GGCATCTCTTCTTCCGAGTT	266
c1021713_g1	ATGCACCTCCCAACTTGACT	ATGGCACTAGCGTTGAATG	253
c1032484_g1	GGGCTCAATCAATAGGTGTT	TACCATGGCAGGAGTAAGAA	350
c1033713_g2	GCGAAAGATTTGCTAGTCA	ATGATCTGCCATTAGACTGC	273
c1039691_g9	TGCGGTGTACGGATTTG	GTGTGGCTTTCGGTTCGTAA	285
c1112440_g1	AAATATGGAGCGGAATTGGA	GGCGGGAAGATGCAATAG	250
c1135034_g1	CTTGACGCGAACGAG	CAAACTTGTCGGGTAGAATA	295
Actin	ATGCCATTCTCCGTCTTGAC	ACCTCAGGACAACGGAAAC	262
